# Supplementary material for: Unlocking carrier confluence in covalent organic frameworks for efficient photoreduction of dilute nitrate to ammonia
Source: Nat Commun. 2026 Feb 24;17:3141. doi: 10.1038/s41467-026-69439-4 (PMC13044306; doi:10.1038/s41467-026-69439-4)
Supplement: Supplementary file 3 — Supplementary Data 1 [file 41467_2026_69439_MOESM3_ESM.zip]

Archive with 6 entries (5 files):
- Supplementary Data 1/
- Supplementary Data 1/PI-MD.cif
- Supplementary Data 1/PI.cif
- Supplementary Data 1/PIS-MD.cif
- Supplementary Data 1/PIS.cif
- Supplementary Data 1/Supplementary Data 1.pdf
