# Supplementary material for: Unlocking carrier confluence in covalent organic frameworks for efficient photoreduction of dilute nitrate to ammonia
Source: Nat Commun. 2026 Feb 24;17:3141. doi: 10.1038/s41467-026-69439-4 (PMC13044306; doi:10.1038/s41467-026-69439-4)
Supplement: Supplementary file 3 — Supplementary Data 1 [file 41467_2026_69439_MOESM3_ESM.zip › Supplementary Data 1/PI-MD.cif]

data_PI-NO3-5
_audit_creation_date              2026-01-14
_audit_creation_method            'Materials Studio'
_symmetry_space_group_name_H-M    'P1'
_symmetry_Int_Tables_number       1
_symmetry_cell_setting            triclinic
loop_
_symmetry_equiv_pos_as_xyz
  x,y,z
_cell_length_a                    36.4675
_cell_length_b                    35.7988
_cell_length_c                    38.9897
_cell_angle_alpha                 90.0000
_cell_angle_beta                  90.0000
_cell_angle_gamma                 118.9776
loop_
_atom_site_label
_atom_site_type_symbol
_atom_site_fract_x
_atom_site_fract_y
_atom_site_fract_z
_atom_site_U_iso_or_equiv
_atom_site_adp_type
_atom_site_occupancy
C1     C     0.73412   0.36179   0.11365   0.00000  Uiso   1.00
C2     C     0.75768   0.40648   0.11508   0.00000  Uiso   1.00
C3     C     0.73699   0.43081   0.11332   0.00000  Uiso   1.00
C4     C     0.69321   0.41092   0.11036   0.00000  Uiso   1.00
C5     C     0.67012   0.36622   0.10893   0.00000  Uiso   1.00
C6     C     0.69030   0.34140   0.11063   0.00000  Uiso   1.00
C7     C     0.66542   0.29420   0.11032   0.00000  Uiso   1.00
C8     C     0.67143   0.43668   0.11004   0.00000  Uiso   1.00
C9     C     0.80377   0.42781   0.11919   0.00000  Uiso   1.00
C10    C     0.82216   0.41187   0.14253   0.00000  Uiso   1.00
C11    C     0.86554   0.43284   0.14724   0.00000  Uiso   1.00
C12    C     0.89127   0.47009   0.12871   0.00000  Uiso   1.00
C13    C     0.87299   0.48575   0.10509   0.00000  Uiso   1.00
C14    C     0.82964   0.46483   0.10037   0.00000  Uiso   1.00
C15    C     0.67523   0.26975   0.13292   0.00000  Uiso   1.00
C16    C     0.65088   0.22536   0.13351   0.00000  Uiso   1.00
C17    C     0.61632   0.20460   0.11152   0.00000  Uiso   1.00
C18    C     0.60677   0.22890   0.08863   0.00000  Uiso   1.00
C19    C     0.63108   0.27332   0.08804   0.00000  Uiso   1.00
C20    C     0.63764   0.42633   0.08766   0.00000  Uiso   1.00
C21    C     0.61625   0.44979   0.08821   0.00000  Uiso   1.00
C22    C     0.62820   0.48393   0.11117   0.00000  Uiso   1.00
C23    C     0.66223   0.49461   0.13325   0.00000  Uiso   1.00
C24    C     0.68367   0.47123   0.13270   0.00000  Uiso   1.00
C25    C     0.34727   0.73619   0.13187   0.00000  Uiso   1.00
C26    C     0.32721   0.69149   0.13414   0.00000  Uiso   1.00
C27    C     0.35122   0.67057   0.13217   0.00000  Uiso   1.00
C28    C     0.39485   0.69387   0.12795   0.00000  Uiso   1.00
C29    C     0.41442   0.73854   0.12572   0.00000  Uiso   1.00
C30    C     0.39087   0.75995   0.12759   0.00000  Uiso   1.00
C31    C     0.41185   0.80709   0.12498   0.00000  Uiso   1.00
C32    C     0.42002   0.67164   0.12590   0.00000  Uiso   1.00
C33    C     0.28111   0.66665   0.13788   0.00000  Uiso   1.00
C34    C     0.26000   0.68035   0.16046   0.00000  Uiso   1.00
C35    C     0.21641   0.65744   0.16334   0.00000  Uiso   1.00
C36    C     0.19317   0.62050   0.14367   0.00000  Uiso   1.00
C37    C     0.21426   0.60658   0.12135   0.00000  Uiso   1.00
C38    C     0.25783   0.62941   0.11849   0.00000  Uiso   1.00
C39    C     0.40012   0.83086   0.14667   0.00000  Uiso   1.00
C40    C     0.42050   0.87535   0.14459   0.00000  Uiso   1.00
C41    C     0.45288   0.89686   0.12078   0.00000  Uiso   1.00
C42    C     0.46438   0.87316   0.09890   0.00000  Uiso   1.00
C43    C     0.44406   0.82869   0.10096   0.00000  Uiso   1.00
C44    C     0.45243   0.68433   0.10168   0.00000  Uiso   1.00
C45    C     0.47628   0.66348   0.09983   0.00000  Uiso   1.00
C46    C     0.46821   0.62964   0.12217   0.00000  Uiso   1.00
C47    C     0.43582   0.61687   0.14633   0.00000  Uiso   1.00
C48    C     0.41190   0.63765   0.14818   0.00000  Uiso   1.00
N49    N     0.49295   0.60834   0.12040   0.00000  Uiso   1.00
C50    C     0.50576   0.59629   0.09146   0.00000  Uiso   1.00
C51    C     0.50840   0.59573   0.14736   0.00000  Uiso   1.00
C52    C     0.52881   0.57646   0.10003   0.00000  Uiso   1.00
C53    C     0.53047   0.57610   0.13562   0.00000  Uiso   1.00
O54    O     0.50379   0.60183   0.17743   0.00000  Uiso   1.00
O55    O     0.49708   0.60163   0.06231   0.00000  Uiso   1.00
C56    C     0.54786   0.55859   0.07945   0.00000  Uiso   1.00
C57    C     0.56875   0.54043   0.09725   0.00000  Uiso   1.00
C58    C     0.57056   0.54029   0.13285   0.00000  Uiso   1.00
C59    C     0.55146   0.55807   0.15342   0.00000  Uiso   1.00
N60    N     0.60525   0.50712   0.11263   0.00000  Uiso   1.00
C61    C     0.59013   0.52001   0.08560   0.00000  Uiso   1.00
C62    C     0.59292   0.51978   0.14150   0.00000  Uiso   1.00
O63    O     0.59995   0.51281   0.17071   0.00000  Uiso   1.00
O64    O     0.59549   0.51460   0.05554   0.00000  Uiso   1.00
N65    N     0.47466   0.94273   0.11929   0.00000  Uiso   1.00
C66    C     0.48692   0.96744   0.09031   0.00000  Uiso   1.00
C67    C     0.48884   0.97008   0.14667   0.00000  Uiso   1.00
C68    C     0.50998   0.01248   0.09933   0.00000  Uiso   1.00
C69    C     0.51111   0.01413   0.13491   0.00000  Uiso   1.00
C70    C     0.53217   0.05267   0.15293   0.00000  Uiso   1.00
C71    C     0.55181   0.08948   0.13263   0.00000  Uiso   1.00
C72    C     0.55061   0.08788   0.09705   0.00000  Uiso   1.00
C73    C     0.52973   0.04929   0.07903   0.00000  Uiso   1.00
O74    O     0.48456   0.95871   0.17655   0.00000  Uiso   1.00
O75    O     0.47893   0.95336   0.06119   0.00000  Uiso   1.00
N76    N     0.14816   0.59789   0.14559   0.00000  Uiso   1.00
C77    C     0.12278   0.55451   0.14560   0.00000  Uiso   1.00
C78    C     0.12236   0.61573   0.14536   0.00000  Uiso   1.00
O79    O     0.13463   0.65400   0.14399   0.00000  Uiso   1.00
O80    O     0.13550   0.52868   0.14612   0.00000  Uiso   1.00
N81    N     0.59064   0.15895   0.11278   0.00000  Uiso   1.00
C82    C     0.57697   0.13428   0.14171   0.00000  Uiso   1.00
C83    C     0.57518   0.13180   0.08535   0.00000  Uiso   1.00
O84    O     0.58219   0.14306   0.05546   0.00000  Uiso   1.00
O85    O     0.58424   0.14833   0.17087   0.00000  Uiso   1.00
N86    N     0.93587   0.49217   0.13400   0.00000  Uiso   1.00
C87    C     0.96114   0.53544   0.13655   0.00000  Uiso   1.00
C88    C     0.96136   0.47411   0.13668   0.00000  Uiso   1.00
C89    C     0.00462   0.54573   0.14090   0.00000  Uiso   1.00
C90    C     0.00480   0.50703   0.14105   0.00000  Uiso   1.00
O91    O     0.94921   0.43592   0.13449   0.00000  Uiso   1.00
O92    O     0.94853   0.56135   0.13582   0.00000  Uiso   1.00
C93    C     0.04154   0.58498   0.14285   0.00000  Uiso   1.00
C94    C     0.07867   0.58260   0.14519   0.00000  Uiso   1.00
C95    C     0.07890   0.54394   0.14527   0.00000  Uiso   1.00
C96    C     0.04197   0.50466   0.14307   0.00000  Uiso   1.00
H97    H     0.74852   0.34783   0.09631   0.00000  Uiso   1.00
H98    H     0.74983   0.45519   0.13488   0.00000  Uiso   1.00
H99    H     0.64959   0.35703   0.13132   0.00000  Uiso   1.00
H100   H     0.80714   0.40409   0.16780   0.00000  Uiso   1.00
H101   H     0.87126   0.44067   0.17453   0.00000  Uiso   1.00
H102   H     0.88647   0.48902   0.08050   0.00000  Uiso   1.00
H103   H     0.82313   0.46098   0.07296   0.00000  Uiso   1.00
H104   H     0.67700   0.28101   0.15876   0.00000  Uiso   1.00
H105   H     0.67097   0.21017   0.12824   0.00000  Uiso   1.00
H106   H     0.57344   0.22092   0.09158   0.00000  Uiso   1.00
H107   H     0.63444   0.28684   0.06320   0.00000  Uiso   1.00
H108   H     0.61512   0.39139   0.09579   0.00000  Uiso   1.00
H109   H     0.61267   0.45942   0.06138   0.00000  Uiso   1.00
H110   H     0.68214   0.52863   0.13023   0.00000  Uiso   1.00
H111   H     0.68162   0.46005   0.15859   0.00000  Uiso   1.00
H112   H     0.33158   0.74483   0.11059   0.00000  Uiso   1.00
H113   H     0.33927   0.64432   0.11200   0.00000  Uiso   1.00
H114   H     0.44198   0.75320   0.14276   0.00000  Uiso   1.00
H115   H     0.26974   0.68574   0.18637   0.00000  Uiso   1.00
H116   H     0.21077   0.64806   0.19077   0.00000  Uiso   1.00
H117   H     0.19872   0.60356   0.09544   0.00000  Uiso   1.00
H118   H     0.26436   0.63600   0.09165   0.00000  Uiso   1.00
H119   H     0.39698   0.82207   0.17364   0.00000  Uiso   1.00
H120   H     0.39817   0.88583   0.14289   0.00000  Uiso   1.00
H121   H     0.49931   0.88615   0.10151   0.00000  Uiso   1.00
H122   H     0.43505   0.81339   0.07581   0.00000  Uiso   1.00
H123   H     0.44258   0.69041   0.07638   0.00000  Uiso   1.00
H124   H     0.50989   0.68577   0.10539   0.00000  Uiso   1.00
H125   H     0.41314   0.58355   0.14248   0.00000  Uiso   1.00
H126   H     0.41391   0.64898   0.17455   0.00000  Uiso   1.00
H127   H     0.52220   0.52935   0.06904   0.00000  Uiso   1.00
H128   H     0.53316   0.53692   0.17393   0.00000  Uiso   1.00
H129   H     0.55230   0.05466   0.17457   0.00000  Uiso   1.00
H130   H     0.54712   0.04537   0.05689   0.00000  Uiso   1.00
H131   H     0.04394   0.60564   0.12133   0.00000  Uiso   1.00
H132   H     0.04290   0.48456   0.12255   0.00000  Uiso   1.00
C133   C     0.73412   0.36179   0.31359   0.00000  Uiso   1.00
C134   C     0.75768   0.40648   0.31503   0.00000  Uiso   1.00
C135   C     0.73699   0.43081   0.31326   0.00000  Uiso   1.00
C136   C     0.69321   0.41092   0.31031   0.00000  Uiso   1.00
C137   C     0.67012   0.36622   0.30887   0.00000  Uiso   1.00
C138   C     0.69030   0.34140   0.31058   0.00000  Uiso   1.00
C139   C     0.66542   0.29420   0.31026   0.00000  Uiso   1.00
C140   C     0.67143   0.43668   0.30998   0.00000  Uiso   1.00
C141   C     0.80377   0.42781   0.31913   0.00000  Uiso   1.00
C142   C     0.82216   0.41187   0.34247   0.00000  Uiso   1.00
C143   C     0.86554   0.43284   0.34718   0.00000  Uiso   1.00
C144   C     0.89127   0.47009   0.32865   0.00000  Uiso   1.00
C145   C     0.87299   0.48575   0.30503   0.00000  Uiso   1.00
C146   C     0.82964   0.46483   0.30031   0.00000  Uiso   1.00
C147   C     0.67523   0.26975   0.33287   0.00000  Uiso   1.00
C148   C     0.65088   0.22536   0.33345   0.00000  Uiso   1.00
C149   C     0.61632   0.20460   0.31146   0.00000  Uiso   1.00
C150   C     0.60677   0.22890   0.28857   0.00000  Uiso   1.00
C151   C     0.63108   0.27332   0.28798   0.00000  Uiso   1.00
C152   C     0.63764   0.42633   0.28760   0.00000  Uiso   1.00
C153   C     0.61625   0.44979   0.28815   0.00000  Uiso   1.00
C154   C     0.62820   0.48393   0.31111   0.00000  Uiso   1.00
C155   C     0.66223   0.49461   0.33319   0.00000  Uiso   1.00
C156   C     0.68367   0.47123   0.33264   0.00000  Uiso   1.00
C157   C     0.34727   0.73619   0.33182   0.00000  Uiso   1.00
C158   C     0.32721   0.69149   0.33408   0.00000  Uiso   1.00
C159   C     0.35122   0.67057   0.33211   0.00000  Uiso   1.00
C160   C     0.39485   0.69387   0.32789   0.00000  Uiso   1.00
C161   C     0.41442   0.73854   0.32566   0.00000  Uiso   1.00
C162   C     0.39087   0.75995   0.32753   0.00000  Uiso   1.00
C163   C     0.41185   0.80709   0.32493   0.00000  Uiso   1.00
C164   C     0.42002   0.67164   0.32584   0.00000  Uiso   1.00
C165   C     0.28111   0.66665   0.33782   0.00000  Uiso   1.00
C166   C     0.26000   0.68035   0.36040   0.00000  Uiso   1.00
C167   C     0.21641   0.65744   0.36328   0.00000  Uiso   1.00
C168   C     0.19317   0.62050   0.34362   0.00000  Uiso   1.00
C169   C     0.21426   0.60658   0.32129   0.00000  Uiso   1.00
C170   C     0.25783   0.62941   0.31843   0.00000  Uiso   1.00
C171   C     0.40012   0.83086   0.34661   0.00000  Uiso   1.00
C172   C     0.42050   0.87535   0.34454   0.00000  Uiso   1.00
C173   C     0.45288   0.89686   0.32072   0.00000  Uiso   1.00
C174   C     0.46438   0.87316   0.29884   0.00000  Uiso   1.00
C175   C     0.44406   0.82869   0.30091   0.00000  Uiso   1.00
C176   C     0.45243   0.68433   0.30163   0.00000  Uiso   1.00
C177   C     0.47628   0.66348   0.29977   0.00000  Uiso   1.00
C178   C     0.46821   0.62964   0.32211   0.00000  Uiso   1.00
C179   C     0.43582   0.61687   0.34627   0.00000  Uiso   1.00
C180   C     0.41190   0.63765   0.34812   0.00000  Uiso   1.00
N181   N     0.49295   0.60834   0.32034   0.00000  Uiso   1.00
C182   C     0.50576   0.59629   0.29140   0.00000  Uiso   1.00
C183   C     0.50840   0.59573   0.34730   0.00000  Uiso   1.00
C184   C     0.52881   0.57646   0.29997   0.00000  Uiso   1.00
C185   C     0.53047   0.57610   0.33557   0.00000  Uiso   1.00
O186   O     0.50379   0.60183   0.37738   0.00000  Uiso   1.00
O187   O     0.49708   0.60163   0.26225   0.00000  Uiso   1.00
C188   C     0.54786   0.55859   0.27939   0.00000  Uiso   1.00
C189   C     0.56875   0.54043   0.29719   0.00000  Uiso   1.00
C190   C     0.57056   0.54029   0.33279   0.00000  Uiso   1.00
C191   C     0.55146   0.55807   0.35336   0.00000  Uiso   1.00
N192   N     0.60525   0.50712   0.31257   0.00000  Uiso   1.00
C193   C     0.59013   0.52001   0.28555   0.00000  Uiso   1.00
C194   C     0.59292   0.51978   0.34144   0.00000  Uiso   1.00
O195   O     0.59995   0.51281   0.37065   0.00000  Uiso   1.00
O196   O     0.59549   0.51460   0.25548   0.00000  Uiso   1.00
N197   N     0.47466   0.94273   0.31923   0.00000  Uiso   1.00
C198   C     0.48692   0.96744   0.29025   0.00000  Uiso   1.00
C199   C     0.48884   0.97008   0.34661   0.00000  Uiso   1.00
C200   C     0.50998   0.01248   0.29927   0.00000  Uiso   1.00
C201   C     0.51111   0.01413   0.33485   0.00000  Uiso   1.00
C202   C     0.53217   0.05267   0.35287   0.00000  Uiso   1.00
C203   C     0.55181   0.08948   0.33257   0.00000  Uiso   1.00
C204   C     0.55061   0.08788   0.29699   0.00000  Uiso   1.00
C205   C     0.52973   0.04929   0.27897   0.00000  Uiso   1.00
O206   O     0.48456   0.95871   0.37649   0.00000  Uiso   1.00
O207   O     0.47893   0.95336   0.26113   0.00000  Uiso   1.00
N208   N     0.14816   0.59789   0.34553   0.00000  Uiso   1.00
C209   C     0.12278   0.55451   0.34554   0.00000  Uiso   1.00
C210   C     0.12236   0.61573   0.34530   0.00000  Uiso   1.00
O211   O     0.13463   0.65400   0.34394   0.00000  Uiso   1.00
O212   O     0.13550   0.52868   0.34606   0.00000  Uiso   1.00
N213   N     0.59064   0.15895   0.31272   0.00000  Uiso   1.00
C214   C     0.57697   0.13428   0.34166   0.00000  Uiso   1.00
C215   C     0.57518   0.13180   0.28529   0.00000  Uiso   1.00
O216   O     0.58219   0.14306   0.25540   0.00000  Uiso   1.00
O217   O     0.58424   0.14833   0.37081   0.00000  Uiso   1.00
N218   N     0.93587   0.49217   0.33395   0.00000  Uiso   1.00
C219   C     0.96114   0.53544   0.33649   0.00000  Uiso   1.00
C220   C     0.96136   0.47411   0.33662   0.00000  Uiso   1.00
C221   C     0.00462   0.54573   0.34084   0.00000  Uiso   1.00
C222   C     0.00480   0.50703   0.34099   0.00000  Uiso   1.00
O223   O     0.94921   0.43592   0.33443   0.00000  Uiso   1.00
O224   O     0.94853   0.56135   0.33576   0.00000  Uiso   1.00
C225   C     0.04154   0.58498   0.34279   0.00000  Uiso   1.00
C226   C     0.07867   0.58260   0.34513   0.00000  Uiso   1.00
C227   C     0.07890   0.54394   0.34521   0.00000  Uiso   1.00
C228   C     0.04197   0.50466   0.34302   0.00000  Uiso   1.00
H229   H     0.74860   0.35050   0.29375   0.00000  Uiso   1.00
H230   H     0.74927   0.45673   0.33327   0.00000  Uiso   1.00
H231   H     0.64222   0.35405   0.32652   0.00000  Uiso   1.00
H232   H     0.80506   0.40321   0.36661   0.00000  Uiso   1.00
H233   H     0.88076   0.41334   0.35258   0.00000  Uiso   1.00
H234   H     0.88849   0.49012   0.27852   0.00000  Uiso   1.00
H235   H     0.82089   0.48994   0.29915   0.00000  Uiso   1.00
H236   H     0.67502   0.28166   0.35953   0.00000  Uiso   1.00
H237   H     0.66932   0.20994   0.33027   0.00000  Uiso   1.00
H238   H     0.57315   0.21930   0.29455   0.00000  Uiso   1.00
H239   H     0.61405   0.29240   0.28264   0.00000  Uiso   1.00
H240   H     0.64407   0.42129   0.26137   0.00000  Uiso   1.00
H241   H     0.58279   0.42706   0.29562   0.00000  Uiso   1.00
H242   H     0.65238   0.49522   0.36162   0.00000  Uiso   1.00
H243   H     0.68540   0.46198   0.35871   0.00000  Uiso   1.00
H244   H     0.33164   0.75123   0.31958   0.00000  Uiso   1.00
H245   H     0.34166   0.64643   0.35408   0.00000  Uiso   1.00
H246   H     0.44203   0.75179   0.34541   0.00000  Uiso   1.00
H247   H     0.26964   0.71365   0.35819   0.00000  Uiso   1.00
H248   H     0.20624   0.65798   0.39001   0.00000  Uiso   1.00
H249   H     0.19989   0.60139   0.29565   0.00000  Uiso   1.00
H250   H     0.26485   0.63816   0.29130   0.00000  Uiso   1.00
H251   H     0.36718   0.82006   0.34345   0.00000  Uiso   1.00
H252   H     0.42745   0.88896   0.37076   0.00000  Uiso   1.00
H253   H     0.49828   0.88441   0.29774   0.00000  Uiso   1.00
H254   H     0.43041   0.81472   0.27543   0.00000  Uiso   1.00
H255   H     0.43917   0.68008   0.27529   0.00000  Uiso   1.00
H256   H     0.48117   0.65587   0.27211   0.00000  Uiso   1.00
H257   H     0.41490   0.58042   0.34410   0.00000  Uiso   1.00
H258   H     0.37663   0.61006   0.34620   0.00000  Uiso   1.00
H259   H     0.52636   0.54063   0.25835   0.00000  Uiso   1.00
H260   H     0.53426   0.53610   0.37413   0.00000  Uiso   1.00
H261   H     0.55358   0.04769   0.36851   0.00000  Uiso   1.00
H262   H     0.55219   0.04719   0.26043   0.00000  Uiso   1.00
H263   H     0.04377   0.60764   0.32221   0.00000  Uiso   1.00
H264   H     0.04835   0.48731   0.32216   0.00000  Uiso   1.00
O265   O     0.71369   1.66667   0.39236   0.00000  Uiso   1.00
H266   H     0.69444   1.63601   0.38978   0.00000  Uiso   1.00
H267   H     0.69847   1.67840   0.38065   0.00000  Uiso   1.00
O268   O     0.72150   1.13002   0.39307   0.00000  Uiso   1.00
H269   H     0.73855   1.16111   0.39878   0.00000  Uiso   1.00
H270   H     0.69397   1.12950   0.39306   0.00000  Uiso   1.00
O271   O     0.57942   0.88435   0.27395   0.00000  Uiso   1.00
H272   H     0.56220   0.88161   0.29284   0.00000  Uiso   1.00
H273   H     0.58050   0.86030   0.27823   0.00000  Uiso   1.00
O274   O     0.79100   1.49544   0.46006   0.00000  Uiso   1.00
H275   H     0.78266   1.48722   0.43703   0.00000  Uiso   1.00
H276   H     0.80378   1.52679   0.45745   0.00000  Uiso   1.00
O277   O     0.58928   1.10465   0.46380   0.00000  Uiso   1.00
H278   H     0.58834   1.08368   0.44659   0.00000  Uiso   1.00
H279   H     0.61562   1.10827   0.47530   0.00000  Uiso   1.00
O280   O     0.57103   0.77579   0.43412   0.00000  Uiso   1.00
H281   H     0.58353   0.80712   0.43754   0.00000  Uiso   1.00
H282   H     0.58930   0.76790   0.44639   0.00000  Uiso   1.00
O283   O     0.72960   1.62168   0.48829   0.00000  Uiso   1.00
H284   H     0.74238   1.60672   0.50201   0.00000  Uiso   1.00
H285   H     0.75100   1.64028   0.47429   0.00000  Uiso   1.00
O286   O     0.67360   1.38057   0.40521   0.00000  Uiso   1.00
H287   H     0.66910   1.35123   0.40272   0.00000  Uiso   1.00
H288   H     0.65560   1.37549   0.42640   0.00000  Uiso   1.00
O289   O     0.57823   0.76579   0.31812   0.00000  Uiso   1.00
H290   H     0.58355   0.74384   0.32653   0.00000  Uiso   1.00
H291   H     0.55112   0.75868   0.32927   0.00000  Uiso   1.00
O292   O     1.70457   1.52607   0.40425   0.00000  Uiso   1.00
H293   H     1.69692   1.49540   0.40407   0.00000  Uiso   1.00
H294   H     1.70456   1.52893   0.42900   0.00000  Uiso   1.00
O295   O     0.65370   1.11367   0.48971   0.00000  Uiso   1.00
H296   H     0.66505   1.13608   0.50727   0.00000  Uiso   1.00
H297   H     0.68030   1.12569   0.47891   0.00000  Uiso   1.00
O298   O     0.58686   0.91563   0.41628   0.00000  Uiso   1.00
H299   H     0.59209   0.94320   0.42495   0.00000  Uiso   1.00
H300   H     0.61438   0.92593   0.40699   0.00000  Uiso   1.00
O301   O     0.77098   1.65382   0.39098   0.00000  Uiso   1.00
H302   H     0.75692   1.67053   0.39023   0.00000  Uiso   1.00
H303   H     0.74648   1.62582   0.38769   0.00000  Uiso   1.00
O304   O     0.62468   1.30230   0.48776   0.00000  Uiso   1.00
H305   H     0.62388   1.27950   0.47228   0.00000  Uiso   1.00
H306   H     0.60017   1.28670   0.50260   0.00000  Uiso   1.00
O307   O     0.66452   1.44366   0.46520   0.00000  Uiso   1.00
H308   H     0.68659   1.45247   0.48276   0.00000  Uiso   1.00
H309   H     0.64991   1.41250   0.46836   0.00000  Uiso   1.00
O310   O     1.74431   1.41262   0.41401   0.00000  Uiso   1.00
H311   H     1.75799   1.44098   0.40491   0.00000  Uiso   1.00
H312   H     1.71552   1.40633   0.41080   0.00000  Uiso   1.00
O313   O     0.77550   0.55360   0.38840   0.00000  Uiso   1.00
H314   H     0.74601   0.54494   0.38858   0.00000  Uiso   1.00
H315   H     0.78354   0.57515   0.37224   0.00000  Uiso   1.00
O316   O     0.67934   0.99800   0.34675   0.00000  Uiso   1.00
H317   H     0.69599   1.02759   0.35161   0.00000  Uiso   1.00
H318   H     0.65402   0.99652   0.33738   0.00000  Uiso   1.00
O319   O     0.62473   0.95691   0.27584   0.00000  Uiso   1.00
H320   H     0.63159   0.96713   0.25344   0.00000  Uiso   1.00
H321   H     0.59910   0.92900   0.27241   0.00000  Uiso   1.00
O322   O     1.79629   1.55988   0.44699   0.00000  Uiso   1.00
H323   H     1.80343   1.58983   0.45155   0.00000  Uiso   1.00
H324   H     1.79658   1.56026   0.42218   0.00000  Uiso   1.00
O325   O     0.71615   1.73985   0.42814   0.00000  Uiso   1.00
H326   H     0.71284   1.76493   0.42651   0.00000  Uiso   1.00
H327   H     0.69779   1.72666   0.40888   0.00000  Uiso   1.00
O328   O     0.63025   1.60460   0.38225   0.00000  Uiso   1.00
H329   H     0.63832   1.58162   0.37870   0.00000  Uiso   1.00
H330   H     0.63579   1.61228   0.40502   0.00000  Uiso   1.00
O331   O     0.59521   0.65075   0.43986   0.00000  Uiso   1.00
H332   H     0.60791   0.63211   0.44043   0.00000  Uiso   1.00
H333   H     0.62069   0.67671   0.45101   0.00000  Uiso   1.00
O334   O     0.57820   0.82796   0.30366   0.00000  Uiso   1.00
H335   H     0.55628   0.81944   0.32050   0.00000  Uiso   1.00
H336   H     0.57902   0.80056   0.30229   0.00000  Uiso   1.00
O337   O     0.59905   1.06473   0.41935   0.00000  Uiso   1.00
H338   H     0.58394   1.03749   0.40629   0.00000  Uiso   1.00
H339   H     0.61067   1.05290   0.43517   0.00000  Uiso   1.00
O340   O     1.66926   1.94117   0.30749   0.00000  Uiso   1.00
H341   H     1.65526   1.95071   0.28972   0.00000  Uiso   1.00
H342   H     1.67059   1.96092   0.32360   0.00000  Uiso   1.00
O343   O     1.68518   1.26117   0.41685   0.00000  Uiso   1.00
H344   H     1.68000   1.23532   0.40470   0.00000  Uiso   1.00
H345   H     1.68630   1.25356   0.44074   0.00000  Uiso   1.00
O346   O     1.65009   1.11931   0.38757   0.00000  Uiso   1.00
H347   H     1.64524   1.09868   0.36951   0.00000  Uiso   1.00
H348   H     1.63158   1.10058   0.40531   0.00000  Uiso   1.00
O349   O     0.54994   0.67973   0.44144   0.00000  Uiso   1.00
H350   H     0.56524   0.69607   0.46333   0.00000  Uiso   1.00
H351   H     0.56324   0.66154   0.44089   0.00000  Uiso   1.00
O352   O     1.79399   1.26713   0.41054   0.00000  Uiso   1.00
H353   H     1.77740   1.28013   0.40288   0.00000  Uiso   1.00
H354   H     1.81962   1.28290   0.39786   0.00000  Uiso   1.00
O355   O     1.51833   1.81821   0.40944   0.00000  Uiso   1.00
H356   H     1.54381   1.82244   0.42328   0.00000  Uiso   1.00
H357   H     1.49956   1.78854   0.41574   0.00000  Uiso   1.00
O358   O     1.73229   1.34266   0.42038   0.00000  Uiso   1.00
H359   H     1.70308   1.32439   0.42599   0.00000  Uiso   1.00
H360   H     1.73642   1.37135   0.41675   0.00000  Uiso   1.00
O361   O     0.71885   1.30224   0.52198   0.00000  Uiso   1.00
H362   H     0.70867   1.32046   0.53056   0.00000  Uiso   1.00
H363   H     0.73702   1.31991   0.50330   0.00000  Uiso   1.00
O364   O     0.71846   1.09272   0.44487   0.00000  Uiso   1.00
H365   H     0.72594   1.11609   0.46032   0.00000  Uiso   1.00
H366   H     0.72309   1.10775   0.42408   0.00000  Uiso   1.00
O367   O     0.65557   0.88428   0.39202   0.00000  Uiso   1.00
H368   H     0.64829   0.87411   0.36896   0.00000  Uiso   1.00
H369   H     0.65788   0.91233   0.39090   0.00000  Uiso   1.00
O370   O     0.65480   0.95279   0.39414   0.00000  Uiso   1.00
H371   H     0.67462   0.97756   0.40846   0.00000  Uiso   1.00
H372   H     0.66562   0.97060   0.37280   0.00000  Uiso   1.00
O373   O     1.68211   1.17246   0.53440   0.00000  Uiso   1.00
H374   H     1.68924   1.18908   0.55571   0.00000  Uiso   1.00
H375   H     1.70670   1.18844   0.52018   0.00000  Uiso   1.00
O376   O     1.65873   1.82290   0.40740   0.00000  Uiso   1.00
H377   H     1.64519   1.81665   0.38531   0.00000  Uiso   1.00
H378   H     1.66052   1.85060   0.40789   0.00000  Uiso   1.00
O379   O     0.69648   0.67189   0.48264   0.00000  Uiso   1.00
H380   H     0.71871   0.69264   0.46772   0.00000  Uiso   1.00
H381   H     0.70749   0.65485   0.49386   0.00000  Uiso   1.00
O382   O     0.67009   1.57350   0.46061   0.00000  Uiso   1.00
H383   H     0.67779   1.55087   0.46485   0.00000  Uiso   1.00
H384   H     0.69010   1.59338   0.47671   0.00000  Uiso   1.00
O385   O     0.62934   1.05526   0.35583   0.00000  Uiso   1.00
H386   H     0.60341   1.03454   0.36771   0.00000  Uiso   1.00
H387   H     0.62860   1.03851   0.33535   0.00000  Uiso   1.00
O388   O     0.63508   0.77342   0.44772   0.00000  Uiso   1.00
H389   H     0.64731   0.80108   0.43874   0.00000  Uiso   1.00
H390   H     0.65826   0.76959   0.43742   0.00000  Uiso   1.00
O391   O     0.69143   1.02000   0.42080   0.00000  Uiso   1.00
H392   H     0.71096   1.04390   0.43450   0.00000  Uiso   1.00
H393   H     0.69941   1.03410   0.39895   0.00000  Uiso   1.00
O394   O     1.48519   1.67889   0.44274   0.00000  Uiso   1.00
H395   H     1.46987   1.66106   0.46035   0.00000  Uiso   1.00
H396   H     1.50751   1.67230   0.43834   0.00000  Uiso   1.00
O397   O     1.67831   1.70832   0.37704   0.00000  Uiso   1.00
H398   H     1.68108   1.73081   0.36235   0.00000  Uiso   1.00
H399   H     1.64850   1.68760   0.37377   0.00000  Uiso   1.00
O400   O     0.60722   1.65977   0.37599   0.00000  Uiso   1.00
H401   H     0.59671   1.65907   0.39920   0.00000  Uiso   1.00
H402   H     0.60718   1.63358   0.37472   0.00000  Uiso   1.00
O403   O     0.68772   1.58247   0.39741   0.00000  Uiso   1.00
H404   H     0.67803   1.57758   0.42135   0.00000  Uiso   1.00
H405   H     0.68783   1.55614   0.39202   0.00000  Uiso   1.00
O406   O     0.75429   1.29896   0.39525   0.00000  Uiso   1.00
H407   H     0.75276   1.32382   0.40364   0.00000  Uiso   1.00
H408   H     0.72436   1.28524   0.39455   0.00000  Uiso   1.00
O409   O     0.53025   0.81494   0.34946   0.00000  Uiso   1.00
H410   H     0.52049   0.78395   0.35310   0.00000  Uiso   1.00
H411   H     0.53257   0.82085   0.37479   0.00000  Uiso   1.00
O412   O     1.63704   1.80967   0.35107   0.00000  Uiso   1.00
H413   H     1.64504   1.83395   0.33695   0.00000  Uiso   1.00
H414   H     1.60752   1.79223   0.34199   0.00000  Uiso   1.00
O415   O     1.67340   1.19311   0.40749   0.00000  Uiso   1.00
H416   H     1.66231   1.16508   0.39744   0.00000  Uiso   1.00
H417   H     1.64851   1.18858   0.41914   0.00000  Uiso   1.00
O418   O     0.53825   1.87801   0.32982   0.00000  Uiso   1.00
H419   H     0.53111   1.88157   0.35261   0.00000  Uiso   1.00
H420   H     0.53371   1.84974   0.33289   0.00000  Uiso   1.00
O421   O     1.67370   1.32835   0.53170   0.00000  Uiso   1.00
H422   H     1.68925   1.35793   0.52407   0.00000  Uiso   1.00
H423   H     1.65820   1.31611   0.50962   0.00000  Uiso   1.00
O424   O     0.64268   1.05658   0.45867   0.00000  Uiso   1.00
H425   H     0.64520   1.07397   0.47986   0.00000  Uiso   1.00
H426   H     0.67094   1.07138   0.44920   0.00000  Uiso   1.00
O427   O     0.60169   1.71917   0.48140   0.00000  Uiso   1.00
H428   H     0.61516   1.74758   0.47342   0.00000  Uiso   1.00
H429   H     0.62543   1.71546   0.48388   0.00000  Uiso   1.00
O430   O     0.51893   1.74406   0.36115   0.00000  Uiso   1.00
H431   H     0.52525   1.72281   0.36938   0.00000  Uiso   1.00
H432   H     0.50335   1.74491   0.38170   0.00000  Uiso   1.00
O433   O     1.69128   1.45339   0.40558   0.00000  Uiso   1.00
H434   H     1.68118   1.45322   0.43056   0.00000  Uiso   1.00
H435   H     1.67540   1.42335   0.40024   0.00000  Uiso   1.00
O436   O     0.58047   1.00291   0.39125   0.00000  Uiso   1.00
H437   H     0.56840   0.97684   0.37777   0.00000  Uiso   1.00
H438   H     0.59801   0.99694   0.40525   0.00000  Uiso   1.00
O439   O     0.64131   1.62094   0.44570   0.00000  Uiso   1.00
H440   H     0.65753   1.64372   0.46432   0.00000  Uiso   1.00
H441   H     0.64565   1.59724   0.45090   0.00000  Uiso   1.00
O442   O     0.72543   1.24217   0.55029   0.00000  Uiso   1.00
H443   H     0.69953   1.23175   0.56596   0.00000  Uiso   1.00
H444   H     0.72705   1.26810   0.54052   0.00000  Uiso   1.00
O445   O     0.60856   1.24510   0.44414   0.00000  Uiso   1.00
H446   H     0.58688   1.22709   0.46127   0.00000  Uiso   1.00
H447   H     0.60942   1.22063   0.43348   0.00000  Uiso   1.00
O448   O     1.59513   1.71256   0.34683   0.00000  Uiso   1.00
H449   H     1.59698   1.68715   0.35497   0.00000  Uiso   1.00
H450   H     1.58012   1.71763   0.36544   0.00000  Uiso   1.00
O451   O     1.61919   0.99226   0.32430   0.00000  Uiso   1.00
H452   H     1.62492   0.97841   0.30453   0.00000  Uiso   1.00
H453   H     1.59313   0.96774   0.33515   0.00000  Uiso   1.00
O454   O     1.64480   1.19374   0.49662   0.00000  Uiso   1.00
H455   H     1.65910   1.18647   0.51318   0.00000  Uiso   1.00
H456   H     1.67000   1.21893   0.48634   0.00000  Uiso   1.00
O457   O     1.65972   1.21845   0.58121   0.00000  Uiso   1.00
H458   H     1.65268   1.24148   0.58042   0.00000  Uiso   1.00
H459   H     1.63233   1.19486   0.58135   0.00000  Uiso   1.00
O460   O     0.61682   0.98898   0.43137   0.00000  Uiso   1.00
H461   H     0.64458   0.99426   0.42527   0.00000  Uiso   1.00
H462   H     0.62655   1.01167   0.44905   0.00000  Uiso   1.00
O463   O     0.73731   1.19468   0.41712   0.00000  Uiso   1.00
H464   H     0.76013   1.22445   0.41763   0.00000  Uiso   1.00
H465   H     0.71314   1.19780   0.41133   0.00000  Uiso   1.00
O466   O     0.69652   0.78680   0.40908   0.00000  Uiso   1.00
H467   H     0.69168   0.77425   0.38566   0.00000  Uiso   1.00
H468   H     0.68976   0.80975   0.40368   0.00000  Uiso   1.00
O469   O     0.68765   1.51764   0.46224   0.00000  Uiso   1.00
H470   H     0.70868   1.52090   0.47935   0.00000  Uiso   1.00
H471   H     0.66781   1.48805   0.46289   0.00000  Uiso   1.00
O472   O     1.67000   1.76677   0.35551   0.00000  Uiso   1.00
H473   H     1.66320   1.79082   0.35582   0.00000  Uiso   1.00
H474   H     1.64194   1.74369   0.35059   0.00000  Uiso   1.00
O475   O     0.74907   1.21778   0.50569   0.00000  Uiso   1.00
H476   H     0.74668   1.23130   0.52696   0.00000  Uiso   1.00
H477   H     0.76342   1.24315   0.49266   0.00000  Uiso   1.00
O478   O     0.77123   1.41489   0.47304   0.00000  Uiso   1.00
H479   H     0.75951   1.41097   0.45028   0.00000  Uiso   1.00
H480   H     0.78763   1.44444   0.47705   0.00000  Uiso   1.00
O481   O     1.77324   2.34342   0.46896   0.00000  Uiso   1.00
H482   H     1.75912   2.34307   0.44801   0.00000  Uiso   1.00
H483   H     1.77919   2.37235   0.47440   0.00000  Uiso   1.00
O484   O     0.81977   1.63470   0.46274   0.00000  Uiso   1.00
H485   H     0.81023   1.65490   0.46217   0.00000  Uiso   1.00
H486   H     0.84391   1.65117   0.44738   0.00000  Uiso   1.00
O487   O     0.63890   1.87313   0.33250   0.00000  Uiso   1.00
H488   H     0.61168   1.85944   0.31964   0.00000  Uiso   1.00
H489   H     0.65474   1.89993   0.32193   0.00000  Uiso   1.00
O490   O     0.78841   1.61291   0.35542   0.00000  Uiso   1.00
H491   H     0.78647   1.63456   0.37107   0.00000  Uiso   1.00
H492   H     0.78903   1.62292   0.33309   0.00000  Uiso   1.00
O493   O     0.50312   1.74945   0.42002   0.00000  Uiso   1.00
H494   H     0.48944   1.72236   0.43140   0.00000  Uiso   1.00
H495   H     0.53139   1.76040   0.42911   0.00000  Uiso   1.00
O496   O     0.76365   1.48123   0.39075   0.00000  Uiso   1.00
H497   H     0.77356   1.51076   0.38971   0.00000  Uiso   1.00
H498   H     0.73430   1.47250   0.38725   0.00000  Uiso   1.00
O499   O     0.72619   1.15420   0.46890   0.00000  Uiso   1.00
H500   H     0.73038   1.17224   0.44772   0.00000  Uiso   1.00
H501   H     0.74059   1.17511   0.48592   0.00000  Uiso   1.00
O502   O     0.65506   0.70034   0.47246   0.00000  Uiso   1.00
H503   H     0.66277   0.68310   0.48652   0.00000  Uiso   1.00
H504   H     0.67992   0.71434   0.45707   0.00000  Uiso   1.00
O505   O     1.61074   1.17606   0.43985   0.00000  Uiso   1.00
H506   H     1.62242   1.17960   0.46220   0.00000  Uiso   1.00
H507   H     1.59862   1.14360   0.43977   0.00000  Uiso   1.00
O508   O     0.58080   1.19919   0.49894   0.00000  Uiso   1.00
H509   H     0.60609   1.19702   0.49760   0.00000  Uiso   1.00
H510   H     0.56559   1.16856   0.50218   0.00000  Uiso   1.00
O511   O     1.78386   1.60383   0.51218   0.00000  Uiso   1.00
H512   H     1.80010   1.62437   0.52809   0.00000  Uiso   1.00
H513   H     1.80634   1.61497   0.49588   0.00000  Uiso   1.00
O514   O     0.72495   1.46423   0.49877   0.00000  Uiso   1.00
H515   H     0.74706   1.47154   0.48322   0.00000  Uiso   1.00
H516   H     0.72959   1.49378   0.50335   0.00000  Uiso   1.00
O517   O     0.57660   1.25780   0.52891   0.00000  Uiso   1.00
H518   H     0.57251   1.22886   0.52032   0.00000  Uiso   1.00
H519   H     0.55032   1.25018   0.53922   0.00000  Uiso   1.00
O520   O     0.52249   1.88090   0.38534   0.00000  Uiso   1.00
H521   H     0.54713   1.89412   0.40002   0.00000  Uiso   1.00
H522   H     0.50892   1.85324   0.39665   0.00000  Uiso   1.00
O523   O     0.70315   1.39404   0.50339   0.00000  Uiso   1.00
H524   H     0.70887   1.42232   0.51345   0.00000  Uiso   1.00
H525   H     0.73186   1.40236   0.49669   0.00000  Uiso   1.00
O526   O     0.58870   1.84828   0.43209   0.00000  Uiso   1.00
H527   H     0.61425   1.86204   0.41885   0.00000  Uiso   1.00
H528   H     0.58504   1.87249   0.42873   0.00000  Uiso   1.00
O529   O     0.69775   1.06180   0.36963   0.00000  Uiso   1.00
H530   H     0.71527   1.09248   0.37463   0.00000  Uiso   1.00
H531   H     0.66910   1.05723   0.36772   0.00000  Uiso   1.00
O532   O     0.79048   1.67527   0.44932   0.00000  Uiso   1.00
H533   H     0.78923   1.66613   0.42608   0.00000  Uiso   1.00
H534   H     0.78040   1.69563   0.44557   0.00000  Uiso   1.00
O535   O     1.66099   1.30821   0.41638   0.00000  Uiso   1.00
H536   H     1.63368   1.28855   0.42345   0.00000  Uiso   1.00
H537   H     1.66724   1.28421   0.41138   0.00000  Uiso   1.00
O538   O     0.55630   1.12379   0.50516   0.00000  Uiso   1.00
H539   H     0.56065   1.11190   0.48378   0.00000  Uiso   1.00
H540   H     0.57099   1.11621   0.52134   0.00000  Uiso   1.00
O541   O     0.75010   1.70798   0.44121   0.00000  Uiso   1.00
H542   H     0.74744   1.73332   0.43856   0.00000  Uiso   1.00
H543   H     0.72714   1.68921   0.42521   0.00000  Uiso   1.00
O544   O     0.75094   1.53462   0.49869   0.00000  Uiso   1.00
H545   H     0.76243   1.56225   0.50919   0.00000  Uiso   1.00
H546   H     0.76967   1.54226   0.47977   0.00000  Uiso   1.00
O547   O     0.77465   1.27381   0.46788   0.00000  Uiso   1.00
H548   H     0.78673   1.27507   0.44567   0.00000  Uiso   1.00
H549   H     0.78495   1.30407   0.47009   0.00000  Uiso   1.00
O550   O     0.70100   1.25281   0.47444   0.00000  Uiso   1.00
H551   H     0.73044   1.26488   0.46868   0.00000  Uiso   1.00
H552   H     0.70770   1.27085   0.49356   0.00000  Uiso   1.00
O553   O     0.56093   1.71956   0.39563   0.00000  Uiso   1.00
H554   H     0.55056   1.69478   0.41087   0.00000  Uiso   1.00
H555   H     0.55720   1.73810   0.41575   0.00000  Uiso   1.00
O556   O     0.55525   0.94209   0.35456   0.00000  Uiso   1.00
H557   H     0.54684   0.92227   0.33421   0.00000  Uiso   1.00
H558   H     0.53562   0.92240   0.37122   0.00000  Uiso   1.00
O559   O     0.64075   1.26809   0.56867   0.00000  Uiso   1.00
H560   H     0.61612   1.26617   0.56060   0.00000  Uiso   1.00
H561   H     0.65923   1.29242   0.55423   0.00000  Uiso   1.00
O562   O     0.64770   1.37185   0.46577   0.00000  Uiso   1.00
H563   H     0.66908   1.37442   0.48152   0.00000  Uiso   1.00
H564   H     0.63216   1.34179   0.47087   0.00000  Uiso   1.00
O565   O   -10.30555 -17.03580  -9.52102   0.00000  Uiso   1.00
N566   N   -10.33036 -17.04755  -9.49069   0.00000  Uiso   1.00
O567   O   -10.36953 -17.08601  -9.49639   0.00000  Uiso   1.00
O568   O   -10.33553 -17.01641  -9.47148   0.00000  Uiso   1.00
O569   O    -0.48104   3.94048  -8.56563   0.00000  Uiso   1.00
N570   N    -0.48469   3.96099  -8.53489   0.00000  Uiso   1.00
O571   O    -0.44420   3.99790  -8.52416   0.00000  Uiso   1.00
O572   O    -0.51452   3.97592  -8.54094   0.00000  Uiso   1.00
O573   O   -10.13495  -8.95138   3.56464   0.00000  Uiso   1.00
N574   N   -10.12951  -8.96410   3.59882   0.00000  Uiso   1.00
O575   O   -10.16963  -8.99299   3.61378   0.00000  Uiso   1.00
O576   O   -10.10583  -8.92798   3.62195   0.00000  Uiso   1.00
O577   O   -11.94705   9.63667  -1.74648   0.00000  Uiso   1.00
N578   N   -11.91871   9.65344  -1.77345   0.00000  Uiso   1.00
O579   O   -11.90129   9.69859  -1.77749   0.00000  Uiso   1.00
O580   O   -11.88699   9.64357  -1.76206   0.00000  Uiso   1.00
O581   O     5.46481   9.88459  -0.78210   0.00000  Uiso   1.00
N582   N     5.47695   9.85255  -0.77818   0.00000  Uiso   1.00
O583   O     5.44730   9.81349  -0.79425   0.00000  Uiso   1.00
O584   O     5.51989   9.86789  -0.78800   0.00000  Uiso   1.00
loop_
_geom_bond_atom_site_label_1
_geom_bond_atom_site_label_2
_geom_bond_distance
_geom_bond_site_symmetry_2
_ccdc_geom_bond_type
C1     C2      1.403   .     S
C1     C6      1.404   .     D
C1     H97     1.112   .     S
C2     C3      1.403   .     D
C2     C9      1.480   .     S
C3     C4      1.403   .     S
C3     H98     1.137   .     S
C4     C5      1.403   .     D
C4     C8      1.480   .     S
C5     C6      1.403   .     S
C5     H99     1.092   .     S
C6     C7      1.481   .     S
C7     C15     1.405   .     S
C7     C19     1.405   .     D
C8     C20     1.405   .     S
C8     C24     1.405   .     D
C9     C10     1.405   .     S
C9     C14     1.405   .     D
C10    C11     1.396   .     D
C10    H100    1.096   .     S
C11    C12     1.403   .     S
C11    H101    1.095   .     S
C12    C13     1.403   .     D
C12    N86     1.438   .     S
C13    C14     1.395   .     S
C13    H102    1.058   .     S
C14    H103    1.089   .     S
C15    C16     1.395   .     D
C15    H104    1.075   .     S
C16    C17     1.403   .     S
C16    H105    1.123   .     S
C17    C18     1.403   .     D
C17    N81     1.438   .     S
C18    C19     1.396   .     S
C18    H106    1.112   .     S
C19    H107    1.063   .     S
C20    C21     1.396   .     D
C20    H108    1.159   .     S
C21    C22     1.403   .     S
C21    H109    1.128   .     S
C22    C23     1.403   .     D
C22    N60     1.437   .     S
C23    C24     1.395   .     S
C23    H110    1.081   .     S
C24    H111    1.075   .     S
C25    C26     1.403   .     S
C25    C30     1.403   .     D
C25    H112    1.133   .     S
C26    C27     1.403   .     D
C26    C33     1.480   .     S
C27    C28     1.403   .     S
C27    H113    1.138   .     S
C28    C29     1.403   .     D
C28    C32     1.480   .     S
C29    C30     1.403   .     S
C29    H114    1.103   .     S
C30    C31     1.481   .     S
C31    C39     1.405   .     S
C31    C43     1.405   .     D
C32    C44     1.405   .     S
C32    C48     1.405   .     D
C33    C34     1.405   .     S
C33    C38     1.405   .     D
C34    C35     1.396   .     D
C34    H115    1.057   .     S
C35    C36     1.403   .     S
C35    H116    1.110   .     S
C36    C37     1.403   .     D
C36    N76     1.438   .     S
C37    C38     1.395   .     S
C37    H117    1.137   .     S
C38    H118    1.074   .     S
C39    C40     1.396   .     D
C39    H119    1.088   .     S
C40    C41     1.403   .     S
C40    H120    1.051   .     S
C41    C42     1.403   .     D
C41    N65     1.438   .     S
C42    C43     1.395   .     S
C42    H121    1.129   .     S
C43    H122    1.093   .     S
C44    C45     1.396   .     D
C44    H123    1.107   .     S
C45    C46     1.403   .     S
C45    H124    1.113   .     S
C46    C47     1.403   .     D
C46    N49     1.437   .     S
C47    C48     1.396   .     S
C47    H125    1.083   .     S
C48    H126    1.095   .     S
N49    C50     1.369   .     S
N49    C51     1.368   .     S
C50    C52     1.379   .     S
C50    O55     1.219   .     D
C51    C53     1.378   .     S
C51    O54     1.219   .     D
C52    C53     1.390   .     D
C52    C56     1.402   .     S
C53    C59     1.401   .     S
C56    C57     1.402   .     D
C56    H127    1.090   .     S
C57    C58     1.390   .     D
C57    C61     1.379   .     S
C58    C59     1.401   .     D
C58    C62     1.378   .     S
C59    H128    1.081   .     S
N60    C61     1.369   .     S
N60    C62     1.368   .     S
C61    O64     1.219   .     D
C62    O63     1.219   .     D
N65    C66     1.370   .     S
N65    C67     1.369   .     S
C66    C68     1.455   1_565 S
C66    O75     1.219   .     D
C67    C69     1.454   1_565 S
C67    O74     1.219   .     D
C68    C66     1.455   1_545 S
C68    C69     1.388   .     D
C68    C73     1.401   .     S
C69    C67     1.454   1_545 S
C69    C70     1.400   .     S
C70    C71     1.400   .     D
C70    H129    1.098   .     S
C71    C72     1.388   .     S
C71    C82     1.454   .     S
C72    C73     1.401   .     D
C72    C83     1.455   .     S
C73    H130    1.119   .     S
N76    C77     1.370   .     S
N76    C78     1.369   .     S
C77    O80     1.219   .     D
C77    C95     1.455   .     S
C78    O79     1.219   .     D
C78    C94     1.454   .     S
N81    C82     1.369   .     S
N81    C83     1.369   .     S
C82    O85     1.219   .     D
C83    O84     1.219   .     D
N86    C87     1.369   .     S
N86    C88     1.369   .     S
C87    C89     1.454   1_655 S
C87    O92     1.219   .     D
C88    C90     1.455   1_655 S
C88    O91     1.219   .     D
C89    C87     1.454   1_455 S
C89    C90     1.388   .     D
C89    C93     1.400   .     S
C90    C88     1.455   1_455 S
C90    C96     1.401   .     S
C93    C94     1.400   .     D
C93    H131    1.094   .     S
C94    C95     1.388   .     S
C95    C96     1.401   .     D
C96    H132    1.088   .     S
C133   C134    1.403   .     S
C133   C138    1.404   .     D
C133   H229    1.117   .     S
C134   C135    1.403   .     D
C134   C141    1.480   .     S
C135   C136    1.403   .     S
C135   H230    1.126   .     S
C136   C137    1.403   .     D
C136   C140    1.480   .     S
C137   C138    1.403   .     S
C137   H231    1.127   .     S
C138   C139    1.481   .     S
C139   C147    1.405   .     S
C139   C151    1.405   .     D
C140   C152    1.405   .     S
C140   C156    1.405   .     D
C141   C142    1.405   .     S
C141   C146    1.405   .     D
C142   C143    1.396   .     D
C142   H232    1.088   .     S
C143   C144    1.403   .     S
C143   H233    1.102   .     S
C144   C145    1.403   .     D
C144   N218    1.438   .     S
C145   C146    1.395   .     S
C145   H234    1.152   .     S
C146   H235    1.091   .     S
C147   C148    1.395   .     D
C147   H236    1.125   .     S
C148   C149    1.403   .     S
C148   H237    1.064   .     S
C149   C150    1.403   .     D
C149   N213    1.438   .     S
C150   C151    1.396   .     S
C150   H238    1.126   .     S
C151   H239    1.143   .     S
C152   C153    1.396   .     D
C152   H240    1.084   .     S
C153   C154    1.403   .     S
C153   H241    1.129   .     S
C154   C155    1.403   .     D
C154   N192    1.437   .     S
C155   C156    1.395   .     S
C155   H242    1.169   .     S
C156   H243    1.080   .     S
C157   C158    1.403   .     S
C157   C162    1.403   .     D
C157   H244    1.068   .     S
C158   C159    1.403   .     D
C158   C165    1.480   .     S
C159   C160    1.403   .     S
C159   H245    1.145   .     S
C160   C161    1.403   .     D
C160   C164    1.480   .     S
C161   C162    1.403   .     S
C161   H246    1.170   .     S
C162   C163    1.481   .     S
C163   C171    1.405   .     S
C163   C175    1.405   .     D
C164   C176    1.405   .     S
C164   C180    1.405   .     D
C165   C166    1.405   .     S
C165   C170    1.405   .     D
C166   C167    1.396   .     D
C166   H247    1.071   .     S
C167   C168    1.403   .     S
C167   H248    1.110   .     S
C168   C169    1.403   .     D
C168   N208    1.438   .     S
C169   C170    1.395   .     S
C169   H249    1.102   .     S
C170   H250    1.098   .     S
C171   C172    1.396   .     D
C171   H251    1.076   .     S
C172   C173    1.403   .     S
C172   H252    1.108   .     S
C173   C174    1.403   .     D
C173   N197    1.438   .     S
C174   C175    1.395   .     S
C174   H253    1.100   .     S
C175   H254    1.115   .     S
C176   C177    1.396   .     D
C176   H255    1.114   .     S
C177   C178    1.403   .     S
C177   H256    1.147   .     S
C178   C179    1.403   .     D
C178   N181    1.437   .     S
C179   C180    1.396   .     S
C179   H257    1.152   .     S
C180   H258    1.185   .     S
N181   C182    1.369   .     S
N181   C183    1.368   .     S
C182   C184    1.379   .     S
C182   O187    1.219   .     D
C183   C185    1.378   .     S
C183   O186    1.219   .     D
C184   C185    1.390   .     D
C184   C188    1.402   .     S
C185   C191    1.401   .     S
C188   C189    1.402   .     D
C188   H259    1.101   .     S
C189   C190    1.390   .     D
C189   C193    1.379   .     S
C190   C191    1.401   .     D
C190   C194    1.378   .     S
C191   H260    1.091   .     S
N192   C193    1.369   .     S
N192   C194    1.368   .     S
C193   O196    1.219   .     D
C194   O195    1.219   .     D
N197   C198    1.370   .     S
N197   C199    1.369   .     S
C198   C200    1.455   1_565 S
C198   O207    1.219   .     D
C199   C201    1.454   1_565 S
C199   O206    1.219   .     D
C200   C198    1.455   1_545 S
C200   C201    1.388   .     D
C200   C205    1.401   .     S
C201   C199    1.454   1_545 S
C201   C202    1.400   .     S
C202   C203    1.400   .     D
C202   H261    1.072   .     S
C203   C204    1.388   .     S
C203   C214    1.454   .     S
C204   C205    1.401   .     D
C204   C215    1.455   .     S
C205   H262    1.122   .     S
N208   C209    1.370   .     S
N208   C210    1.369   .     S
C209   O212    1.219   .     D
C209   C227    1.455   .     S
C210   O211    1.219   .     D
C210   C226    1.454   .     S
N213   C214    1.369   .     S
N213   C215    1.369   .     S
C214   O217    1.219   .     D
C215   O216    1.219   .     D
N218   C219    1.369   .     S
N218   C220    1.369   .     S
C219   C221    1.454   1_655 S
C219   O224    1.219   .     D
C220   C222    1.455   1_655 S
C220   O223    1.219   .     D
C221   C219    1.454   1_455 S
C221   C222    1.388   .     D
C221   C225    1.400   .     S
C222   C220    1.455   1_455 S
C222   C228    1.401   .     S
C225   C226    1.400   .     D
C225   H263    1.115   .     S
C226   C227    1.388   .     S
C227   C228    1.401   .     D
C228   H264    1.114   .     S
O265   H266    0.980   .     S
O265   H267    0.958   .     S
O268   H269    1.002   .     S
O268   H270    0.995   .     S
O271   H272    0.942   .     S
O271   H273    0.896   .     S
O274   H275    0.948   .     S
O274   H276    0.990   .     S
O277   H278    0.995   .     S
O277   H279    1.010   .     S
O280   H281    0.994   .     S
O280   H282    0.967   .     S
O283   H284    1.016   .     S
O283   H285    0.920   .     S
O286   H287    0.986   .     S
O286   H288    1.015   .     S
O289   H290    0.954   .     S
O289   H291    0.994   .     S
O292   H293    0.993   .     S
O292   H294    0.970   .     S
O295   H296    0.981   .     S
O295   H297    0.948   .     S
O298   H299    0.971   .     S
O298   H300    0.957   .     S
O301   H302    0.959   .     S
O301   H303    0.976   .     S
O304   H305    1.004   .     S
O304   H306    0.981   .     S
O307   H308    0.985   .     S
O307   H309    0.984   .     S
O310   H311    0.956   .     S
O310   H312    0.969   .     S
O313   H314    0.964   .     S
O313   H315    0.927   .     S
O316   H317    0.950   .     S
O316   H318    0.970   .     S
O319   H320    0.933   .     S
O319   H321    0.992   .     S
O322   H323    0.990   .     S
O322   H324    0.968   .     S
O325   H326    0.964   .     S
O325   H327    0.964   .     S
O328   H329    1.009   .     S
O328   H330    0.923   .     S
O331   H332    0.979   .     S
O331   H333    1.039   .     S
O334   H335    0.963   .     S
O334   H336    0.997   .     S
O337   H338    0.997   .     S
O337   H339    0.956   .     S
O340   H341    1.013   .     S
O340   H342    0.929   .     S
O343   H344    0.973   .     S
O343   H345    0.977   .     S
O346   H347    0.972   .     S
O346   H348    0.972   .     S
O349   H350    1.032   .     S
O349   H351    0.983   .     S
O352   H353    0.972   .     S
O352   H354    0.962   .     S
O355   H356    1.020   .     S
O355   H357    0.976   .     S
O358   H359    0.967   .     S
O358   H360    0.973   .     S
O361   H362    0.954   .     S
O361   H363    0.982   .     S
O364   H365    0.957   .     S
O364   H366    0.942   .     S
O367   H368    0.958   .     S
O367   H369    0.967   .     S
O370   H371    1.000   .     S
O370   H372    1.005   .     S
O373   H374    0.981   .     S
O373   H375    0.970   .     S
O376   H377    0.964   .     S
O376   H378    0.962   .     S
O379   H380    0.982   .     S
O379   H381    0.981   .     S
O382   H383    0.992   .     S
O382   H384    0.964   .     S
O385   H386    0.990   .     S
O385   H387    0.991   .     S
O388   H389    0.935   .     S
O388   H390    1.004   .     S
O391   H392    0.966   .     S
O391   H393    0.961   .     S
O394   H395    0.920   .     S
O394   H396    0.966   .     S
O397   H398    0.953   .     S
O397   H399    0.983   .     S
O400   H401    0.978   .     S
O400   H402    0.938   .     S
O403   H404    0.983   .     S
O403   H405    0.968   .     S
O406   H407    0.975   .     S
O406   H408    0.956   .     S
O409   H410    0.998   .     S
O409   H411    1.005   .     S
O412   H413    0.948   .     S
O412   H414    1.011   .     S
O415   H416    0.964   .     S
O415   H417    0.956   .     S
O418   H419    0.952   .     S
O418   H420    0.951   .     S
O421   H422    0.975   .     S
O421   H423    1.006   .     S
O424   H425    1.011   .     S
O424   H426    0.975   .     S
O427   H428    0.943   .     S
O427   H429    0.942   .     S
O430   H431    0.951   .     S
O430   H432    0.991   .     S
O433   H434    1.040   .     S
O433   H435    0.965   .     S
O436   H437    0.971   .     S
O436   H438    0.941   .     S
O439   H440    1.037   .     S
O439   H441    0.957   .     S
O442   H443    1.031   .     S
O442   H444    0.978   .     S
O445   H446    0.996   .     S
O445   H447    0.984   .     S
O448   H449    0.996   .     S
O448   H450    0.977   .     S
O451   H452    0.992   .     S
O451   H453    1.022   .     S
O454   H455    0.943   .     S
O454   H456    1.008   .     S
O457   H458    0.975   .     S
O457   H459    0.945   .     S
O460   H461    0.965   .     S
O460   H462    0.991   .     S
O463   H464    0.984   .     S
O463   H465    0.967   .     S
O466   H467    0.995   .     S
O466   H468    0.989   .     S
O469   H470    0.980   .     S
O469   H471    0.951   .     S
O472   H473    1.005   .     S
O472   H474    0.973   .     S
O475   H476    0.985   .     S
O475   H477    0.947   .     S
O478   H479    0.965   .     S
O478   H480    0.942   .     S
O481   H482    0.962   .     S
O481   H483    0.973   .     S
O484   H485    0.943   .     S
O484   H486    0.989   .     S
O487   H488    1.003   .     S
O487   H489    0.942   .     S
O490   H491    1.015   .     S
O490   H492    0.937   .     S
O493   H494    0.958   .     S
O493   H495    0.975   .     S
O496   H497    0.938   .     S
O496   H498    0.968   .     S
O499   H500    1.013   .     S
O499   H501    0.946   .     S
O502   H503    0.964   .     S
O502   H504    0.996   .     S
O505   H506    0.951   .     S
O505   H507    1.024   .     S
O508   H509    0.964   .     S
O508   H510    0.968   .     S
O511   H512    0.924   .     S
O511   H513    0.958   .     S
O514   H515    0.939   .     S
O514   H516    1.003   .     S
O517   H518    1.029   .     S
O517   H519    0.949   .     S
O520   H521    0.973   .     S
O520   H522    0.972   .     S
O523   H524    1.009   .     S
O523   H525    0.975   .     S
O526   H527    0.966   .     S
O526   H528    0.948   .     S
O529   H530    0.986   .     S
O529   H531    0.979   .     S
O532   H533    0.957   .     S
O532   H534    0.973   .     S
O535   H536    0.940   .     S
O535   H537    1.009   .     S
O538   H539    0.983   .     S
O538   H540    0.949   .     S
O541   H542    0.963   .     S
O541   H543    0.998   .     S
O544   H545    0.959   .     S
O544   H546    0.951   .     S
O547   H548    0.963   .     S
O547   H549    0.963   .     S
O550   H551    0.970   .     S
O550   H552    0.938   .     S
O553   H554    0.979   .     S
O553   H555    1.078   .     S
O556   H557    1.008   .     S
O556   H558    0.971   .     S
O559   H560    0.923   .     S
O559   H561    0.980   .     S
O562   H563    0.961   .     S
O562   H564    0.963   .     S
O565   N566    1.423   .     S
N566   O567    1.442   .     S
N566   O568    1.429   .     S
O569   N570    1.445   .     S
N570   O571    1.487   .     S
N570   O572    1.445   .     S
O573   N574    1.453   .     S
N574   O575    1.444   .     S
N574   O576    1.466   .     S
O577   N578    1.390   .     S
N578   O579    1.430   .     S
N578   O580    1.434   .     S
O581   N582    1.424   .     S
N582   O583    1.432   .     S
N582   O584    1.438   .     S
