# Supplementary material for: Unlocking carrier confluence in covalent organic frameworks for efficient photoreduction of dilute nitrate to ammonia
Source: Nat Commun. 2026 Feb 24;17:3141. doi: 10.1038/s41467-026-69439-4 (PMC13044306; doi:10.1038/s41467-026-69439-4)
Supplement: Supplementary file 3 — Supplementary Data 1 [file 41467_2026_69439_MOESM3_ESM.zip › Supplementary Data 1/PI.cif]

data_PI
_audit_creation_date              2026-01-14
_audit_creation_method            'Materials Studio'
_symmetry_space_group_name_H-M    'P1'
_symmetry_Int_Tables_number       1
_symmetry_cell_setting            triclinic
loop_
_symmetry_equiv_pos_as_xyz
  x,y,z
_cell_length_a                    36.4675
_cell_length_b                    35.7988
_cell_length_c                    24.3452
_cell_angle_alpha                 90.0000
_cell_angle_beta                  90.0000
_cell_angle_gamma                 118.9776
loop_
_atom_site_label
_atom_site_type_symbol
_atom_site_fract_x
_atom_site_fract_y
_atom_site_fract_z
_atom_site_U_iso_or_equiv
_atom_site_adp_type
_atom_site_occupancy
C1     C     0.73412   0.36179   0.17008   0.00000  Uiso   1.00
C2     C     0.75768   0.40648   0.17237   0.00000  Uiso   1.00
C3     C     0.73699   0.43081   0.16954   0.00000  Uiso   1.00
C4     C     0.69321   0.41092   0.16481   0.00000  Uiso   1.00
C5     C     0.67012   0.36622   0.16251   0.00000  Uiso   1.00
C6     C     0.69030   0.34140   0.16524   0.00000  Uiso   1.00
C7     C     0.66542   0.29420   0.16474   0.00000  Uiso   1.00
C8     C     0.67143   0.43668   0.16428   0.00000  Uiso   1.00
C9     C     0.80377   0.42781   0.17894   0.00000  Uiso   1.00
C10    C     0.82216   0.41187   0.21633   0.00000  Uiso   1.00
C11    C     0.86554   0.43284   0.22387   0.00000  Uiso   1.00
C12    C     0.89127   0.47009   0.19419   0.00000  Uiso   1.00
C13    C     0.87299   0.48575   0.15636   0.00000  Uiso   1.00
C14    C     0.82964   0.46483   0.14880   0.00000  Uiso   1.00
C15    C     0.67523   0.26975   0.20094   0.00000  Uiso   1.00
C16    C     0.65088   0.22536   0.20188   0.00000  Uiso   1.00
C17    C     0.61632   0.20460   0.16666   0.00000  Uiso   1.00
C18    C     0.60677   0.22890   0.13000   0.00000  Uiso   1.00
C19    C     0.63108   0.27332   0.12905   0.00000  Uiso   1.00
C20    C     0.63764   0.42633   0.12844   0.00000  Uiso   1.00
C21    C     0.61625   0.44979   0.12932   0.00000  Uiso   1.00
C22    C     0.62820   0.48393   0.16610   0.00000  Uiso   1.00
C23    C     0.66223   0.49461   0.20146   0.00000  Uiso   1.00
C24    C     0.68367   0.47123   0.20058   0.00000  Uiso   1.00
C25    C     0.34727   0.73619   0.19926   0.00000  Uiso   1.00
C26    C     0.32721   0.69149   0.20289   0.00000  Uiso   1.00
C27    C     0.35122   0.67057   0.19974   0.00000  Uiso   1.00
C28    C     0.39485   0.69387   0.19298   0.00000  Uiso   1.00
C29    C     0.41442   0.73854   0.18941   0.00000  Uiso   1.00
C30    C     0.39087   0.75995   0.19240   0.00000  Uiso   1.00
C31    C     0.41185   0.80709   0.18823   0.00000  Uiso   1.00
C32    C     0.42002   0.67164   0.18969   0.00000  Uiso   1.00
C33    C     0.28111   0.66665   0.20888   0.00000  Uiso   1.00
C34    C     0.26000   0.68035   0.24505   0.00000  Uiso   1.00
C35    C     0.21641   0.65744   0.24965   0.00000  Uiso   1.00
C36    C     0.19317   0.62050   0.21816   0.00000  Uiso   1.00
C37    C     0.21426   0.60658   0.18240   0.00000  Uiso   1.00
C38    C     0.25783   0.62941   0.17782   0.00000  Uiso   1.00
C39    C     0.40012   0.83086   0.22296   0.00000  Uiso   1.00
C40    C     0.42050   0.87535   0.21963   0.00000  Uiso   1.00
C41    C     0.45288   0.89686   0.18149   0.00000  Uiso   1.00
C42    C     0.46438   0.87316   0.14645   0.00000  Uiso   1.00
C43    C     0.44406   0.82869   0.14976   0.00000  Uiso   1.00
C44    C     0.45243   0.68433   0.15091   0.00000  Uiso   1.00
C45    C     0.47628   0.66348   0.14794   0.00000  Uiso   1.00
C46    C     0.46821   0.62964   0.18372   0.00000  Uiso   1.00
C47    C     0.43582   0.61687   0.22242   0.00000  Uiso   1.00
C48    C     0.41190   0.63765   0.22537   0.00000  Uiso   1.00
N49    N     0.49295   0.60834   0.18089   0.00000  Uiso   1.00
C50    C     0.50576   0.59629   0.13453   0.00000  Uiso   1.00
C51    C     0.50840   0.59573   0.22406   0.00000  Uiso   1.00
C52    C     0.52881   0.57646   0.14826   0.00000  Uiso   1.00
C53    C     0.53047   0.57610   0.20527   0.00000  Uiso   1.00
O54    O     0.50379   0.60183   0.27223   0.00000  Uiso   1.00
O55    O     0.49708   0.60163   0.08785   0.00000  Uiso   1.00
C56    C     0.54786   0.55859   0.11529   0.00000  Uiso   1.00
C57    C     0.56875   0.54043   0.14381   0.00000  Uiso   1.00
C58    C     0.57056   0.54029   0.20082   0.00000  Uiso   1.00
C59    C     0.55146   0.55807   0.23377   0.00000  Uiso   1.00
N60    N     0.60525   0.50712   0.16843   0.00000  Uiso   1.00
C61    C     0.59013   0.52001   0.12516   0.00000  Uiso   1.00
C62    C     0.59292   0.51978   0.21468   0.00000  Uiso   1.00
O63    O     0.59995   0.51281   0.26146   0.00000  Uiso   1.00
O64    O     0.59549   0.51460   0.07700   0.00000  Uiso   1.00
N65    N     0.47466   0.94273   0.17910   0.00000  Uiso   1.00
C66    C     0.48692   0.96744   0.13269   0.00000  Uiso   1.00
C67    C     0.48884   0.97008   0.22295   0.00000  Uiso   1.00
C68    C     0.50998   0.01248   0.14714   0.00000  Uiso   1.00
C69    C     0.51111   0.01413   0.20413   0.00000  Uiso   1.00
C70    C     0.53217   0.05267   0.23298   0.00000  Uiso   1.00
C71    C     0.55181   0.08948   0.20047   0.00000  Uiso   1.00
C72    C     0.55061   0.08788   0.14349   0.00000  Uiso   1.00
C73    C     0.52973   0.04929   0.11462   0.00000  Uiso   1.00
O74    O     0.48456   0.95871   0.27081   0.00000  Uiso   1.00
O75    O     0.47893   0.95336   0.08605   0.00000  Uiso   1.00
N76    N     0.14816   0.59789   0.22122   0.00000  Uiso   1.00
C77    C     0.12278   0.55451   0.22124   0.00000  Uiso   1.00
C78    C     0.12236   0.61573   0.22085   0.00000  Uiso   1.00
O79    O     0.13463   0.65400   0.21867   0.00000  Uiso   1.00
O80    O     0.13550   0.52868   0.22208   0.00000  Uiso   1.00
N81    N     0.59064   0.15895   0.16867   0.00000  Uiso   1.00
C82    C     0.57697   0.13428   0.21502   0.00000  Uiso   1.00
C83    C     0.57518   0.13180   0.12475   0.00000  Uiso   1.00
O84    O     0.58219   0.14306   0.07688   0.00000  Uiso   1.00
O85    O     0.58424   0.14833   0.26171   0.00000  Uiso   1.00
N86    N     0.93587   0.49217   0.20267   0.00000  Uiso   1.00
C87    C     0.96114   0.53544   0.20675   0.00000  Uiso   1.00
C88    C     0.96136   0.47411   0.20695   0.00000  Uiso   1.00
C89    C     0.00462   0.54573   0.21372   0.00000  Uiso   1.00
C90    C     0.00480   0.50703   0.21395   0.00000  Uiso   1.00
O91    O     0.94921   0.43592   0.20345   0.00000  Uiso   1.00
O92    O     0.94853   0.56135   0.20558   0.00000  Uiso   1.00
C93    C     0.04154   0.58498   0.21683   0.00000  Uiso   1.00
C94    C     0.07867   0.58260   0.22059   0.00000  Uiso   1.00
C95    C     0.07890   0.54394   0.22071   0.00000  Uiso   1.00
C96    C     0.04197   0.50466   0.21720   0.00000  Uiso   1.00
H97    H     0.74999   0.34287   0.17126   0.00000  Uiso   1.00
H98    H     0.75497   0.46531   0.17168   0.00000  Uiso   1.00
H99    H     0.63621   0.35065   0.16071   0.00000  Uiso   1.00
H100   H     0.80290   0.38374   0.24066   0.00000  Uiso   1.00
H101   H     0.87896   0.42054   0.25375   0.00000  Uiso   1.00
H102   H     0.89234   0.51397   0.13227   0.00000  Uiso   1.00
H103   H     0.81636   0.47742   0.11909   0.00000  Uiso   1.00
H104   H     0.70125   0.28501   0.22929   0.00000  Uiso   1.00
H105   H     0.65909   0.20717   0.23000   0.00000  Uiso   1.00
H106   H     0.58002   0.21355   0.10284   0.00000  Uiso   1.00
H107   H     0.62305   0.29135   0.10038   0.00000  Uiso   1.00
H108   H     0.62778   0.40009   0.09974   0.00000  Uiso   1.00
H109   H     0.58979   0.44070   0.10212   0.00000  Uiso   1.00
H110   H     0.67225   0.52112   0.22971   0.00000  Uiso   1.00
H111   H     0.70929   0.47964   0.22908   0.00000  Uiso   1.00
H112   H     0.32876   0.75242   0.20016   0.00000  Uiso   1.00
H113   H     0.33589   0.63606   0.20237   0.00000  Uiso   1.00
H114   H     0.44821   0.75675   0.18560   0.00000  Uiso   1.00
H115   H     0.27725   0.70862   0.27002   0.00000  Uiso   1.00
H116   H     0.20080   0.66840   0.27802   0.00000  Uiso   1.00
H117   H     0.19691   0.57864   0.15694   0.00000  Uiso   1.00
H118   H     0.27324   0.61851   0.14900   0.00000  Uiso   1.00
H119   H     0.37564   0.81507   0.25330   0.00000  Uiso   1.00
H120   H     0.41088   0.89302   0.24668   0.00000  Uiso   1.00
H121   H     0.48961   0.88912   0.11719   0.00000  Uiso   1.00
H122   H     0.45343   0.81117   0.12206   0.00000  Uiso   1.00
H123   H     0.45910   0.71017   0.12256   0.00000  Uiso   1.00
H124   H     0.50140   0.67413   0.11818   0.00000  Uiso   1.00
H125   H     0.42875   0.59051   0.24997   0.00000  Uiso   1.00
H126   H     0.38737   0.62746   0.25599   0.00000  Uiso   1.00
H127   H     0.54636   0.55864   0.07089   0.00000  Uiso   1.00
H128   H     0.55268   0.55773   0.27818   0.00000  Uiso   1.00
H129   H     0.53357   0.05390   0.27738   0.00000  Uiso   1.00
H130   H     0.52931   0.04798   0.07021   0.00000  Uiso   1.00
H131   H     0.04145   0.61515   0.21524   0.00000  Uiso   1.00
H132   H     0.04222   0.47457   0.21588   0.00000  Uiso   1.00
loop_
_geom_bond_atom_site_label_1
_geom_bond_atom_site_label_2
_geom_bond_distance
_geom_bond_site_symmetry_2
_ccdc_geom_bond_type
C1     C2      1.403   .     S
C1     C6      1.404   .     D
C1     H97     1.083   .     S
C2     C3      1.403   .     D
C2     C9      1.480   .     S
C3     C4      1.403   .     S
C3     H98     1.083   .     S
C4     C5      1.403   .     D
C4     C8      1.480   .     S
C5     C6      1.403   .     S
C5     H99     1.083   .     S
C6     C7      1.481   .     S
C7     C15     1.405   .     S
C7     C19     1.405   .     D
C8     C20     1.405   .     S
C8     C24     1.405   .     D
C9     C10     1.405   .     S
C9     C14     1.405   .     D
C10    C11     1.396   .     D
C10    H100    1.083   .     S
C11    C12     1.403   .     S
C11    H101    1.082   .     S
C12    C13     1.403   .     D
C12    N86     1.438   .     S
C13    C14     1.395   .     S
C13    H102    1.082   .     S
C14    H103    1.083   .     S
C15    C16     1.395   .     D
C15    H104    1.083   .     S
C16    C17     1.403   .     S
C16    H105    1.082   .     S
C17    C18     1.403   .     D
C17    N81     1.438   .     S
C18    C19     1.396   .     S
C18    H106    1.082   .     S
C19    H107    1.083   .     S
C20    C21     1.396   .     D
C20    H108    1.083   .     S
C21    C22     1.403   .     S
C21    H109    1.082   .     S
C22    C23     1.403   .     D
C22    N60     1.437   .     S
C23    C24     1.395   .     S
C23    H110    1.082   .     S
C24    H111    1.083   .     S
C25    C26     1.403   .     S
C25    C30     1.403   .     D
C25    H112    1.083   .     S
C26    C27     1.403   .     D
C26    C33     1.480   .     S
C27    C28     1.403   .     S
C27    H113    1.083   .     S
C28    C29     1.403   .     D
C28    C32     1.480   .     S
C29    C30     1.403   .     S
C29    H114    1.083   .     S
C30    C31     1.481   .     S
C31    C39     1.405   .     S
C31    C43     1.405   .     D
C32    C44     1.405   .     S
C32    C48     1.405   .     D
C33    C34     1.405   .     S
C33    C38     1.405   .     D
C34    C35     1.396   .     D
C34    H115    1.083   .     S
C35    C36     1.403   .     S
C35    H116    1.082   .     S
C36    C37     1.403   .     D
C36    N76     1.438   .     S
C37    C38     1.395   .     S
C37    H117    1.082   .     S
C38    H118    1.083   .     S
C39    C40     1.396   .     D
C39    H119    1.083   .     S
C40    C41     1.403   .     S
C40    H120    1.082   .     S
C41    C42     1.403   .     D
C41    N65     1.438   .     S
C42    C43     1.395   .     S
C42    H121    1.082   .     S
C43    H122    1.083   .     S
C44    C45     1.396   .     D
C44    H123    1.083   .     S
C45    C46     1.403   .     S
C45    H124    1.082   .     S
C46    C47     1.403   .     D
C46    N49     1.437   .     S
C47    C48     1.396   .     S
C47    H125    1.082   .     S
C48    H126    1.083   .     S
N49    C50     1.369   .     S
N49    C51     1.368   .     S
C50    C52     1.379   .     S
C50    O55     1.219   .     D
C51    C53     1.378   .     S
C51    O54     1.219   .     D
C52    C53     1.390   .     D
C52    C56     1.402   .     S
C53    C59     1.401   .     S
C56    C57     1.402   .     D
C56    H127    1.082   .     S
C57    C58     1.390   .     D
C57    C61     1.379   .     S
C58    C59     1.401   .     D
C58    C62     1.378   .     S
C59    H128    1.082   .     S
N60    C61     1.369   .     S
N60    C62     1.368   .     S
C61    O64     1.219   .     D
C62    O63     1.219   .     D
N65    C66     1.370   .     S
N65    C67     1.369   .     S
C66    C68     1.455   1_565 S
C66    O75     1.219   .     D
C67    C69     1.454   1_565 S
C67    O74     1.219   .     D
C68    C66     1.455   1_545 S
C68    C69     1.388   .     D
C68    C73     1.401   .     S
C69    C67     1.454   1_545 S
C69    C70     1.400   .     S
C70    C71     1.400   .     D
C70    H129    1.082   .     S
C71    C72     1.388   .     S
C71    C82     1.454   .     S
C72    C73     1.401   .     D
C72    C83     1.455   .     S
C73    H130    1.082   .     S
N76    C77     1.370   .     S
N76    C78     1.369   .     S
C77    O80     1.219   .     D
C77    C95     1.455   .     S
C78    O79     1.219   .     D
C78    C94     1.454   .     S
N81    C82     1.369   .     S
N81    C83     1.369   .     S
C82    O85     1.219   .     D
C83    O84     1.219   .     D
N86    C87     1.369   .     S
N86    C88     1.369   .     S
C87    C89     1.454   1_655 S
C87    O92     1.219   .     D
C88    C90     1.455   1_655 S
C88    O91     1.219   .     D
C89    C87     1.454   1_455 S
C89    C90     1.388   .     D
C89    C93     1.400   .     S
C90    C88     1.455   1_455 S
C90    C96     1.401   .     S
C93    C94     1.400   .     D
C93    H131    1.082   .     S
C94    C95     1.388   .     S
C95    C96     1.401   .     D
C96    H132    1.082   .     S
