# Supplementary material for: Unlocking carrier confluence in covalent organic frameworks for efficient photoreduction of dilute nitrate to ammonia
Source: Nat Commun. 2026 Feb 24;17:3141. doi: 10.1038/s41467-026-69439-4 (PMC13044306; doi:10.1038/s41467-026-69439-4)
Supplement: Supplementary file 3 — Supplementary Data 1 [file 41467_2026_69439_MOESM3_ESM.zip › Supplementary Data 1/PIS-MD.cif]

data_PIS-NO3-5
_audit_creation_date              2026-01-14
_audit_creation_method            'Materials Studio'
_symmetry_space_group_name_H-M    'P1'
_symmetry_Int_Tables_number       1
_symmetry_cell_setting            triclinic
loop_
_symmetry_equiv_pos_as_xyz
  x,y,z
_cell_length_a                    41.5427
_cell_length_b                    45.6984
_cell_length_c                    43.1938
_cell_angle_alpha                 90.0000
_cell_angle_beta                  90.0000
_cell_angle_gamma                 122.1764
loop_
_atom_site_label
_atom_site_type_symbol
_atom_site_fract_x
_atom_site_fract_y
_atom_site_fract_z
_atom_site_U_iso_or_equiv
_atom_site_adp_type
_atom_site_occupancy
C1     C     0.69330   0.30854   0.10422   0.00000  Uiso   1.00
C2     C     0.72469   0.34273   0.10348   0.00000  Uiso   1.00
C3     C     0.71913   0.37006   0.10874   0.00000  Uiso   1.00
C4     C     0.68248   0.36347   0.11430   0.00000  Uiso   1.00
C5     C     0.65150   0.32904   0.11531   0.00000  Uiso   1.00
C6     C     0.65659   0.30137   0.11036   0.00000  Uiso   1.00
C7     C     0.62364   0.26503   0.11182   0.00000  Uiso   1.00
C8     C     0.67627   0.39235   0.11878   0.00000  Uiso   1.00
C9     C     0.76318   0.34957   0.09714   0.00000  Uiso   1.00
C10    C     0.76883   0.33248   0.07274   0.00000  Uiso   1.00
C11    C     0.80453   0.33725   0.06774   0.00000  Uiso   1.00
C12    C     0.83528   0.35889   0.08724   0.00000  Uiso   1.00
C13    C     0.82987   0.37664   0.11123   0.00000  Uiso   1.00
C14    C     0.79418   0.37216   0.11604   0.00000  Uiso   1.00
C15    C     0.62732   0.23908   0.12567   0.00000  Uiso   1.00
C16    C     0.59617   0.20506   0.12746   0.00000  Uiso   1.00
C17    C     0.56066   0.19632   0.11566   0.00000  Uiso   1.00
C18    C     0.55694   0.22208   0.10164   0.00000  Uiso   1.00
C19    C     0.58811   0.25605   0.09965   0.00000  Uiso   1.00
C20    C     0.64488   0.39110   0.10501   0.00000  Uiso   1.00
C21    C     0.63852   0.41790   0.10953   0.00000  Uiso   1.00
C22    C     0.66334   0.44651   0.12794   0.00000  Uiso   1.00
C23    C     0.69485   0.44795   0.14158   0.00000  Uiso   1.00
C24    C     0.70133   0.42119   0.13697   0.00000  Uiso   1.00
C25    C     0.36550   0.70284   0.11674   0.00000  Uiso   1.00
C26    C     0.35639   0.66854   0.11693   0.00000  Uiso   1.00
C27    C     0.38502   0.66187   0.12338   0.00000  Uiso   1.00
C28    C     0.42255   0.68907   0.12936   0.00000  Uiso   1.00
C29    C     0.43105   0.72330   0.12922   0.00000  Uiso   1.00
C30    C     0.40263   0.73041   0.12316   0.00000  Uiso   1.00
C31    C     0.41133   0.76648   0.12384   0.00000  Uiso   1.00
C32    C     0.45268   0.68165   0.13596   0.00000  Uiso   1.00
C33    C     0.31681   0.63976   0.11075   0.00000  Uiso   1.00
C34    C     0.29942   0.61013   0.12957   0.00000  Uiso   1.00
C35    C     0.26177   0.58345   0.12423   0.00000  Uiso   1.00
C36    C     0.24082   0.58575   0.09985   0.00000  Uiso   1.00
C37    C     0.25834   0.61522   0.08087   0.00000  Uiso   1.00
C38    C     0.29589   0.64200   0.08632   0.00000  Uiso   1.00
C39    C     0.38522   0.77362   0.13690   0.00000  Uiso   1.00
C40    C     0.39250   0.80717   0.13670   0.00000  Uiso   1.00
C41    C     0.42613   0.83441   0.12363   0.00000  Uiso   1.00
C42    C     0.45269   0.82759   0.11116   0.00000  Uiso   1.00
C43    C     0.44533   0.79391   0.11118   0.00000  Uiso   1.00
C44    C     0.45397   0.65570   0.11953   0.00000  Uiso   1.00
C45    C     0.48197   0.64841   0.12600   0.00000  Uiso   1.00
C46    C     0.50943   0.66703   0.14889   0.00000  Uiso   1.00
C47    C     0.50836   0.69305   0.16523   0.00000  Uiso   1.00
C48    C     0.48025   0.70025   0.15890   0.00000  Uiso   1.00
N49    N     0.53822   0.65945   0.15564   0.00000  Uiso   1.00
C50    C     0.53294   0.62737   0.15923   0.00000  Uiso   1.00
C51    C     0.57610   0.68292   0.16063   0.00000  Uiso   1.00
C52    C     0.56882   0.63045   0.16691   0.00000  Uiso   1.00
C53    C     0.59580   0.66522   0.16777   0.00000  Uiso   1.00
O54    O     0.59102   0.71416   0.15883   0.00000  Uiso   1.00
O55    O     0.50222   0.60029   0.15719   0.00000  Uiso   1.00
C56    C     0.57773   0.60575   0.17384   0.00000  Uiso   1.00
C57    C     0.61566   0.61750   0.18182   0.00000  Uiso   1.00
C58    C     0.64347   0.65337   0.18224   0.00000  Uiso   1.00
C59    C     0.63356   0.67765   0.17523   0.00000  Uiso   1.00
N60    N     0.65624   0.47378   0.13307   0.00000  Uiso   1.00
C61    C     0.65853   0.48951   0.16069   0.00000  Uiso   1.00
C62    C     0.64443   0.48814   0.11155   0.00000  Uiso   1.00
C63    C     0.64776   0.51488   0.15669   0.00000  Uiso   1.00
C64    C     0.63891   0.51401   0.12595   0.00000  Uiso   1.00
C65    C     0.62680   0.53491   0.11404   0.00000  Uiso   1.00
C66    C     0.62377   0.55721   0.13461   0.00000  Uiso   1.00
C67    C     0.63272   0.55806   0.16632   0.00000  Uiso   1.00
C68    C     0.64489   0.53657   0.17764   0.00000  Uiso   1.00
S69    S     0.62840   0.58665   0.19244   0.00000  Uiso   1.00
O70    O     0.63992   0.48058   0.08415   0.00000  Uiso   1.00
O71    O     0.66720   0.48231   0.18521   0.00000  Uiso   1.00
O72    O     0.66489   0.60533   0.21248   0.00000  Uiso   1.00
O73    O     0.59990   0.56321   0.21778   0.00000  Uiso   1.00
N74    N     0.43290   0.86876   0.12273   0.00000  Uiso   1.00
C75    C     0.40697   0.87739   0.11517   0.00000  Uiso   1.00
C76    C     0.46575   0.89897   0.13058   0.00000  Uiso   1.00
C77    C     0.42376   0.91447   0.11843   0.00000  Uiso   1.00
C78    C     0.46053   0.92807   0.12810   0.00000  Uiso   1.00
C79    C     0.48435   0.96309   0.13499   0.00000  Uiso   1.00
C80    C     0.46961   0.98445   0.13156   0.00000  Uiso   1.00
C81    C     0.43178   0.97048   0.12132   0.00000  Uiso   1.00
C82    C     0.40842   0.93489   0.11473   0.00000  Uiso   1.00
O83    O     0.49465   0.90080   0.13937   0.00000  Uiso   1.00
O84    O     0.37457   0.85674   0.10660   0.00000  Uiso   1.00
N85    N     0.20194   0.55825   0.09437   0.00000  Uiso   1.00
C86    C     0.18738   0.52344   0.09625   0.00000  Uiso   1.00
C87    C     0.17229   0.56168   0.08597   0.00000  Uiso   1.00
C88    C     0.14696   0.50393   0.08885   0.00000  Uiso   1.00
C89    C     0.13752   0.52781   0.08227   0.00000  Uiso   1.00
C90    C     0.10085   0.51790   0.07332   0.00000  Uiso   1.00
C91    C     0.07332   0.48229   0.07127   0.00000  Uiso   1.00
C92    C     0.08284   0.45757   0.07841   0.00000  Uiso   1.00
C93    C     0.12037   0.46855   0.08713   0.00000  Uiso   1.00
O94    O     0.17472   0.58930   0.08283   0.00000  Uiso   1.00
O95    O     0.20613   0.51082   0.10229   0.00000  Uiso   1.00
N96    N     0.52822   0.16156   0.11847   0.00000  Uiso   1.00
C97    C     0.52704   0.13151   0.11273   0.00000  Uiso   1.00
C98    C     0.49240   0.15212   0.12764   0.00000  Uiso   1.00
C99    C     0.48888   0.10163   0.11838   0.00000  Uiso   1.00
C100   C     0.46731   0.11463   0.12773   0.00000  Uiso   1.00
O101   O     0.48333   0.17245   0.13526   0.00000  Uiso   1.00
O102   O     0.55404   0.13027   0.10354   0.00000  Uiso   1.00
C103   C     0.47334   0.06618   0.11527   0.00000  Uiso   1.00
C104   C     0.43450   0.04366   0.12247   0.00000  Uiso   1.00
C105   C     0.41246   0.05731   0.13209   0.00000  Uiso   1.00
C106   C     0.42891   0.09317   0.13481   0.00000  Uiso   1.00
S107   S     0.41205   0.99736   0.11812   0.00000  Uiso   1.00
O108   O     0.37583   0.98001   0.13854   0.00000  Uiso   1.00
O109   O     0.39184   0.98854   0.08629   0.00000  Uiso   1.00
N110   N     0.87139   0.36182   0.08324   0.00000  Uiso   1.00
C111   C     0.90698   0.39095   0.08648   0.00000  Uiso   1.00
C112   C     0.87678   0.33558   0.07573   0.00000  Uiso   1.00
C113   C     0.93618   0.38302   0.08071   0.00000  Uiso   1.00
C114   C     0.91715   0.34840   0.07384   0.00000  Uiso   1.00
O115   O     0.85115   0.30552   0.07218   0.00000  Uiso   1.00
O116   O     0.91307   0.41952   0.09253   0.00000  Uiso   1.00
C117   C     0.97583   0.40340   0.08141   0.00000  Uiso   1.00
C118   C     0.99613   0.38742   0.07440   0.00000  Uiso   1.00
C119   C     0.97620   0.35166   0.06739   0.00000  Uiso   1.00
C120   C     0.93626   0.33179   0.06710   0.00000  Uiso   1.00
S121   S     0.04762   0.41179   0.07509   0.00000  Uiso   1.00
O122   O     0.05781   0.40210   0.04630   0.00000  Uiso   1.00
O123   O     0.05960   0.39239   0.09701   0.00000  Uiso   1.00
H124   H     0.69816   0.29466   0.12295   0.00000  Uiso   1.00
H125   H     0.73070   0.38612   0.08789   0.00000  Uiso   1.00
H126   H     0.63857   0.32726   0.13738   0.00000  Uiso   1.00
H127   H     0.75826   0.33771   0.05122   0.00000  Uiso   1.00
H128   H     0.80130   0.31179   0.06396   0.00000  Uiso   1.00
H129   H     0.83845   0.36994   0.13279   0.00000  Uiso   1.00
H130   H     0.78644   0.37103   0.14118   0.00000  Uiso   1.00
H131   H     0.63919   0.24717   0.14911   0.00000  Uiso   1.00
H132   H     0.59078   0.19450   0.15090   0.00000  Uiso   1.00
H133   H     0.54654   0.21352   0.07775   0.00000  Uiso   1.00
H134   H     0.59271   0.26535   0.07517   0.00000  Uiso   1.00
H135   H     0.64556   0.38754   0.07988   0.00000  Uiso   1.00
H136   H     0.60957   0.40495   0.12022   0.00000  Uiso   1.00
H137   H     0.72048   0.47348   0.13957   0.00000  Uiso   1.00
H138   H     0.70886   0.41343   0.15889   0.00000  Uiso   1.00
H139   H     0.34573   0.70363   0.13313   0.00000  Uiso   1.00
H140   H     0.37565   0.64090   0.14031   0.00000  Uiso   1.00
H141   H     0.44797   0.73841   0.14915   0.00000  Uiso   1.00
H142   H     0.30133   0.61733   0.15330   0.00000  Uiso   1.00
H143   H     0.24735   0.58085   0.14560   0.00000  Uiso   1.00
H144   H     0.25384   0.60727   0.05560   0.00000  Uiso   1.00
H145   H     0.31356   0.65077   0.06468   0.00000  Uiso   1.00
H146   H     0.38004   0.76425   0.16073   0.00000  Uiso   1.00
H147   H     0.38885   0.81605   0.15901   0.00000  Uiso   1.00
H148   H     0.45500   0.83676   0.08673   0.00000  Uiso   1.00
H149   H     0.44484   0.78653   0.08714   0.00000  Uiso   1.00
H150   H     0.45271   0.65797   0.09386   0.00000  Uiso   1.00
H151   H     0.49825   0.65179   0.10474   0.00000  Uiso   1.00
H152   H     0.51134   0.69093   0.19083   0.00000  Uiso   1.00
H153   H     0.46739   0.70168   0.18038   0.00000  Uiso   1.00
H154   H     0.55741   0.58942   0.19254   0.00000  Uiso   1.00
H155   H     0.66002   0.66021   0.20436   0.00000  Uiso   1.00
H156   H     0.63994   0.69380   0.19598   0.00000  Uiso   1.00
H157   H     0.59758   0.51787   0.10368   0.00000  Uiso   1.00
H158   H     0.59721   0.55531   0.13304   0.00000  Uiso   1.00
H159   H     0.62955   0.52152   0.19967   0.00000  Uiso   1.00
H160   H     0.49912   0.96815   0.15931   0.00000  Uiso   1.00
H161   H     0.47820   0.00275   0.15087   0.00000  Uiso   1.00
H162   H     0.38340   0.92368   0.12945   0.00000  Uiso   1.00
H163   H     0.10003   0.53326   0.05384   0.00000  Uiso   1.00
H164   H     0.06030   0.47701   0.04836   0.00000  Uiso   1.00
H165   H     0.13077   0.45567   0.07249   0.00000  Uiso   1.00
H166   H     0.47554   0.06127   0.09020   0.00000  Uiso   1.00
H167   H     0.38466   0.04521   0.12074   0.00000  Uiso   1.00
H168   H     0.41336   0.10032   0.11993   0.00000  Uiso   1.00
H169   H     0.98502   0.41730   0.10375   0.00000  Uiso   1.00
H170   H     0.98762   0.34067   0.08186   0.00000  Uiso   1.00
H171   H     0.92466   0.31795   0.04493   0.00000  Uiso   1.00
C172   C     0.69330   0.30854   0.34609   0.00000  Uiso   1.00
C173   C     0.72469   0.34273   0.34535   0.00000  Uiso   1.00
C174   C     0.71913   0.37006   0.35060   0.00000  Uiso   1.00
C175   C     0.68248   0.36347   0.35616   0.00000  Uiso   1.00
C176   C     0.65150   0.32904   0.35717   0.00000  Uiso   1.00
C177   C     0.65659   0.30137   0.35222   0.00000  Uiso   1.00
C178   C     0.62364   0.26503   0.35369   0.00000  Uiso   1.00
C179   C     0.67627   0.39235   0.36064   0.00000  Uiso   1.00
C180   C     0.76318   0.34957   0.33900   0.00000  Uiso   1.00
C181   C     0.76883   0.33248   0.31460   0.00000  Uiso   1.00
C182   C     0.80453   0.33725   0.30960   0.00000  Uiso   1.00
C183   C     0.83528   0.35889   0.32910   0.00000  Uiso   1.00
C184   C     0.82987   0.37664   0.35309   0.00000  Uiso   1.00
C185   C     0.79418   0.37216   0.35790   0.00000  Uiso   1.00
C186   C     0.62732   0.23908   0.36753   0.00000  Uiso   1.00
C187   C     0.59617   0.20506   0.36932   0.00000  Uiso   1.00
C188   C     0.56066   0.19632   0.35752   0.00000  Uiso   1.00
C189   C     0.55694   0.22208   0.34350   0.00000  Uiso   1.00
C190   C     0.58811   0.25605   0.34151   0.00000  Uiso   1.00
C191   C     0.64488   0.39110   0.34687   0.00000  Uiso   1.00
C192   C     0.63852   0.41790   0.35139   0.00000  Uiso   1.00
C193   C     0.66334   0.44651   0.36980   0.00000  Uiso   1.00
C194   C     0.69485   0.44795   0.38344   0.00000  Uiso   1.00
C195   C     0.70133   0.42119   0.37883   0.00000  Uiso   1.00
C196   C     0.36550   0.70284   0.35861   0.00000  Uiso   1.00
C197   C     0.35639   0.66854   0.35880   0.00000  Uiso   1.00
C198   C     0.38502   0.66187   0.36524   0.00000  Uiso   1.00
C199   C     0.42255   0.68907   0.37122   0.00000  Uiso   1.00
C200   C     0.43105   0.72330   0.37108   0.00000  Uiso   1.00
C201   C     0.40263   0.73041   0.36502   0.00000  Uiso   1.00
C202   C     0.41133   0.76648   0.36571   0.00000  Uiso   1.00
C203   C     0.45268   0.68165   0.37782   0.00000  Uiso   1.00
C204   C     0.31681   0.63976   0.35262   0.00000  Uiso   1.00
C205   C     0.29942   0.61013   0.37143   0.00000  Uiso   1.00
C206   C     0.26177   0.58345   0.36610   0.00000  Uiso   1.00
C207   C     0.24082   0.58575   0.34171   0.00000  Uiso   1.00
C208   C     0.25834   0.61522   0.32273   0.00000  Uiso   1.00
C209   C     0.29589   0.64200   0.32818   0.00000  Uiso   1.00
C210   C     0.38522   0.77362   0.37876   0.00000  Uiso   1.00
C211   C     0.39250   0.80717   0.37856   0.00000  Uiso   1.00
C212   C     0.42613   0.83441   0.36550   0.00000  Uiso   1.00
C213   C     0.45269   0.82759   0.35302   0.00000  Uiso   1.00
C214   C     0.44533   0.79391   0.35304   0.00000  Uiso   1.00
C215   C     0.45397   0.65570   0.36139   0.00000  Uiso   1.00
C216   C     0.48197   0.64841   0.36787   0.00000  Uiso   1.00
C217   C     0.50943   0.66703   0.39075   0.00000  Uiso   1.00
C218   C     0.50836   0.69305   0.40709   0.00000  Uiso   1.00
C219   C     0.48025   0.70025   0.40076   0.00000  Uiso   1.00
N220   N     0.53822   0.65945   0.39750   0.00000  Uiso   1.00
C221   C     0.53294   0.62737   0.40109   0.00000  Uiso   1.00
C222   C     0.57610   0.68292   0.40250   0.00000  Uiso   1.00
C223   C     0.56882   0.63045   0.40877   0.00000  Uiso   1.00
C224   C     0.59580   0.66522   0.40963   0.00000  Uiso   1.00
O225   O     0.59102   0.71416   0.40069   0.00000  Uiso   1.00
O226   O     0.50222   0.60029   0.39905   0.00000  Uiso   1.00
C227   C     0.57773   0.60575   0.41570   0.00000  Uiso   1.00
C228   C     0.61566   0.61750   0.42368   0.00000  Uiso   1.00
C229   C     0.64347   0.65337   0.42410   0.00000  Uiso   1.00
C230   C     0.63356   0.67765   0.41710   0.00000  Uiso   1.00
N231   N     0.65624   0.47378   0.37493   0.00000  Uiso   1.00
C232   C     0.65853   0.48951   0.40255   0.00000  Uiso   1.00
C233   C     0.64443   0.48814   0.35341   0.00000  Uiso   1.00
C234   C     0.64776   0.51488   0.39855   0.00000  Uiso   1.00
C235   C     0.63891   0.51401   0.36781   0.00000  Uiso   1.00
C236   C     0.62680   0.53491   0.35590   0.00000  Uiso   1.00
C237   C     0.62377   0.55721   0.37647   0.00000  Uiso   1.00
C238   C     0.63272   0.55806   0.40819   0.00000  Uiso   1.00
C239   C     0.64489   0.53657   0.41950   0.00000  Uiso   1.00
S240   S     0.62840   0.58665   0.43430   0.00000  Uiso   1.00
O241   O     0.63992   0.48058   0.32601   0.00000  Uiso   1.00
O242   O     0.66720   0.48231   0.42707   0.00000  Uiso   1.00
O243   O     0.66489   0.60533   0.45435   0.00000  Uiso   1.00
O244   O     0.59990   0.56321   0.45965   0.00000  Uiso   1.00
N245   N     0.43290   0.86876   0.36459   0.00000  Uiso   1.00
C246   C     0.40697   0.87739   0.35704   0.00000  Uiso   1.00
C247   C     0.46575   0.89897   0.37244   0.00000  Uiso   1.00
C248   C     0.42376   0.91447   0.36029   0.00000  Uiso   1.00
C249   C     0.46053   0.92807   0.36996   0.00000  Uiso   1.00
C250   C     0.48435   0.96309   0.37685   0.00000  Uiso   1.00
C251   C     0.46961   0.98445   0.37343   0.00000  Uiso   1.00
C252   C     0.43178   0.97048   0.36318   0.00000  Uiso   1.00
C253   C     0.40842   0.93489   0.35660   0.00000  Uiso   1.00
O254   O     0.49465   0.90080   0.38123   0.00000  Uiso   1.00
O255   O     0.37457   0.85674   0.34846   0.00000  Uiso   1.00
N256   N     0.20194   0.55825   0.33623   0.00000  Uiso   1.00
C257   C     0.18738   0.52344   0.33811   0.00000  Uiso   1.00
C258   C     0.17229   0.56168   0.32783   0.00000  Uiso   1.00
C259   C     0.14696   0.50393   0.33071   0.00000  Uiso   1.00
C260   C     0.13752   0.52781   0.32413   0.00000  Uiso   1.00
C261   C     0.10085   0.51790   0.31518   0.00000  Uiso   1.00
C262   C     0.07332   0.48229   0.31313   0.00000  Uiso   1.00
C263   C     0.08284   0.45757   0.32027   0.00000  Uiso   1.00
C264   C     0.12037   0.46855   0.32899   0.00000  Uiso   1.00
O265   O     0.17472   0.58930   0.32469   0.00000  Uiso   1.00
O266   O     0.20613   0.51082   0.34416   0.00000  Uiso   1.00
N267   N     0.52822   0.16156   0.36034   0.00000  Uiso   1.00
C268   C     0.52704   0.13151   0.35459   0.00000  Uiso   1.00
C269   C     0.49240   0.15212   0.36950   0.00000  Uiso   1.00
C270   C     0.48888   0.10163   0.36024   0.00000  Uiso   1.00
C271   C     0.46731   0.11463   0.36959   0.00000  Uiso   1.00
O272   O     0.48333   0.17245   0.37713   0.00000  Uiso   1.00
O273   O     0.55404   0.13027   0.34540   0.00000  Uiso   1.00
C274   C     0.47334   0.06618   0.35713   0.00000  Uiso   1.00
C275   C     0.43450   0.04366   0.36434   0.00000  Uiso   1.00
C276   C     0.41246   0.05731   0.37395   0.00000  Uiso   1.00
C277   C     0.42891   0.09317   0.37668   0.00000  Uiso   1.00
S278   S     0.41205   0.99736   0.35998   0.00000  Uiso   1.00
O279   O     0.37583   0.98001   0.38040   0.00000  Uiso   1.00
O280   O     0.39184   0.98854   0.32815   0.00000  Uiso   1.00
N281   N     0.87139   0.36182   0.32510   0.00000  Uiso   1.00
C282   C     0.90698   0.39095   0.32835   0.00000  Uiso   1.00
C283   C     0.87678   0.33558   0.31759   0.00000  Uiso   1.00
C284   C     0.93618   0.38302   0.32257   0.00000  Uiso   1.00
C285   C     0.91715   0.34840   0.31570   0.00000  Uiso   1.00
O286   O     0.85115   0.30552   0.31404   0.00000  Uiso   1.00
O287   O     0.91307   0.41952   0.33439   0.00000  Uiso   1.00
C288   C     0.97583   0.40340   0.32328   0.00000  Uiso   1.00
C289   C     0.99613   0.38742   0.31627   0.00000  Uiso   1.00
C290   C     0.97620   0.35166   0.30926   0.00000  Uiso   1.00
C291   C     0.93626   0.33179   0.30896   0.00000  Uiso   1.00
S292   S     0.04762   0.41179   0.31695   0.00000  Uiso   1.00
O293   O     0.05781   0.40210   0.28817   0.00000  Uiso   1.00
O294   O     0.05960   0.39239   0.33887   0.00000  Uiso   1.00
H295   H     0.69969   0.29109   0.35845   0.00000  Uiso   1.00
H296   H     0.73690   0.39172   0.33447   0.00000  Uiso   1.00
H297   H     0.63606   0.32455   0.38002   0.00000  Uiso   1.00
H298   H     0.75484   0.33346   0.29326   0.00000  Uiso   1.00
H299   H     0.80093   0.31108   0.31298   0.00000  Uiso   1.00
H300   H     0.84256   0.37516   0.37543   0.00000  Uiso   1.00
H301   H     0.78729   0.37158   0.38289   0.00000  Uiso   1.00
H302   H     0.64264   0.24910   0.38906   0.00000  Uiso   1.00
H303   H     0.59474   0.19564   0.39376   0.00000  Uiso   1.00
H304   H     0.54403   0.21241   0.32003   0.00000  Uiso   1.00
H305   H     0.59164   0.26520   0.31748   0.00000  Uiso   1.00
H306   H     0.64878   0.38973   0.32227   0.00000  Uiso   1.00
H307   H     0.60918   0.41139   0.34739   0.00000  Uiso   1.00
H308   H     0.72057   0.47156   0.37410   0.00000  Uiso   1.00
H309   H     0.70965   0.41308   0.40006   0.00000  Uiso   1.00
H310   H     0.34466   0.70577   0.37157   0.00000  Uiso   1.00
H311   H     0.37494   0.64239   0.38242   0.00000  Uiso   1.00
H312   H     0.44803   0.73724   0.39125   0.00000  Uiso   1.00
H313   H     0.30478   0.61784   0.39654   0.00000  Uiso   1.00
H314   H     0.24387   0.57333   0.38713   0.00000  Uiso   1.00
H315   H     0.25347   0.60789   0.29813   0.00000  Uiso   1.00
H316   H     0.31263   0.64941   0.30652   0.00000  Uiso   1.00
H317   H     0.35650   0.75609   0.37026   0.00000  Uiso   1.00
H318   H     0.39094   0.81590   0.40252   0.00000  Uiso   1.00
H319   H     0.46727   0.84182   0.33140   0.00000  Uiso   1.00
H320   H     0.45289   0.78759   0.33033   0.00000  Uiso   1.00
H321   H     0.44919   0.65676   0.33691   0.00000  Uiso   1.00
H322   H     0.49555   0.64632   0.34786   0.00000  Uiso   1.00
H323   H     0.50815   0.68759   0.43148   0.00000  Uiso   1.00
H324   H     0.46397   0.69416   0.42270   0.00000  Uiso   1.00
H325   H     0.55842   0.58812   0.43333   0.00000  Uiso   1.00
H326   H     0.65823   0.66013   0.44681   0.00000  Uiso   1.00
H327   H     0.64285   0.69720   0.43541   0.00000  Uiso   1.00
H328   H     0.60173   0.52081   0.34125   0.00000  Uiso   1.00
H329   H     0.59542   0.54992   0.37661   0.00000  Uiso   1.00
H330   H     0.62869   0.52247   0.43880   0.00000  Uiso   1.00
H331   H     0.49612   0.96416   0.39952   0.00000  Uiso   1.00
H332   H     0.47495  -0.00172   0.39559   0.00000  Uiso   1.00
H333   H     0.37967   0.92251   0.36738   0.00000  Uiso   1.00
H334   H     0.10173   0.52814   0.29280   0.00000  Uiso   1.00
H335   H     0.05583   0.47620   0.29180   0.00000  Uiso   1.00
H336   H     0.13127   0.45614   0.31407   0.00000  Uiso   1.00
H337   H     0.47727   0.05843   0.33448   0.00000  Uiso   1.00
H338   H     0.38667   0.04743   0.35970   0.00000  Uiso   1.00
H339   H     0.41417   0.10344   0.36349   0.00000  Uiso   1.00
H340   H     0.98249   0.41406   0.34707   0.00000  Uiso   1.00
H341   H     0.98669   0.33861   0.32293   0.00000  Uiso   1.00
H342   H     0.92596   0.31935   0.28668   0.00000  Uiso   1.00
O343   O     0.59478   1.10063   0.36543   0.00000  Uiso   1.00
H344   H     0.58408   1.10890   0.35051   0.00000  Uiso   1.00
H345   H     0.61852   1.12121   0.37159   0.00000  Uiso   1.00
O346   O     1.65836   0.97123   0.41482   0.00000  Uiso   1.00
H347   H     1.65596   0.98272   0.39729   0.00000  Uiso   1.00
H348   H     1.68318   0.99029   0.42241   0.00000  Uiso   1.00
O349   O     1.73704   1.07979   0.36557   0.00000  Uiso   1.00
H350   H     1.73361   1.09715   0.37481   0.00000  Uiso   1.00
H351   H     1.71000   1.05877   0.36269   0.00000  Uiso   1.00
O352   O     1.80705   1.16641   0.49432   0.00000  Uiso   1.00
H353   H     1.80451   1.18680   0.49975   0.00000  Uiso   1.00
H354   H     1.83372   1.17742   0.49316   0.00000  Uiso   1.00
O355   O     0.91437   0.29843   0.37948   0.00000  Uiso   1.00
H356   H     0.89065   0.29832   0.38160   0.00000  Uiso   1.00
H357   H     0.90189   0.27562   0.37065   0.00000  Uiso   1.00
O358   O     0.75800   0.20082   0.42490   0.00000  Uiso   1.00
H359   H     0.77550   0.22251   0.43492   0.00000  Uiso   1.00
H360   H     0.73918   0.19116   0.44122   0.00000  Uiso   1.00
O361   O     0.75275   1.35388   0.47055   0.00000  Uiso   1.00
H362   H     0.75378   1.37160   0.48352   0.00000  Uiso   1.00
H363   H     0.74056   1.33616   0.48589   0.00000  Uiso   1.00
O364   O     1.48944   0.88789   0.46543   0.00000  Uiso   1.00
H365   H     1.49585   0.90489   0.45069   0.00000  Uiso   1.00
H366   H     1.51472   0.89763   0.47402   0.00000  Uiso   1.00
O367   O     1.62335   1.10954   0.55542   0.00000  Uiso   1.00
H368   H     1.61805   1.12296   0.57017   0.00000  Uiso   1.00
H369   H     1.64642   1.12884   0.54823   0.00000  Uiso   1.00
O370   O     1.74579   1.17419   0.53741   0.00000  Uiso   1.00
H371   H     1.74741   1.15358   0.54409   0.00000  Uiso   1.00
H372   H     1.76744   1.18679   0.52360   0.00000  Uiso   1.00
O373   O     0.72499   0.11845   0.39159   0.00000  Uiso   1.00
H374   H     0.72812   0.11564   0.41305   0.00000  Uiso   1.00
H375   H     0.69835   0.11222   0.39054   0.00000  Uiso   1.00
O376   O     0.79438   0.20916   0.50410   0.00000  Uiso   1.00
H377   H     0.79943   0.21828   0.48305   0.00000  Uiso   1.00
H378   H     0.80413   0.23201   0.51398   0.00000  Uiso   1.00
O379   O     0.77573   1.34774   0.42062   0.00000  Uiso   1.00
H380   H     0.77056   1.34659   0.44264   0.00000  Uiso   1.00
H381   H     0.79656   1.37259   0.42193   0.00000  Uiso   1.00
O382   O     1.62386   0.97620   0.37384   0.00000  Uiso   1.00
H383   H     1.61686   0.95411   0.36851   0.00000  Uiso   1.00
H384   H     1.60524   0.97427   0.38891   0.00000  Uiso   1.00
O385   O     1.61350   0.95650   0.45482   0.00000  Uiso   1.00
H386   H     1.62602   0.97801   0.46538   0.00000  Uiso   1.00
H387   H     1.62967   0.96114   0.43787   0.00000  Uiso   1.00
O388   O     2.18974   0.52809   0.40914   0.00000  Uiso   1.00
H389   H     2.21336   0.54639   0.41870   0.00000  Uiso   1.00
H390   H     2.18552   0.53767   0.39188   0.00000  Uiso   1.00
O391   O     2.14105   0.47110   0.40716   0.00000  Uiso   1.00
H392   H     2.15925   0.49478   0.41172   0.00000  Uiso   1.00
H393   H     2.15409   0.46807   0.39035   0.00000  Uiso   1.00
O394   O     0.96898   0.36024   0.39103   0.00000  Uiso   1.00
H395   H     0.95236   0.36798   0.40146   0.00000  Uiso   1.00
H396   H     0.94646   0.33693   0.38383   0.00000  Uiso   1.00
O397   O     0.66410   0.11004   0.39756   0.00000  Uiso   1.00
H398   H     0.66585   0.12755   0.38337   0.00000  Uiso   1.00
H399   H     0.65151   0.11370   0.41510   0.00000  Uiso   1.00
O400   O     1.69734   1.24225   0.42769   0.00000  Uiso   1.00
H401   H     1.69732   1.26364   0.42272   0.00000  Uiso   1.00
H402   H     1.71273   1.24216   0.41035   0.00000  Uiso   1.00
O403   O     0.77409   1.29510   0.53442   0.00000  Uiso   1.00
H404   H     0.80057   1.30650   0.53177   0.00000  Uiso   1.00
H405   H     0.76653   1.27398   0.54493   0.00000  Uiso   1.00
O406   O     1.70281   1.05831   0.46584   0.00000  Uiso   1.00
H407   H     1.67540   1.03906   0.46897   0.00000  Uiso   1.00
H408   H     1.70816   1.04279   0.45509   0.00000  Uiso   1.00
O409   O     0.75278   0.12183   0.52104   0.00000  Uiso   1.00
H410   H     0.75980   0.10468   0.51744   0.00000  Uiso   1.00
H411   H     0.77378   0.13914   0.50884   0.00000  Uiso   1.00
O412   O     1.60779   1.02104   0.43286   0.00000  Uiso   1.00
H413   H     1.59805   0.99991   0.42068   0.00000  Uiso   1.00
H414   H     1.61939   1.03439   0.41477   0.00000  Uiso   1.00
O415   O     0.81084   0.22840   0.37257   0.00000  Uiso   1.00
H416   H     0.79550   0.20372   0.37160   0.00000  Uiso   1.00
H417   H     0.82179   0.22884   0.39294   0.00000  Uiso   1.00
O418   O     1.59987   1.00206   0.55463   0.00000  Uiso   1.00
H419   H     1.62000   1.02389   0.54779   0.00000  Uiso   1.00
H420   H     1.61026   0.99916   0.57284   0.00000  Uiso   1.00
O421   O     2.06039   0.39274   0.41985   0.00000  Uiso   1.00
H422   H     2.08650   0.41096   0.42055   0.00000  Uiso   1.00
H423   H     2.05600   0.39135   0.44176   0.00000  Uiso   1.00
O424   O     1.98045   0.34752   0.46163   0.00000  Uiso   1.00
H425   H     2.00602   0.35933   0.46887   0.00000  Uiso   1.00
H426   H     1.98202   0.34067   0.43995   0.00000  Uiso   1.00
O427   O     0.73313   0.24164   0.38189   0.00000  Uiso   1.00
H428   H     0.72984   0.21975   0.37435   0.00000  Uiso   1.00
H429   H     0.75979   0.25744   0.37587   0.00000  Uiso   1.00
O430   O     2.05957   0.48049   0.44846   0.00000  Uiso   1.00
H431   H     2.06098   0.47258   0.42773   0.00000  Uiso   1.00
H432   H     2.07718   0.50546   0.44788   0.00000  Uiso   1.00
O433   O     1.74786   1.10472   0.43271   0.00000  Uiso   1.00
H434   H     1.75644   1.09030   0.42197   0.00000  Uiso   1.00
H435   H     1.73143   1.08898   0.44821   0.00000  Uiso   1.00
O436   O     2.31597   0.61027   0.43159   0.00000  Uiso   1.00
H437   H     2.34121   0.61522   0.42667   0.00000  Uiso   1.00
H438   H     2.32135   0.63366   0.43566   0.00000  Uiso   1.00
O439   O     1.58034   0.96407   0.41439   0.00000  Uiso   1.00
H440   H     1.58273   0.95169   0.43270   0.00000  Uiso   1.00
H441   H     1.55635   0.96039   0.42103   0.00000  Uiso   1.00
O442   O     0.82477   0.20990   0.41673   0.00000  Uiso   1.00
H443   H     0.79850   0.20492   0.41983   0.00000  Uiso   1.00
H444   H     0.82004   0.18944   0.42964   0.00000  Uiso   1.00
O445   O     1.76901   1.07235   0.40723   0.00000  Uiso   1.00
H446   H     1.79614   1.08947   0.40553   0.00000  Uiso   1.00
H447   H     1.75627   1.07407   0.38673   0.00000  Uiso   1.00
O448   O     1.64029   1.05981   0.54291   0.00000  Uiso   1.00
H449   H     1.66374   1.07255   0.53057   0.00000  Uiso   1.00
H450   H     1.64306   1.08017   0.55356   0.00000  Uiso   1.00
O451   O     2.04033   0.39201   0.46998   0.00000  Uiso   1.00
H452   H     2.02452   0.40238   0.47231   0.00000  Uiso   1.00
H453   H     2.06670   0.41176   0.47697   0.00000  Uiso   1.00
O454   O     1.58425   1.04405   0.35793   0.00000  Uiso   1.00
H455   H     1.57194   1.04453   0.37724   0.00000  Uiso   1.00
H456   H     1.59183   1.06698   0.35184   0.00000  Uiso   1.00
O457   O     2.00639   0.42265   0.46349   0.00000  Uiso   1.00
H458   H     2.02017   0.44802   0.46267   0.00000  Uiso   1.00
H459   H     2.00820   0.41593   0.44189   0.00000  Uiso   1.00
O460   O     1.63655   1.01253   0.47127   0.00000  Uiso   1.00
H461   H     1.61385   1.00050   0.48422   0.00000  Uiso   1.00
H462   H     1.62551   1.02076   0.45760   0.00000  Uiso   1.00
O463   O     1.33917   0.66725   0.44428   0.00000  Uiso   1.00
H464   H     1.35993   0.68094   0.43041   0.00000  Uiso   1.00
H465   H     1.34034   0.68687   0.45624   0.00000  Uiso   1.00
O466   O     0.86519   0.36668   0.43103   0.00000  Uiso   1.00
H467   H     0.85739   0.38295   0.43426   0.00000  Uiso   1.00
H468   H     0.83975   0.34439   0.42934   0.00000  Uiso   1.00
O469   O     1.57566   1.04753   0.45181   0.00000  Uiso   1.00
H470   H     1.58863   1.03520   0.44831   0.00000  Uiso   1.00
H471   H     1.56216   1.04423   0.43230   0.00000  Uiso   1.00
O472   O     1.82583   1.26635   0.52696   0.00000  Uiso   1.00
H473   H     1.83017   1.28860   0.52030   0.00000  Uiso   1.00
H474   H     1.85134   1.27088   0.52210   0.00000  Uiso   1.00
O475   O     1.85316   1.18337   0.34786   0.00000  Uiso   1.00
H476   H     1.86670   1.17624   0.35856   0.00000  Uiso   1.00
H477   H     1.82684   1.16299   0.34621   0.00000  Uiso   1.00
O478   O     0.80348   1.31343   0.41846   0.00000  Uiso   1.00
H479   H     0.79638   1.29386   0.40313   0.00000  Uiso   1.00
H480   H     0.78704   1.32335   0.41476   0.00000  Uiso   1.00
O481   O     0.82921   1.38990   0.44314   0.00000  Uiso   1.00
H482   H     0.84051   1.40852   0.45726   0.00000  Uiso   1.00
H483   H     0.82039   1.37239   0.46005   0.00000  Uiso   1.00
O484   O     1.53586   1.01294   0.49589   0.00000  Uiso   1.00
H485   H     1.54175   1.03199   0.50959   0.00000  Uiso   1.00
H486   H     1.55190   1.02804   0.47920   0.00000  Uiso   1.00
O487   O     0.87750   0.24230   0.36155   0.00000  Uiso   1.00
H488   H     0.87622   0.22244   0.35068   0.00000  Uiso   1.00
H489   H     0.85060   0.23402   0.35853   0.00000  Uiso   1.00
O490   O     1.67898   1.16376   0.53825   0.00000  Uiso   1.00
H491   H     1.70347   1.16439   0.53840   0.00000  Uiso   1.00
H492   H     1.66970   1.15030   0.51928   0.00000  Uiso   1.00
O493   O     2.24862   0.57193   0.43065   0.00000  Uiso   1.00
H494   H     2.27755   0.58353   0.43007   0.00000  Uiso   1.00
H495   H     2.24633   0.57957   0.45012   0.00000  Uiso   1.00
O496   O     0.83176   1.31649   0.50975   0.00000  Uiso   1.00
H497   H     0.81035   1.30323   0.49528   0.00000  Uiso   1.00
H498   H     0.85411   1.32822   0.49590   0.00000  Uiso   1.00
O499   O     2.00334   0.33801   0.41364   0.00000  Uiso   1.00
H500   H     2.02848   0.35720   0.41637   0.00000  Uiso   1.00
H501   H     1.99524   0.34779   0.39858   0.00000  Uiso   1.00
O502   O     0.86314   0.29132   0.44597   0.00000  Uiso   1.00
H503   H     0.86629   0.31063   0.45706   0.00000  Uiso   1.00
H504   H     0.88487   0.29158   0.45422   0.00000  Uiso   1.00
O505   O     0.62033   1.11452   0.42595   0.00000  Uiso   1.00
H506   H     0.61093   1.11495   0.44668   0.00000  Uiso   1.00
H507   H     0.63508   1.14162   0.42285   0.00000  Uiso   1.00
O508   O     0.87346   1.21130   0.48033   0.00000  Uiso   1.00
H509   H     0.89862   1.21784   0.48411   0.00000  Uiso   1.00
H510   H     0.87332   1.21317   0.45692   0.00000  Uiso   1.00
O511   O     1.88418   0.17353   0.39950   0.00000  Uiso   1.00
H512   H     1.88409   0.19456   0.40624   0.00000  Uiso   1.00
H513   H     1.91059   0.18137   0.40211   0.00000  Uiso   1.00
O514   O     0.66411   0.17838   0.42412   0.00000  Uiso   1.00
H515   H     0.67027   0.20218   0.42167   0.00000  Uiso   1.00
H516   H     0.68355   0.18196   0.43915   0.00000  Uiso   1.00
O517   O     0.71001   1.18339   0.46470   0.00000  Uiso   1.00
H518   H     0.70975   1.19903   0.47825   0.00000  Uiso   1.00
H519   H     0.69662   1.16521   0.47862   0.00000  Uiso   1.00
O520   O     1.43903   0.83061   0.44974   0.00000  Uiso   1.00
H521   H     1.42956   0.84118   0.43650   0.00000  Uiso   1.00
H522   H     1.45930   0.85084   0.46051   0.00000  Uiso   1.00
O523   O     1.58145   0.99044   0.49900   0.00000  Uiso   1.00
H524   H     1.58455   0.99080   0.52207   0.00000  Uiso   1.00
H525   H     1.56192   0.99605   0.50261   0.00000  Uiso   1.00
O526   O     1.66874   1.13184   0.49404   0.00000  Uiso   1.00
H527   H     1.64168   1.11815   0.48617   0.00000  Uiso   1.00
H528   H     1.67513   1.11340   0.49207   0.00000  Uiso   1.00
O529   O     1.91872   0.36371   0.41021   0.00000  Uiso   1.00
H530   H     1.92182   0.36064   0.43234   0.00000  Uiso   1.00
H531   H     1.90210   0.37336   0.41220   0.00000  Uiso   1.00
O532   O     2.01586   0.41053   0.41353   0.00000  Uiso   1.00
H533   H     2.03260   0.40327   0.41977   0.00000  Uiso   1.00
H534   H     1.99941   0.39122   0.39959   0.00000  Uiso   1.00
O535   O     1.94345   0.37328   0.46181   0.00000  Uiso   1.00
H536   H     1.96437   0.39601   0.46380   0.00000  Uiso   1.00
H537   H     1.96083   0.36574   0.46221   0.00000  Uiso   1.00
O538   O     1.81025   1.35340   0.48650   0.00000  Uiso   1.00
H539   H     1.78538   1.34112   0.49394   0.00000  Uiso   1.00
H540   H     1.82143   1.34100   0.49383   0.00000  Uiso   1.00
O541   O     1.70919   1.02702   0.42283   0.00000  Uiso   1.00
H542   H     1.73700   1.04140   0.41884   0.00000  Uiso   1.00
H543   H     1.70254   1.03451   0.40295   0.00000  Uiso   1.00
O544   O     0.72447   0.18660   0.37679   0.00000  Uiso   1.00
H545   H     0.73936   0.19370   0.39557   0.00000  Uiso   1.00
H546   H     0.74239   0.18314   0.36674   0.00000  Uiso   1.00
O547   O     0.70245   1.21313   0.50716   0.00000  Uiso   1.00
H548   H     0.72436   1.22440   0.52078   0.00000  Uiso   1.00
H549   H     0.68744   1.19454   0.52257   0.00000  Uiso   1.00
O550   O     1.60412   1.09847   0.47742   0.00000  Uiso   1.00
H551   H     1.58862   1.08600   0.49487   0.00000  Uiso   1.00
H552   H     1.59504   1.07732   0.46473   0.00000  Uiso   1.00
O553   O     1.55651   0.93482   0.48126   0.00000  Uiso   1.00
H554   H     1.56709   0.95611   0.49338   0.00000  Uiso   1.00
H555   H     1.58167   0.94057   0.47424   0.00000  Uiso   1.00
O556   O     1.58460   1.06612   0.52140   0.00000  Uiso   1.00
H557   H     1.59861   1.08469   0.53676   0.00000  Uiso   1.00
H558   H     1.59684   1.05436   0.52759   0.00000  Uiso   1.00
O559   O     1.76894   1.16999   0.36805   0.00000  Uiso   1.00
H560   H     1.77380   1.15320   0.35641   0.00000  Uiso   1.00
H561   H     1.75128   1.15333   0.38361   0.00000  Uiso   1.00
O562   O     1.67473   1.03136   0.37858   0.00000  Uiso   1.00
H563   H     1.66195   1.04172   0.38731   0.00000  Uiso   1.00
H564   H     1.65308   1.01089   0.36811   0.00000  Uiso   1.00
O565   O     0.76055   1.23844   0.53746   0.00000  Uiso   1.00
H566   H     0.78874   1.25017   0.53806   0.00000  Uiso   1.00
H567   H     0.75212   1.21424   0.54226   0.00000  Uiso   1.00
O568   O     0.87224   1.25930   0.50213   0.00000  Uiso   1.00
H569   H     0.89231   1.27127   0.48773   0.00000  Uiso   1.00
H570   H     0.86925   1.23712   0.49606   0.00000  Uiso   1.00
O571   O     0.79087   1.13502   0.35497   0.00000  Uiso   1.00
H572   H     0.77141   1.11030   0.34996   0.00000  Uiso   1.00
H573   H     0.80301   1.13017   0.37261   0.00000  Uiso   1.00
O574   O     1.80506   1.15292   0.43680   0.00000  Uiso   1.00
H575   H     1.77794   1.13714   0.43536   0.00000  Uiso   1.00
H576   H     1.80534   1.15106   0.45969   0.00000  Uiso   1.00
O577   O     0.71878   1.26381   0.47455   0.00000  Uiso   1.00
H578   H     0.70754   1.23998   0.48320   0.00000  Uiso   1.00
H579   H     0.70547   1.25782   0.45460   0.00000  Uiso   1.00
O580   O     0.80060   0.27408   0.37904   0.00000  Uiso   1.00
H581   H     0.82726   0.29148   0.38274   0.00000  Uiso   1.00
H582   H     0.80343   0.25571   0.37187   0.00000  Uiso   1.00
O583   O     2.07698   0.46330   0.40318   0.00000  Uiso   1.00
H584   H     2.05760   0.44070   0.39809   0.00000  Uiso   1.00
H585   H     2.10001   0.46250   0.40453   0.00000  Uiso   1.00
O586   O     0.88819   0.22232   0.42399   0.00000  Uiso   1.00
H587   H     0.86646   0.21997   0.41561   0.00000  Uiso   1.00
H588   H     0.90832   0.24509   0.41864   0.00000  Uiso   1.00
O589   O     1.56892   1.06271   0.40326   0.00000  Uiso   1.00
H590   H     1.57086   1.07811   0.38595   0.00000  Uiso   1.00
H591   H     1.59040   1.08126   0.41467   0.00000  Uiso   1.00
O592   O     0.78726   1.28626   0.46968   0.00000  Uiso   1.00
H593   H     0.79699   1.29709   0.45019   0.00000  Uiso   1.00
H594   H     0.76214   1.28264   0.46783   0.00000  Uiso   1.00
O595   O     1.52402   0.94487   0.44311   0.00000  Uiso   1.00
H596   H     1.50905   0.95415   0.45092   0.00000  Uiso   1.00
H597   H     1.54061   0.94685   0.45971   0.00000  Uiso   1.00
O598   O     0.73869   1.31390   0.50958   0.00000  Uiso   1.00
H599   H     0.75075   1.30621   0.52332   0.00000  Uiso   1.00
H600   H     0.72215   1.29019   0.50186   0.00000  Uiso   1.00
O601   O     1.48381   0.96483   0.46832   0.00000  Uiso   1.00
H602   H     1.46756   0.95787   0.48576   0.00000  Uiso   1.00
H603   H     1.50512   0.98432   0.47816   0.00000  Uiso   1.00
O604   O     0.80099   1.24421   0.45886   0.00000  Uiso   1.00
H605   H     0.82822   1.26338   0.45722   0.00000  Uiso   1.00
H606   H     0.78778   1.25512   0.46401   0.00000  Uiso   1.00
O607   O     0.87883   0.34326   0.47287   0.00000  Uiso   1.00
H608   H     0.90642   0.35754   0.47526   0.00000  Uiso   1.00
H609   H     0.87830   0.36015   0.45809   0.00000  Uiso   1.00
O610   O     0.68890   1.09094   0.50382   0.00000  Uiso   1.00
H611   H     0.69508   1.08119   0.48542   0.00000  Uiso   1.00
H612   H     0.71469   1.10363   0.51151   0.00000  Uiso   1.00
O613   O     2.10073   0.44323   0.45021   0.00000  Uiso   1.00
H614   H     2.08612   0.45447   0.45134   0.00000  Uiso   1.00
H615   H     2.12105   0.45702   0.43621   0.00000  Uiso   1.00
O616   O     0.94036   0.28280   0.41620   0.00000  Uiso   1.00
H617   H     0.96770   0.29904   0.41366   0.00000  Uiso   1.00
H618   H     0.93207   0.29158   0.40042   0.00000  Uiso   1.00
O619   O     0.71204   1.29991   0.41576   0.00000  Uiso   1.00
H620   H     0.70420   1.31553   0.41670   0.00000  Uiso   1.00
H621   H     0.73925   1.31746   0.41592   0.00000  Uiso   1.00
O622   O     1.82041   1.12539   0.39837   0.00000  Uiso   1.00
H623   H     1.84774   1.14221   0.39749   0.00000  Uiso   1.00
H624   H     1.81507   1.13892   0.41173   0.00000  Uiso   1.00
O625   O     1.35444   0.72645   0.45465   0.00000  Uiso   1.00
H626   H     1.33351   0.72770   0.44737   0.00000  Uiso   1.00
H627   H     1.36833   0.74782   0.46613   0.00000  Uiso   1.00
O628   O     0.86348   0.30565   0.39486   0.00000  Uiso   1.00
H629   H     0.88579   0.33020   0.39463   0.00000  Uiso   1.00
H630   H     0.86248   0.30009   0.41642   0.00000  Uiso   1.00
O631   O     0.91791   1.29530   0.46178   0.00000  Uiso   1.00
H632   H     0.92110   1.28781   0.44171   0.00000  Uiso   1.00
H633   H     0.94310   1.31561   0.46497   0.00000  Uiso   1.00
O634   O     0.65691   0.15469   0.37662   0.00000  Uiso   1.00
H635   H     0.68414   0.16994   0.37114   0.00000  Uiso   1.00
H636   H     0.65677   0.16792   0.39507   0.00000  Uiso   1.00
O637   O     1.39687   0.78022   0.47408   0.00000  Uiso   1.00
H638   H     1.41648   0.79708   0.46027   0.00000  Uiso   1.00
H639   H     1.40703   0.79538   0.49140   0.00000  Uiso   1.00
O640   O     1.63365   1.05003   0.38606   0.00000  Uiso   1.00
H641   H     1.64500   1.07540   0.38684   0.00000  Uiso   1.00
H642   H     1.61398   1.04214   0.36975   0.00000  Uiso   1.00
O643   O   -11.46329 -10.22430   0.96036   0.00000  Uiso   1.00
N644   N   -11.48983 -10.22689   0.93738   0.00000  Uiso   1.00
O645   O   -11.51011 -10.26188   0.92833   0.00000  Uiso   1.00
O646   O   -11.51438 -10.21949   0.95575   0.00000  Uiso   1.00
O647   O     6.39366   1.59508   1.17968   0.00000  Uiso   1.00
N648   N     6.38867   1.57016   1.15660   0.00000  Uiso   1.00
O649   O     6.39585   1.58598   1.12697   0.00000  Uiso   1.00
O650   O     6.34839   1.54102   1.15897   0.00000  Uiso   1.00
O651   O     5.18398   1.48717   1.98774   0.00000  Uiso   1.00
N652   N     5.21622   1.49778   2.01078   0.00000  Uiso   1.00
O653   O     5.22390   1.52901   2.02403   0.00000  Uiso   1.00
O654   O     5.20493   1.47292   2.03532   0.00000  Uiso   1.00
O655   O    -2.58806  -2.94393   2.22406   0.00000  Uiso   1.00
N656   N    -2.59118  -2.97004   2.24447   0.00000  Uiso   1.00
O657   O    -2.61263  -2.97251   2.27123   0.00000  Uiso   1.00
O658   O    -2.60752  -3.00223   2.22899   0.00000  Uiso   1.00
O659   O    -2.41242  -5.13128  -0.55910   0.00000  Uiso   1.00
N660   N    -2.42932  -5.15590  -0.58394   0.00000  Uiso   1.00
O661   O    -2.46717  -5.16518  -0.59063   0.00000  Uiso   1.00
O662   O    -2.40947  -5.14214  -0.61327   0.00000  Uiso   1.00
loop_
_geom_bond_atom_site_label_1
_geom_bond_atom_site_label_2
_geom_bond_distance
_geom_bond_site_symmetry_2
_ccdc_geom_bond_type
C1     C2      1.404   .     S
C1     C6      1.404   .     D
C1     H124    1.111   .     S
C2     C3      1.405   .     D
C2     C9      1.482   .     S
C3     C4      1.406   .     S
C3     H125    1.098   .     S
C4     C5      1.406   .     D
C4     C8      1.486   .     S
C5     C6      1.405   .     S
C5     H126    1.076   .     S
C6     C7      1.488   .     S
C7     C15     1.407   .     S
C7     C19     1.406   .     D
C8     C20     1.406   .     S
C8     C24     1.406   .     D
C9     C10     1.404   .     S
C9     C14     1.405   .     D
C10    C11     1.396   .     D
C10    H127    1.107   .     S
C11    C12     1.405   .     S
C11    H128    1.110   .     S
C12    C13     1.406   .     D
C12    N110    1.444   .     S
C13    C14     1.400   .     S
C13    H129    1.097   .     S
C14    H130    1.126   .     S
C15    C16     1.398   .     D
C15    H131    1.100   .     S
C16    C17     1.403   .     S
C16    H132    1.092   .     S
C17    C18     1.403   .     D
C17    N96     1.440   .     S
C18    C19     1.397   .     S
C18    H133    1.107   .     S
C19    H134    1.117   .     S
C20    C21     1.397   .     D
C20    H135    1.100   .     S
C21    C22     1.404   .     S
C21    H136    1.119   .     S
C22    C23     1.405   .     D
C22    N60     1.442   .     S
C23    C24     1.399   .     S
C23    H137    1.086   .     S
C24    H138    1.112   .     S
C25    C26     1.403   .     S
C25    C30     1.405   .     D
C25    H139    1.099   .     S
C26    C27     1.404   .     D
C26    C33     1.484   .     S
C27    C28     1.407   .     S
C27    H140    1.099   .     S
C28    C29     1.408   .     D
C28    C32     1.489   .     S
C29    C30     1.406   .     S
C29    H141    1.093   .     S
C30    C31     1.488   .     S
C31    C39     1.406   .     S
C31    C43     1.407   .     D
C32    C44     1.407   .     S
C32    C48     1.407   .     D
C33    C34     1.405   .     S
C33    C38     1.405   .     D
C34    C35     1.398   .     D
C34    H142    1.067   .     S
C35    C36     1.405   .     S
C35    H143    1.072   .     S
C36    C37     1.404   .     D
C36    N85     1.443   .     S
C37    C38     1.398   .     S
C37    H144    1.134   .     S
C38    H145    1.122   .     S
C39    C40     1.396   .     D
C39    H146    1.091   .     S
C40    C41     1.403   .     S
C40    H147    1.087   .     S
C41    C42     1.404   .     D
C41    N74     1.441   .     S
C42    C43     1.400   .     S
C42    H148    1.121   .     S
C43    H149    1.088   .     S
C44    C45     1.398   .     D
C44    H150    1.117   .     S
C45    C46     1.403   .     S
C45    H151    1.102   .     S
C46    C47     1.404   .     D
C46    N49     1.441   .     S
C47    C48     1.398   .     S
C47    H152    1.123   .     S
C48    H153    1.090   .     S
N49    C50     1.370   .     S
N49    C51     1.370   .     S
C50    C52     1.459   .     S
C50    O55     1.219   .     D
C51    C53     1.458   .     S
C51    O54     1.219   .     D
C52    C53     1.373   .     D
C52    C56     1.394   .     S
C53    C59     1.392   .     S
C56    C57     1.410   .     D
C56    H154    1.119   .     S
C57    C58     1.416   .     S
C57    S69     1.809   .     S
C58    C59     1.407   .     D
C58    H155    1.120   .     S
C59    H156    1.100   .     S
N60    C61     1.370   .     S
N60    C62     1.370   .     S
C61    C63     1.458   .     S
C61    O71     1.219   .     D
C62    C64     1.458   .     S
C62    O70     1.219   .     D
C63    C64     1.373   .     D
C63    C68     1.393   .     S
C64    C65     1.394   .     S
C65    C66     1.408   .     D
C65    H157    1.128   .     S
C66    C67     1.415   .     S
C66    H158    1.062   .     S
C67    C68     1.410   .     D
C67    S69     1.806   .     S
C68    H159    1.148   .     S
S69    O72     1.549   .     D
S69    O73     1.548   .     D
N74    C75     1.369   .     S
N74    C76     1.370   .     S
C75    C77     1.456   .     S
C75    O84     1.219   .     D
C76    C78     1.460   .     S
C76    O83     1.219   .     D
C77    C78     1.372   .     D
C77    C82     1.391   .     S
C78    C79     1.394   .     S
C79    C80     1.409   .     D
C79    H160    1.176   .     S
C80    C81     1.416   .     S
C80    H161    1.098   1_565 S
C81    C82     1.409   .     D
C81    S107    1.809   .     S
C82    H162    1.086   .     S
N85    C86     1.370   .     S
N85    C87     1.371   .     S
C86    C88     1.457   .     S
C86    O95     1.219   .     D
C87    C89     1.458   .     S
C87    O94     1.219   .     D
C88    C89     1.372   .     D
C88    C93     1.392   .     S
C89    C90     1.393   .     S
C90    C91     1.408   .     D
C90    H163    1.107   .     S
C91    C92     1.416   .     S
C91    H164    1.091   .     S
C92    C93     1.411   .     D
C92    S121    1.811   .     S
C93    H165    1.098   .     S
N96    C97     1.370   .     S
N96    C98     1.369   .     S
C97    C99     1.460   .     S
C97    O102    1.219   .     D
C98    C100    1.456   .     S
C98    O101    1.219   .     D
C99    C100    1.373   .     D
C99    C103    1.395   .     S
C100   C106    1.391   .     S
C103   C104    1.411   .     D
C103   H166    1.119   .     S
C104   C105    1.417   .     S
C104   S107    1.811   1_545 S
C105   C106    1.405   .     D
C105   H167    1.095   .     S
C106   H168    1.078   .     S
S107   C104    1.811   1_565 S
S107   O108    1.549   .     D
S107   O109    1.548   .     D
N110   C111    1.372   .     S
N110   C112    1.371   .     S
C111   C113    1.461   .     S
C111   O116    1.219   .     D
C112   C114    1.455   .     S
C112   O115    1.219   .     D
C113   C114    1.372   .     D
C113   C117    1.396   .     S
C114   C120    1.391   .     S
C117   C118    1.411   .     D
C117   H169    1.105   .     S
C118   C119    1.416   .     S
C118   S121    1.811   1_655 S
C119   C120    1.405   .     D
C119   H170    1.059   .     S
C120   H171    1.107   .     S
S121   C118    1.811   1_455 S
S121   O122    1.456   .     T
S121   O123    1.549   .     D
H161   C80     1.098   1_545 S
C172   C173    1.404   .     S
C172   C177    1.404   .     D
C172   H295    1.103   .     S
C173   C174    1.405   .     D
C173   C180    1.482   .     S
C174   C175    1.406   .     S
C174   H296    1.110   .     S
C175   C176    1.406   .     D
C175   C179    1.486   .     S
C176   C177    1.405   .     S
C176   H297    1.134   .     S
C177   C178    1.488   .     S
C178   C186    1.407   .     S
C178   C190    1.406   .     D
C179   C191    1.406   .     S
C179   C195    1.406   .     D
C180   C181    1.404   .     S
C180   C185    1.405   .     D
C181   C182    1.396   .     D
C181   H298    1.104   .     S
C182   C183    1.405   .     S
C182   H299    1.133   .     S
C183   C184    1.406   .     D
C183   N281    1.444   .     S
C184   C185    1.400   .     S
C184   H300    1.119   .     S
C185   H301    1.113   .     S
C186   C187    1.398   .     D
C186   H302    1.081   .     S
C187   C188    1.403   .     S
C187   H303    1.130   .     S
C188   C189    1.403   .     D
C188   N267    1.440   .     S
C189   C190    1.397   .     S
C189   H304    1.122   .     S
C190   H305    1.099   .     S
C191   C192    1.397   .     D
C191   H306    1.082   .     S
C192   C193    1.404   .     S
C192   H307    1.104   .     S
C193   C194    1.405   .     D
C193   N231    1.442   .     S
C194   C195    1.399   .     S
C194   H308    1.114   .     S
C195   H309    1.111   .     S
C196   C197    1.403   .     S
C196   C201    1.405   .     D
C196   H310    1.098   .     S
C197   C198    1.404   .     D
C197   C204    1.484   .     S
C198   C199    1.407   .     S
C198   H311    1.059   .     S
C199   C200    1.408   .     D
C199   C203    1.489   .     S
C200   C201    1.406   .     S
C200   H312    1.088   .     S
C201   C202    1.488   .     S
C202   C210    1.406   .     S
C202   C214    1.407   .     D
C203   C215    1.407   .     S
C203   C219    1.407   .     D
C204   C205    1.405   .     S
C204   C209    1.405   .     D
C205   C206    1.398   .     D
C205   H313    1.125   .     S
C206   C207    1.405   .     S
C206   H314    1.107   .     S
C207   C208    1.404   .     D
C207   N256    1.443   .     S
C208   C209    1.398   .     S
C208   H315    1.100   .     S
C209   H316    1.106   .     S
C210   C211    1.396   .     D
C210   H317    1.087   .     S
C211   C212    1.403   .     S
C211   H318    1.123   .     S
C212   C213    1.404   .     D
C212   N245    1.441   .     S
C213   C214    1.400   .     S
C213   H319    1.115   .     S
C214   H320    1.114   .     S
C215   C216    1.398   .     D
C215   H321    1.082   .     S
C216   C217    1.403   .     S
C216   H322    1.064   .     S
C217   C218    1.404   .     D
C217   N220    1.441   .     S
C218   C219    1.398   .     S
C218   H323    1.082   .     S
C219   H324    1.110   .     S
N220   C221    1.370   .     S
N220   C222    1.370   .     S
C221   C223    1.459   .     S
C221   O226    1.219   .     D
C222   C224    1.458   .     S
C222   O225    1.219   .     D
C223   C224    1.373   .     D
C223   C227    1.394   .     S
C224   C230    1.392   .     S
C227   C228    1.410   .     D
C227   H325    1.088   .     S
C228   C229    1.416   .     S
C228   S240    1.809   .     S
C229   C230    1.407   .     D
C229   H326    1.110   .     S
C230   H327    1.098   .     S
N231   C232    1.370   .     S
N231   C233    1.370   .     S
C232   C234    1.458   .     S
C232   O242    1.219   .     D
C233   C235    1.458   .     S
C233   O241    1.219   .     D
C234   C235    1.373   .     D
C234   C239    1.393   .     S
C235   C236    1.394   .     S
C236   C237    1.408   .     D
C236   H328    1.089   .     S
C237   C238    1.415   .     S
C237   H329    1.039   .     S
C238   C239    1.410   .     D
C238   S240    1.806   .     S
C239   H330    1.049   .     S
S240   O243    1.549   .     D
S240   O244    1.548   .     D
N245   C246    1.369   .     S
N245   C247    1.370   .     S
C246   C248    1.456   .     S
C246   O255    1.219   .     D
C247   C249    1.460   .     S
C247   O254    1.219   .     D
C248   C249    1.372   .     D
C248   C253    1.391   .     S
C249   C250    1.394   .     S
C250   C251    1.409   .     D
C250   H331    1.084   .     S
C251   C252    1.416   .     S
C251   H332    1.103   1_565 S
C252   C253    1.409   .     D
C252   S278    1.809   .     S
C253   H333    1.115   .     S
N256   C257    1.370   .     S
N256   C258    1.371   .     S
C257   C259    1.457   .     S
C257   O266    1.219   .     D
C258   C260    1.458   .     S
C258   O265    1.219   .     D
C259   C260    1.372   .     D
C259   C264    1.392   .     S
C260   C261    1.393   .     S
C261   C262    1.408   .     D
C261   H334    1.066   .     S
C262   C263    1.416   .     S
C262   H335    1.113   .     S
C263   C264    1.411   .     D
C263   S292    1.811   .     S
C264   H336    1.103   .     S
N267   C268    1.370   .     S
N267   C269    1.369   .     S
C268   C270    1.460   .     S
C268   O273    1.219   .     D
C269   C271    1.456   .     S
C269   O272    1.219   .     D
C270   C271    1.373   .     D
C270   C274    1.395   .     S
C271   C277    1.391   .     S
C274   C275    1.411   .     D
C274   H337    1.082   .     S
C275   C276    1.417   .     S
C275   S278    1.811   1_545 S
C276   C277    1.405   .     D
C276   H338    1.102   .     S
C277   H339    1.107   .     S
S278   C275    1.811   1_565 S
S278   O279    1.549   .     D
S278   O280    1.548   .     D
N281   C282    1.372   .     S
N281   C283    1.371   .     S
C282   C284    1.461   .     S
C282   O287    1.219   .     D
C283   C285    1.455   .     S
C283   O286    1.219   .     D
C284   C285    1.372   .     D
C284   C288    1.396   .     S
C285   C291    1.391   .     S
C288   C289    1.411   .     D
C288   H340    1.107   .     S
C289   C290    1.416   .     S
C289   S292    1.811   1_655 S
C290   C291    1.405   .     D
C290   H341    1.082   .     S
C291   H342    1.083   .     S
S292   C289    1.811   1_455 S
S292   O293    1.456   .     T
S292   O294    1.549   .     D
H332   C251    1.103   1_545 S
O343   H344    0.967   .     S
O343   H345    0.970   .     S
O346   H347    0.957   .     S
O346   H348    0.986   .     S
O349   H350    0.964   .     S
O349   H351    1.025   .     S
O352   H353    1.020   .     S
O352   H354    0.943   .     S
O355   H356    0.987   .     S
O355   H357    0.962   .     S
O358   H359    0.965   .     S
O358   H360    0.967   .     S
O361   H362    0.966   .     S
O361   H363    0.956   .     S
O364   H365    0.927   .     S
O364   H366    0.970   .     S
O367   H368    0.987   .     S
O367   H369    0.945   .     S
O370   H371    1.021   .     S
O370   H372    0.972   .     S
O373   H374    0.954   .     S
O373   H375    0.986   .     S
O376   H377    0.975   .     S
O376   H378    0.993   .     S
O379   H380    0.970   .     S
O379   H381    0.998   .     S
O382   H383    0.918   .     S
O382   H384    0.979   .     S
O385   H386    0.949   .     S
O385   H387    0.938   .     S
O388   H389    0.979   .     S
O388   H390    0.927   .     S
O391   H392    0.954   .     S
O391   H393    0.959   .     S
O394   H395    1.032   .     S
O394   H396    1.022   .     S
O397   H398    0.979   .     S
O397   H399    0.984   .     S
O400   H401    1.001   .     S
O400   H402    0.986   .     S
O403   H404    0.940   .     S
O403   H405    0.955   .     S
O406   H407    1.011   .     S
O406   H408    0.967   .     S
O409   H410    0.983   .     S
O409   H411    0.964   .     S
O412   H413    0.978   .     S
O412   H414    0.949   .     S
O415   H416    0.956   .     S
O415   H417    0.986   .     S
O418   H419    0.945   .     S
O418   H420    0.940   .     S
O421   H422    0.953   .     S
O421   H423    0.959   .     S
O424   H425    0.952   .     S
O424   H426    1.001   .     S
O427   H428    0.990   .     S
O427   H429    0.982   .     S
O430   H431    0.979   .     S
O430   H432    0.974   .     S
O433   H434    1.013   .     S
O433   H435    0.953   .     S
O436   H437    0.971   .     S
O436   H438    0.984   .     S
O439   H440    1.008   .     S
O439   H441    0.962   .     S
O442   H443    0.998   .     S
O442   H444    1.014   .     S
O445   H446    0.974   .     S
O445   H447    1.056   .     S
O448   H449    0.984   .     S
O448   H450    0.988   .     S
O451   H452    0.999   .     S
O451   H453    1.026   .     S
O454   H455    0.985   .     S
O454   H456    0.957   .     S
O457   H458    0.983   .     S
O457   H459    0.998   .     S
O460   H461    0.976   .     S
O460   H462    0.940   .     S
O463   H464    0.959   .     S
O463   H465    1.013   .     S
O466   H467    0.967   .     S
O466   H468    1.007   .     S
O469   H470    0.976   .     S
O469   H471    0.978   .     S
O472   H473    0.977   .     S
O472   H474    0.988   .     S
O475   H476    0.912   .     S
O475   H477    0.992   .     S
O478   H479    1.022   .     S
O478   H480    1.014   .     S
O481   H482    0.944   .     S
O481   H483    0.998   .     S
O484   H485    0.970   .     S
O484   H486    0.975   .     S
O487   H488    0.998   .     S
O487   H489    0.979   .     S
O490   H491    1.003   .     S
O490   H492    0.972   .     S
O493   H494    1.024   .     S
O493   H495    0.934   .     S
O496   H497    0.988   .     S
O496   H498    0.989   .     S
O499   H500    0.948   .     S
O499   H501    0.947   .     S
O502   H503    0.950   .     S
O502   H504    0.964   .     S
O505   H506    0.981   .     S
O505   H507    1.058   .     S
O508   H509    0.936   .     S
O508   H510    1.015   .     S
O511   H512    1.006   .     S
O511   H513    0.962   .     S
O514   H515    0.981   .     S
O514   H516    0.980   .     S
O517   H518    0.928   .     S
O517   H519    0.932   .     S
O520   H521    0.958   .     S
O520   H522    0.975   .     S
O523   H524    1.004   .     S
O523   H525    0.985   .     S
O526   H527    1.011   .     S
O526   H528    1.013   .     S
O529   H530    0.985   .     S
O529   H531    1.002   .     S
O532   H533    0.955   .     S
O532   H534    0.983   .     S
O535   H536    0.938   .     S
O535   H537    0.951   .     S
O538   H539    0.932   .     S
O538   H540    0.958   .     S
O541   H542    0.994   .     S
O541   H543    1.016   .     S
O544   H545    0.966   .     S
O544   H546    0.945   .     S
O547   H548    0.970   .     S
O547   H549    0.995   .     S
O550   H551    0.958   .     S
O550   H552    0.994   .     S
O553   H554    0.979   .     S
O553   H555    0.980   .     S
O556   H557    0.987   .     S
O556   H558    0.954   .     S
O559   H560    1.024   .     S
O559   H561    0.987   .     S
O562   H563    0.957   .     S
O562   H564    0.996   .     S
O565   H566    0.996   .     S
O565   H567    0.988   .     S
O568   H569    0.946   .     S
O568   H570    0.989   .     S
O571   H572    1.002   .     S
O571   H573    1.002   .     S
O574   H575    0.963   .     S
O574   H576    0.993   .     S
O577   H578    1.001   .     S
O577   H579    0.981   .     S
O580   H581    0.973   .     S
O580   H582    0.959   .     S
O583   H584    0.937   .     S
O583   H585    0.979   .     S
O586   H587    0.925   .     S
O586   H588    0.953   .     S
O589   H590    1.000   .     S
O589   H591    0.976   .     S
O592   H593    0.951   .     S
O592   H594    0.969   .     S
O595   H596    0.981   .     S
O595   H597    0.965   .     S
O598   H599    0.956   .     S
O598   H600    0.982   .     S
O601   H602    0.947   .     S
O601   H603    0.958   .     S
O604   H605    0.998   .     S
O604   H606    0.944   .     S
O607   H608    0.976   .     S
O607   H609    1.011   .     S
O610   H611    1.009   .     S
O610   H612    0.966   .     S
O613   H614    0.983   .     S
O613   H615    0.954   .     S
O616   H617    0.977   .     S
O616   H618    0.944   .     S
O619   H620    0.930   .     S
O619   H621    0.977   .     S
O622   H623    0.976   .     S
O622   H624    0.954   .     S
O625   H626    0.955   .     S
O625   H627    0.966   .     S
O628   H629    1.005   .     S
O628   H630    0.960   .     S
O631   H632    0.967   .     S
O631   H633    0.970   .     S
O634   H635    0.991   .     S
O634   H636    1.002   .     S
O637   H638    0.972   .     S
O637   H639    0.952   .     S
O640   H641    0.993   .     S
O640   H642    0.990   .     S
O643   N644    1.441   .     S
N644   O645    1.409   .     S
N644   O646    1.467   .     S
O647   N648    1.443   .     S
N648   O649    1.421   .     S
N648   O650    1.487   .     S
O651   N652    1.526   .     S
N652   O653    1.407   .     S
N652   O654    1.438   .     S
O655   N656    1.433   .     S
N656   O657    1.427   .     S
N656   O658    1.417   .     S
O659   N660    1.438   .     S
N660   O661    1.423   .     S
N660   O662    1.459   .     S
