# Supplementary material for: Unlocking carrier confluence in covalent organic frameworks for efficient photoreduction of dilute nitrate to ammonia
Source: Nat Commun. 2026 Feb 24;17:3141. doi: 10.1038/s41467-026-69439-4 (PMC13044306; doi:10.1038/s41467-026-69439-4)
Supplement: Supplementary file 3 — Supplementary Data 1 [file 41467_2026_69439_MOESM3_ESM.zip › Supplementary Data 1/PIS.cif]

data_PIS
_audit_creation_date              2026-01-14
_audit_creation_method            'Materials Studio'
_symmetry_space_group_name_H-M    'P1'
_symmetry_Int_Tables_number       1
_symmetry_cell_setting            triclinic
loop_
_symmetry_equiv_pos_as_xyz
  x,y,z
_cell_length_a                    41.5427
_cell_length_b                    45.6984
_cell_length_c                    26.3455
_cell_angle_alpha                 90.0000
_cell_angle_beta                  90.0000
_cell_angle_gamma                 122.1764
loop_
_atom_site_label
_atom_site_type_symbol
_atom_site_fract_x
_atom_site_fract_y
_atom_site_fract_z
_atom_site_U_iso_or_equiv
_atom_site_adp_type
_atom_site_occupancy
C1     C     0.69260   0.30788   0.15236   0.00000  Uiso   1.00
C2     C     0.72333   0.34230   0.15099   0.00000  Uiso   1.00
C3     C     0.71704   0.36912   0.15992   0.00000  Uiso   1.00
C4     C     0.68020   0.36176   0.16987   0.00000  Uiso   1.00
C5     C     0.64985   0.32708   0.17226   0.00000  Uiso   1.00
C6     C     0.65574   0.29986   0.16391   0.00000  Uiso   1.00
C7     C     0.62381   0.26324   0.16954   0.00000  Uiso   1.00
C8     C     0.67328   0.39013   0.17799   0.00000  Uiso   1.00
C9     C     0.76208   0.35003   0.14090   0.00000  Uiso   1.00
C10    C     0.76963   0.33745   0.09689   0.00000  Uiso   1.00
C11    C     0.80576   0.34324   0.08860   0.00000  Uiso   1.00
C12    C     0.83482   0.36113   0.12458   0.00000  Uiso   1.00
C13    C     0.82743   0.37427   0.16819   0.00000  Uiso   1.00
C14    C     0.79139   0.36895   0.17611   0.00000  Uiso   1.00
C15    C     0.62991   0.23862   0.19208   0.00000  Uiso   1.00
C16    C     0.59961   0.20472   0.20015   0.00000  Uiso   1.00
C17    C     0.56253   0.19485   0.18658   0.00000  Uiso   1.00
C18    C     0.55635   0.21903   0.16328   0.00000  Uiso   1.00
C19    C     0.58665   0.25282   0.15456   0.00000  Uiso   1.00
C20    C     0.64182   0.38874   0.15539   0.00000  Uiso   1.00
C21    C     0.63521   0.41539   0.16307   0.00000  Uiso   1.00
C22    C     0.65978   0.44386   0.19362   0.00000  Uiso   1.00
C23    C     0.69119   0.44529   0.21619   0.00000  Uiso   1.00
C24    C     0.69798   0.41879   0.20831   0.00000  Uiso   1.00
C25    C     0.36420   0.70250   0.19266   0.00000  Uiso   1.00
C26    C     0.35522   0.66827   0.19160   0.00000  Uiso   1.00
C27    C     0.38414   0.66161   0.19965   0.00000  Uiso   1.00
C28    C     0.42198   0.68883   0.20780   0.00000  Uiso   1.00
C29    C     0.43040   0.72303   0.20853   0.00000  Uiso   1.00
C30    C     0.40162   0.73006   0.20162   0.00000  Uiso   1.00
C31    C     0.41030   0.76603   0.20428   0.00000  Uiso   1.00
C32    C     0.45250   0.68148   0.21595   0.00000  Uiso   1.00
C33    C     0.31552   0.63953   0.18243   0.00000  Uiso   1.00
C34    C     0.29847   0.60996   0.21340   0.00000  Uiso   1.00
C35    C     0.26076   0.58325   0.20518   0.00000  Uiso   1.00
C36    C     0.23946   0.58543   0.16553   0.00000  Uiso   1.00
C37    C     0.25669   0.61492   0.13440   0.00000  Uiso   1.00
C38    C     0.29424   0.64176   0.14294   0.00000  Uiso   1.00
C39    C     0.38582   0.77317   0.23063   0.00000  Uiso   1.00
C40    C     0.39324   0.80675   0.23249   0.00000  Uiso   1.00
C41    C     0.42525   0.83396   0.20794   0.00000  Uiso   1.00
C42    C     0.45005   0.82700   0.18207   0.00000  Uiso   1.00
C43    C     0.44266   0.79334   0.18029   0.00000  Uiso   1.00
C44    C     0.45242   0.65486   0.18889   0.00000  Uiso   1.00
C45    C     0.48087   0.64774   0.19710   0.00000  Uiso   1.00
C46    C     0.51014   0.66725   0.23208   0.00000  Uiso   1.00
C47    C     0.51045   0.69393   0.25885   0.00000  Uiso   1.00
C48    C     0.48191   0.70090   0.25105   0.00000  Uiso   1.00
N49    N     0.53942   0.65993   0.24062   0.00000  Uiso   1.00
C50    C     0.53436   0.62809   0.24821   0.00000  Uiso   1.00
C51    C     0.57769   0.68358   0.24463   0.00000  Uiso   1.00
C52    C     0.57082   0.63149   0.25758   0.00000  Uiso   1.00
C53    C     0.59791   0.66622   0.25530   0.00000  Uiso   1.00
O54    O     0.59248   0.71466   0.23915   0.00000  Uiso   1.00
O55    O     0.50348   0.60100   0.24846   0.00000  Uiso   1.00
C56    C     0.58022   0.60720   0.26932   0.00000  Uiso   1.00
C57    C     0.61877   0.61929   0.27875   0.00000  Uiso   1.00
C58    C     0.64667   0.65509   0.27552   0.00000  Uiso   1.00
C59    C     0.63626   0.67896   0.26381   0.00000  Uiso   1.00
N60    N     0.65275   0.47116   0.20186   0.00000  Uiso   1.00
C61    C     0.65517   0.48706   0.24703   0.00000  Uiso   1.00
C62    C     0.64211   0.48618   0.16615   0.00000  Uiso   1.00
C63    C     0.64567   0.51325   0.23991   0.00000  Uiso   1.00
C64    C     0.63743   0.51268   0.18931   0.00000  Uiso   1.00
C65    C     0.62738   0.53490   0.16907   0.00000  Uiso   1.00
C66    C     0.62570   0.55815   0.20231   0.00000  Uiso   1.00
C67    C     0.63411   0.55875   0.25448   0.00000  Uiso   1.00
C68    C     0.64424   0.53596   0.27372   0.00000  Uiso   1.00
S69    S     0.63227   0.58904   0.29650   0.00000  Uiso   1.00
O70    O     0.63800   0.47872   0.12122   0.00000  Uiso   1.00
O71    O     0.66301   0.47942   0.28749   0.00000  Uiso   1.00
O72    O     0.67078   0.60911   0.32485   0.00000  Uiso   1.00
O73    O     0.60659   0.56767   0.34158   0.00000  Uiso   1.00
N74    N     0.43234   0.86845   0.20915   0.00000  Uiso   1.00
C75    C     0.40572   0.87733   0.20463   0.00000  Uiso   1.00
C76    C     0.46648   0.89862   0.21762   0.00000  Uiso   1.00
C77    C     0.42345   0.91450   0.21060   0.00000  Uiso   1.00
C78    C     0.46145   0.92790   0.21875   0.00000  Uiso   1.00
C79    C     0.48665   0.96294   0.22879   0.00000  Uiso   1.00
C80    C     0.47198  -0.01550   0.23012   0.00000  Uiso   1.00
C81    C     0.43285   0.97077   0.22125   0.00000  Uiso   1.00
C82    C     0.40812   0.93515   0.21159   0.00000  Uiso   1.00
O83    O     0.49638   0.90028   0.22510   0.00000  Uiso   1.00
O84    O     0.37201   0.85679   0.19682   0.00000  Uiso   1.00
N85    N     0.20055   0.55784   0.15683   0.00000  Uiso   1.00
C86    C     0.18597   0.52305   0.16039   0.00000  Uiso   1.00
C87    C     0.17092   0.56119   0.14252   0.00000  Uiso   1.00
C88    C     0.14556   0.50348   0.14801   0.00000  Uiso   1.00
C89    C     0.13620   0.52730   0.13651   0.00000  Uiso   1.00
C90    C     0.09966   0.51735   0.12105   0.00000  Uiso   1.00
C91    C     0.07221   0.48175   0.11765   0.00000  Uiso   1.00
C92    C     0.08164   0.45708   0.13016   0.00000  Uiso   1.00
C93    C     0.11900   0.46810   0.14528   0.00000  Uiso   1.00
O94    O     0.17332   0.58877   0.13701   0.00000  Uiso   1.00
O95    O     0.20466   0.51046   0.17079   0.00000  Uiso   1.00
N96    N     0.53087   0.16088   0.19859   0.00000  Uiso   1.00
C97    C     0.52810   0.12997   0.19085   0.00000  Uiso   1.00
C98    C     0.49739   0.15335   0.22050   0.00000  Uiso   1.00
C99    C     0.49124   0.10143   0.20834   0.00000  Uiso   1.00
C100   C     0.47215   0.11615   0.22700   0.00000  Uiso   1.00
O101   O     0.49049   0.17509   0.23344   0.00000  Uiso   1.00
O102   O     0.55278   0.12704   0.17104   0.00000  Uiso   1.00
C103   C     0.47464   0.06569   0.20721   0.00000  Uiso   1.00
C104   C     0.43745   0.04472   0.22672   0.00000  Uiso   1.00
C105   C     0.41798   0.06010   0.24597   0.00000  Uiso   1.00
C106   C     0.43538   0.09621   0.24625   0.00000  Uiso   1.00
S107   S     0.41354  -0.00193   0.22509   0.00000  Uiso   1.00
O108   O     0.38523  -0.01597   0.27014   0.00000  Uiso   1.00
O109   O     0.38376   0.98604   0.18199   0.00000  Uiso   1.00
N110   N     0.87101   0.36435   0.11796   0.00000  Uiso   1.00
C111   C     0.90625   0.39223   0.13005   0.00000  Uiso   1.00
C112   C     0.87672   0.33915   0.10076   0.00000  Uiso   1.00
C113   C     0.93562   0.38464   0.11997   0.00000  Uiso   1.00
C114   C     0.91705   0.35150   0.10129   0.00000  Uiso   1.00
O115   O     0.85124   0.31006   0.08881   0.00000  Uiso   1.00
O116   O     0.91201   0.41975   0.14566   0.00000  Uiso   1.00
C117   C     0.97489   0.40377   0.12775   0.00000  Uiso   1.00
C118   C    -0.00453   0.38832   0.11484   0.00000  Uiso   1.00
C119   C     0.97600   0.35407   0.09576   0.00000  Uiso   1.00
C120   C     0.93638   0.33529   0.08897   0.00000  Uiso   1.00
S121   S     0.04642   0.41131   0.12495   0.00000  Uiso   1.00
O122   O     0.06084   0.39937   0.08484   0.00000  Uiso   1.00
O123   O     0.05318   0.39308   0.16948   0.00000  Uiso   1.00
H124   H     0.69760   0.28731   0.14510   0.00000  Uiso   1.00
H125   H     0.74076   0.39570   0.15792   0.00000  Uiso   1.00
H126   H     0.62178   0.32129   0.18245   0.00000  Uiso   1.00
H127   H     0.74750   0.32299   0.06905   0.00000  Uiso   1.00
H128   H     0.81098   0.33342   0.05423   0.00000  Uiso   1.00
H129   H     0.84911   0.38770   0.19689   0.00000  Uiso   1.00
H130   H     0.78597   0.37860   0.21051   0.00000  Uiso   1.00
H131   H     0.65796   0.24586   0.20502   0.00000  Uiso   1.00
H132   H     0.60480   0.18649   0.21875   0.00000  Uiso   1.00
H133   H     0.52783   0.21157   0.15217   0.00000  Uiso   1.00
H134   H     0.58092   0.27082   0.13637   0.00000  Uiso   1.00
H135   H     0.62255   0.36712   0.13142   0.00000  Uiso   1.00
H136   H     0.61056   0.41357   0.14581   0.00000  Uiso   1.00
H137   H     0.71077   0.46715   0.23948   0.00000  Uiso   1.00
H138   H     0.72236   0.42059   0.22644   0.00000  Uiso   1.00
H139   H     0.34187   0.70769   0.18679   0.00000  Uiso   1.00
H140   H     0.37706   0.63512   0.19961   0.00000  Uiso   1.00
H141   H     0.45935   0.74430   0.21468   0.00000  Uiso   1.00
H142   H     0.31406   0.60778   0.24458   0.00000  Uiso   1.00
H143   H     0.24810   0.56115   0.23036   0.00000  Uiso   1.00
H144   H     0.24130   0.61706   0.10293   0.00000  Uiso   1.00
H145   H     0.30685   0.66412   0.11821   0.00000  Uiso   1.00
H146   H     0.36107   0.75276   0.25028   0.00000  Uiso   1.00
H147   H     0.37420   0.81155   0.25373   0.00000  Uiso   1.00
H148   H     0.47476   0.84748   0.16246   0.00000  Uiso   1.00
H149   H     0.46184   0.78855   0.15928   0.00000  Uiso   1.00
H150   H     0.43067   0.63983   0.16085   0.00000  Uiso   1.00
H151   H     0.48040   0.62731   0.17565   0.00000  Uiso   1.00
H152   H     0.53242   0.70893   0.28664   0.00000  Uiso   1.00
H153   H     0.48259   0.72114   0.27330   0.00000  Uiso   1.00
H154   H     0.55847   0.57997   0.27185   0.00000  Uiso   1.00
H155   H     0.67628   0.66442   0.28261   0.00000  Uiso   1.00
H156   H     0.65739   0.70641   0.26210   0.00000  Uiso   1.00
H157   H     0.62108   0.53433   0.12910   0.00000  Uiso   1.00
H158   H     0.61796   0.57572   0.18764   0.00000  Uiso   1.00
H159   H     0.65087   0.53610   0.31347   0.00000  Uiso   1.00
H160   H     0.51647   0.97320   0.23596   0.00000  Uiso   1.00
H161   H     0.49090   0.01164   0.23876   0.00000  Uiso   1.00
H162   H     0.37794   0.92398   0.20600   0.00000  Uiso   1.00
H163   H     0.09268   0.53638   0.11150   0.00000  Uiso   1.00
H164   H     0.04388   0.47345   0.10478   0.00000  Uiso   1.00
H165   H     0.12706   0.44970   0.15403   0.00000  Uiso   1.00
H166   H     0.48976   0.05459   0.19110   0.00000  Uiso   1.00
H167   H     0.38923   0.04402   0.26023   0.00000  Uiso   1.00
H168   H     0.42059   0.10814   0.26056   0.00000  Uiso   1.00
H169   H     0.98881   0.42933   0.14427   0.00000  Uiso   1.00
H170   H     0.99146   0.34181   0.08670   0.00000  Uiso   1.00
H171   H     0.92137   0.30899   0.07499   0.00000  Uiso   1.00
loop_
_geom_bond_atom_site_label_1
_geom_bond_atom_site_label_2
_geom_bond_distance
_geom_bond_site_symmetry_2
_ccdc_geom_bond_type
C1     C2      1.402   .     S
C1     C6      1.405   .     D
C1     H124    1.083   .     S
C2     C3      1.403   .     D
C2     C9      1.477   .     S
C3     C4      1.406   .     S
C3     H125    1.084   .     S
C4     C5      1.406   .     D
C4     C8      1.485   .     S
C5     C6      1.407   .     S
C5     H126    1.083   .     S
C6     C7      1.489   .     S
C7     C15     1.409   .     S
C7     C19     1.408   .     D
C8     C20     1.406   .     S
C8     C24     1.405   .     D
C9     C10     1.402   .     S
C9     C14     1.404   .     D
C10    C11     1.396   .     D
C10    H127    1.083   .     S
C11    C12     1.405   .     S
C11    H128    1.082   .     S
C12    C13     1.404   .     D
C12    N110    1.441   .     S
C13    C14     1.398   .     S
C13    H129    1.082   .     S
C14    H130    1.083   .     S
C15    C16     1.397   .     D
C15    H131    1.083   .     S
C16    C17     1.402   .     S
C16    H132    1.082   .     S
C17    C18     1.402   .     D
C17    N96     1.437   .     S
C18    C19     1.397   .     S
C18    H133    1.084   .     S
C19    H134    1.083   .     S
C20    C21     1.399   .     D
C20    H135    1.083   .     S
C21    C22     1.403   .     S
C21    H136    1.082   .     S
C22    C23     1.403   .     D
C22    N60     1.441   .     S
C23    C24     1.397   .     S
C23    H137    1.082   .     S
C24    H138    1.083   .     S
C25    C26     1.402   .     S
C25    C30     1.405   .     D
C25    H139    1.084   .     S
C26    C27     1.403   .     D
C26    C33     1.482   .     S
C27    C28     1.408   .     S
C27    H140    1.083   .     S
C28    C29     1.408   .     D
C28    C32     1.490   .     S
C29    C30     1.405   .     S
C29    H141    1.083   .     S
C30    C31     1.485   .     S
C31    C39     1.406   .     S
C31    C43     1.406   .     D
C32    C44     1.408   .     S
C32    C48     1.407   .     D
C33    C34     1.405   .     S
C33    C38     1.404   .     D
C34    C35     1.398   .     D
C34    H142    1.083   .     S
C35    C36     1.406   .     S
C35    H143    1.082   .     S
C36    C37     1.405   .     D
C36    N85     1.444   .     S
C37    C38     1.397   .     S
C37    H144    1.083   .     S
C38    H145    1.083   .     S
C39    C40     1.396   .     D
C39    H146    1.083   .     S
C40    C41     1.404   .     S
C40    H147    1.083   .     S
C41    C42     1.405   .     D
C41    N74     1.442   .     S
C42    C43     1.400   .     S
C42    H148    1.083   .     S
C43    H149    1.084   .     S
C44    C45     1.400   .     D
C44    H150    1.083   .     S
C45    C46     1.403   .     S
C45    H151    1.083   .     S
C46    C47     1.403   .     D
C46    N49     1.441   .     S
C47    C48     1.397   .     S
C47    H152    1.083   .     S
C48    H153    1.082   .     S
N49    C50     1.369   .     S
N49    C51     1.370   .     S
C50    C52     1.459   .     S
C50    O55     1.219   .     D
C51    C53     1.457   .     S
C51    O54     1.219   .     D
C52    C53     1.374   .     D
C52    C56     1.394   .     S
C53    C59     1.393   .     S
C56    C57     1.410   .     D
C56    H154    1.082   .     S
C57    C58     1.417   .     S
C57    S69     1.809   .     S
C58    C59     1.406   .     D
C58    H155    1.082   .     S
C59    H156    1.083   .     S
N60    C61     1.370   .     S
N60    C62     1.369   .     S
C61    C63     1.459   .     S
C61    O71     1.219   .     D
C62    C64     1.459   .     S
C62    O70     1.218   .     D
C63    C64     1.373   .     D
C63    C68     1.393   .     S
C64    C65     1.393   .     S
C65    C66     1.407   .     D
C65    H157    1.082   .     S
C66    C67     1.415   .     S
C66    H158    1.083   .     S
C67    C68     1.409   .     D
C67    S69     1.805   .     S
C68    H159    1.082   .     S
S69    O72     1.548   .     D
S69    O73     1.547   .     D
N74    C75     1.371   .     S
N74    C76     1.371   .     S
C75    C77     1.456   .     S
C75    O84     1.218   .     D
C76    C78     1.460   .     S
C76    O83     1.219   .     D
C77    C78     1.373   .     D
C77    C82     1.392   .     S
C78    C79     1.394   .     S
C79    C80     1.408   1_565 D
C79    H160    1.083   .     S
C80    C79     1.408   1_545 D
C80    C81     1.416   1_545 S
C80    H161    1.081   .     S
C81    C80     1.416   1_565 S
C81    C82     1.410   .     D
C81    S107    1.810   1_565 S
C82    H162    1.083   .     S
N85    C86     1.370   .     S
N85    C87     1.372   .     S
C86    C88     1.458   .     S
C86    O95     1.219   .     D
C87    C89     1.458   .     S
C87    O94     1.219   .     D
C88    C89     1.371   .     D
C88    C93     1.392   .     S
C89    C90     1.393   .     S
C90    C91     1.407   .     D
C90    H163    1.083   .     S
C91    C92     1.416   .     S
C91    H164    1.081   .     S
C92    C93     1.410   .     D
C92    S121    1.810   .     S
C93    H165    1.083   .     S
N96    C97     1.370   .     S
N96    C98     1.370   .     S
C97    C99     1.460   .     S
C97    O102    1.220   .     D
C98    C100    1.456   .     S
C98    O101    1.220   .     D
C99    C100    1.375   .     D
C99    C103    1.394   .     S
C100   C106    1.392   .     S
C103   C104    1.412   .     D
C103   H166    1.082   .     S
C104   C105    1.418   .     S
C104   S107    1.811   .     S
C105   C106    1.405   .     D
C105   H167    1.083   .     S
C106   H168    1.083   .     S
S107   O108    1.549   .     D
S107   O109    1.549   1_545 D
S107   C81     1.810   1_545 S
O109   S107    1.549   1_565 D
N110   C111    1.371   .     S
N110   C112    1.371   .     S
C111   C113    1.460   .     S
C111   O116    1.220   .     D
C112   C114    1.456   .     S
C112   O115    1.220   .     D
C113   C114    1.374   .     D
C113   C117    1.396   .     S
C114   C120    1.390   .     S
C117   C118    1.410   1_655 D
C117   H169    1.081   .     S
C118   C117    1.410   1_455 D
C118   C119    1.417   1_455 S
C118   S121    1.813   .     S
C119   C118    1.417   1_655 S
C119   C120    1.405   .     D
C119   H170    1.080   .     S
C120   H171    1.082   .     S
S121   O122    1.457   .     T
S121   O123    1.549   .     D
