# Supplementary material for: Unlocking carrier confluence in covalent organic frameworks for efficient photoreduction of dilute nitrate to ammonia
Source: Nat Commun. 2026 Feb 24;17:3141. doi: 10.1038/s41467-026-69439-4 (PMC13044306; doi:10.1038/s41467-026-69439-4)
Supplement: Supplementary file 5 — Source Data [file 41467_2026_69439_MOESM5_ESM.xlsx]

## Sheet: 1h
	Exp.		Sti.		Dif.		Bra.
x	y	x	y	x	y	x	y
0.6	294	1	315.905	1	-17.2912	2.91209	-15.8
0.62	351	1.02	297.815	1.02	11.7996	2.91893	-15.8
0.64	391	1.04	280.659	1.04	-8.04462	2.96385	-15.8
0.66	495	1.06	264.397	1.06	-32.7828	2.97082	-15.8
0.68	554	1.08	248.99	1.08	-20.3756	2.98119	-15.8
0.7	625	1.1	234.399	1.1	-43.7848	2.98821	-15.8
0.72	826	1.12	220.588	1.12	-52.974	4.94815	-15.8
0.74	915	1.14	207.522	1.14	-53.9079	4.96006	-15.8
0.76	1037	1.16	195.167	1.16	-51.5527	4.97865	-15.8
0.78	1182	1.18	183.49	1.18	-70.8758	4.99063	-15.8
0.8	1074	1.2	172.46	1.2	-70.8459	5.06744	-15.8
0.82	1016	1.22	162.047	1.22	-36.4329	5.07964	-15.8
0.84	830	1.24	152.222	1.24	-45.6078	5.66658	-15.8
0.86	647	1.26	142.957	1.26	-54.343	5.68028	-15.8
0.88	617	1.28	134.226	1.28	-41.6116	5.7702	-15.8
0.9	561	1.3	126.002	1.3	-62.3882	5.78416	-15.8
0.92	539	1.32	118.262	1.32	-56.648	5.794	-15.8
0.94	459	1.34	110.982	1.34	-55.3675	5.80493	-15.8
0.96	418	1.36	104.138	1.36	-55.524	5.80801	-15.8
0.98	389	1.38	97.7101	1.38	-65.096	5.81897	-15.8
1	346	1.4	91.6766	1.4	-49.0624	6.43124	-15.8
1.02	357	1.42	86.0177	1.42	-62.4035	6.43181	-15.8
1.04	320	1.44	80.7143	1.44	-50.1001	6.44684	-15.8
1.06	279	1.46	75.7481	1.46	-48.134	6.44742	-15.8
1.08	276	1.48	71.1017	1.48	-43.4875	6.45334	-15.8
1.1	238	1.5	66.7583	1.5	-59.1441	6.45557	-15.8
1.12	215	1.52	62.7018	1.52	-34.0876	6.46139	-15.8
1.14	201	1.54	58.9169	1.54	-52.3027	6.46304	-15.8
1.16	191	1.56	55.389	1.56	-50.7749	6.469	-15.8
1.18	160	1.58	52.1042	1.58	-45.49	6.47123	-15.8
1.2	149	1.6	49.049	1.6	-46.4348	6.47707	-15.8
1.22	173	1.62	46.2107	1.62	-55.5965	6.47872	-15.8
1.24	154	1.64	43.5772	1.64	-49.963	7.45339	-15.8
1.26	136	1.66	41.1367	1.66	-48.5225	7.47154	-15.8
1.28	140	1.68	38.8784	1.68	-51.2642	7.48684	-15.8
1.3	111	1.7	36.7916	1.7	-47.1774	7.50507	-15.8
1.32	109	1.72	34.8662	1.72	-39.252	7.51245	-15.8
1.34	103	1.74	33.0929	1.74	-42.4787	7.53075	-15.8
1.36	96	1.76	31.4623	1.76	-48.8481	7.5556	-15.8
1.38	80	1.78	29.966	1.78	-39.3518	7.55799	-15.8
1.4	90	1.8	28.5957	1.8	-52.9815	7.56548	-15.8
1.42	71	1.82	27.3436	1.82	-30.7294	7.57401	-15.8
1.44	78	1.84	26.2023	1.84	-50.5881	7.57615	-15.8
1.46	75	1.86	25.1647	1.86	-47.5506	7.5764	-15.8
1.48	75	1.88	24.2243	1.88	-49.6101	7.57706	-15.8
1.5	55	1.9	23.3747	1.9	-40.7605	7.58391	-15.8
1.52	76	1.92	22.61	1.92	-50.9958	7.5946	-15.8
1.54	54	1.94	21.9244	1.94	-41.3102	7.59552	-15.8
1.56	52	1.96	21.3127	1.96	-44.6985	7.63307	-15.8
1.58	54	1.98	20.7697	1.98	-41.1556	7.63634	-15.8
1.6	50	2	20.2909	2	-37.6767	7.64261	-15.8
1.62	38	2.02	19.8716	2.02	-40.2574	7.65167	-15.8
1.64	41	2.04	19.5076	2.04	-42.8934	7.65494	-15.8
1.66	40	2.06	19.1949	2.06	-42.5808	7.66123	-15.8
1.68	35	2.08	18.9299	2.08	-41.3157	7.6622	-15.8
1.7	37	2.1	18.7089	2.1	-44.0947	7.68087	-15.8
1.72	43	2.12	18.5287	2.12	-46.9145	8.04128	-15.8
1.74	38	2.14	18.3862	2.14	-35.772	8.0422	-15.8
1.76	30	2.16	18.2784	2.16	-51.6642	8.0609	-15.8
1.78	38	2.18	18.2026	2.18	-44.5884	8.06182	-15.8
1.8	23	2.2	18.1564	2.2	-47.5422	8.11284	-15.8
1.82	44	2.22	18.1373	2.22	-51.5231	8.11637	-15.8
1.84	23	2.24	18.1431	2.24	-42.5289	8.13264	-15.8
1.86	25	2.26	18.1718	2.26	-44.5576	8.13618	-15.8
1.88	22	2.28	18.2215	2.28	-45.6073	8.13787	-15.8
1.9	30	2.3	18.2903	2.3	-44.6761	8.14048	-15.8
1.92	19	2.32	18.3767	2.32	-35.7626	8.15773	-15.8
1.94	28	2.34	18.4792	2.34	-41.865	8.16035	-15.8
1.96	24	2.36	18.5963	2.36	-46.9821	8.42453	-15.8
1.98	27	2.38	18.7267	2.38	-48.1125	8.4451	-15.8
2	30	2.4	18.8694	2.4	-50.2552	8.5802	-15.8
2.02	27	2.42	19.0231	2.42	-49.4089	8.60117	-15.8
2.04	24	2.44	19.1869	2.44	-43.5727	8.63237	-15.8
2.06	24	2.46	19.3599	2.46	-53.7457	8.65347	-15.8
2.08	25	2.48	19.5412	2.48	-41.927	9.3802	-15.8
2.1	22	2.5	19.7302	2.5	-49.1161	9.38251	-15.8
2.12	19	2.52	19.9262	2.52	-54.312	9.40316	-15.8
2.14	30	2.54	20.1286	2.54	-52.5144	9.40548	-15.8
2.16	14	2.56	20.3367	2.56	-42.7225	9.40771	-15.8
2.18	21	2.58	20.5502	2.58	-51.936	9.40805	-15.8
2.2	18	2.6	20.7687	2.6	-49.1545	9.42651	-15.8
2.22	14	2.62	20.9917	2.62	-53.3775	9.42993	-15.8
2.24	23	2.64	21.219	2.64	-43.6048	9.43074	-15.8
2.26	21	2.66	21.4502	2.66	-40.836	9.43109	-15.8
2.28	20	2.68	21.6852	2.68	-55.071	9.44959	-15.8
2.3	21	2.7	21.9238	2.7	-43.3096	9.45302	-15.8
2.32	30	2.72	22.1657	2.72	-58.5515	9.46949	-15.8
2.34	24	2.74	22.4109	2.74	-47.7967	9.47134	-15.8
2.36	19	2.76	22.6593	2.76	-40.0451	9.49268	-15.8
2.38	18	2.78	22.9107	2.78	-47.2965	9.49454	-15.8
2.4	16	2.8	23.1652	2.8	-54.551	9.52994	-15.8
2.42	17	2.82	23.4226	2.82	-51.8084	9.53405	-15.8
2.44	23	2.84	23.6831	2.84	-45.0689	9.54581	-15.8
2.46	13	2.86	23.9465	2.86	-48.3324	9.54953	-15.8
2.48	25	2.88	24.213	2.88	-42.5988	9.55328	-15.8
2.5	18	2.9	24.4826	2.9	-49.8684	9.5574	-15.8
2.52	13	2.92	24.7553	2.92	-43.1411	9.56919	-15.8
2.54	15	2.94	25.0311	2.94	-49.4169	9.57292	-15.8
2.56	25	2.96	25.3102	2.96	-46.696	9.74606	-15.8
2.58	16	2.98	25.5926	2.98	-52.9785	9.76994	-15.8
2.6	19	3	25.8785	3	-40.2643	9.80722	-15.8
2.62	15	3.02	26.1678	3.02	-41.5536	9.83126	-15.8
2.64	25	3.04	26.4607	3.04	-36.8465	9.98532	-15.8
2.66	28	3.06	26.7572	3.06	-51.1431	10.0098	-15.8
2.68	14	3.08	27.0575	3.08	-51.4434	10.0968	-15.8
2.7	26	3.1	27.3617	3.1	-50.7475	10.1215	-15.8
2.72	11	3.12	27.6698	3.12	-41.0556	10.1312	-15.8
2.74	22	3.14	27.9819	3.14	-41.3678	10.1561	-15.8
2.76	30	3.16	28.2982	3.16	-50.684	10.1679	-15.8
2.78	23	3.18	28.6186	3.18	-43.0044	10.169	-15.8
2.8	16	3.2	28.9433	3.2	-45.3291	10.1928	-15.8
2.82	19	3.22	29.2723	3.22	-50.6581	10.1939	-15.8
2.84	26	3.24	29.6057	3.24	-51.9915	10.2124	-15.8
2.86	23	3.26	29.9436	3.26	-46.3294	10.2375	-15.8
2.88	29	3.28	30.2859	3.28	-52.6718	10.2853	-15.8
2.9	22	3.3	30.6329	3.3	-54.0187	10.2955	-15.8
2.92	29	3.32	30.9844	3.32	-47.3702	10.2997	-15.8
2.94	23	3.34	31.3405	3.34	-42.7263	10.3106	-15.8
2.96	26	3.36	31.7013	3.36	-39.0871	10.3208	-15.8
2.98	20	3.38	32.0668	3.38	-54.4526	10.3249	-15.8
3	33	3.4	32.4369	3.4	-46.8227	10.3395	-15.8
3.02	32	3.42	32.8117	3.42	-47.1975	10.3426	-15.8
3.04	37	3.44	33.1911	3.44	-42.5769	10.3464	-15.8
3.06	23	3.46	33.5752	3.46	-48.9611	10.3649	-15.8
3.08	23	3.48	33.964	3.48	-39.3498	10.368	-15.8
3.1	24	3.5	34.3573	3.5	-40.7432	10.3718	-15.8
3.12	34	3.52	34.7553	3.52	-48.1411	10.3848	-15.8
3.14	34	3.54	35.1577	3.54	-44.5435	10.4103	-15.8
3.16	25	3.56	35.5645	3.56	-47.9503	11.1876	-15.8
3.18	33	3.58	35.9757	3.58	-44.3615	11.2151	-15.8
3.2	31	3.6	36.3912	3.6	-50.777	11.285	-15.8
3.22	26	3.62	36.8109	3.62	-46.1967	11.2882	-15.8
3.24	25	3.64	37.2346	3.64	-51.6204	11.3127	-15.8
3.26	31	3.66	37.6623	3.66	-35.0481	11.3159	-15.8
3.28	25	3.68	38.0939	3.68	-51.4797	11.3388	-15.8
3.3	24	3.7	38.5292	3.7	-33.915	11.34	-15.8
3.32	31	3.72	38.968	3.72	-45.3539	11.3667	-15.8
3.34	36	3.74	39.4104	3.74	-49.7962	11.3679	-15.8
3.36	40	3.76	39.856	3.76	-48.2418	11.3957	-15.8
3.38	25	3.78	40.3048	3.78	-47.6906	11.4237	-15.8
3.4	33	3.8	40.7565	3.8	-38.1423	11.4434	-15.8
3.42	33	3.82	41.2111	3.82	-37.5969	11.4654	-15.8
3.44	38	3.84	41.6683	3.84	-46.0541	11.4716	-15.8
3.46	32	3.86	42.1279	3.86	-39.5138	11.4916	-15.8
3.48	42	3.88	42.5899	3.88	-42.9757	11.4936	-15.8
3.5	41	3.9	43.0538	3.9	-39.4397	11.4959	-15.8
3.52	34	3.92	43.5197	3.92	-47.9055	11.5198	-15.8
3.54	38	3.94	43.9873	3.94	-46.3731	11.5241	-15.8
3.56	35	3.96	44.4563	3.96	-52.8421	11.5895	-15.8
3.58	39	3.98	44.9265	3.98	-35.3123	11.5917	-15.8
3.6	33	4	45.3978	4	-39.7836	11.618	-15.8
3.62	38	4.02	45.8699	4.02	-42.2557	11.6202	-15.8
3.64	33	4.04	46.3426	4.04	-38.7285	11.6206	-15.8
3.66	50	4.06	46.8157	4.06	-39.2015	11.6207	-15.8
3.68	34	4.08	47.2889	4.08	-36.6748	11.6492	-15.8
3.7	52	4.1	47.7621	4.1	-45.1479	11.6493	-15.8
3.72	41	4.12	48.2349	4.12	-40.6207	11.6895	-15.8
3.74	37	4.14	48.7071	4.14	-45.0929	11.6935	-15.8
3.76	39	4.16	49.1785	4.16	-48.5643	11.7183	-15.8
3.78	40	4.18	49.649	4.18	-51.0348	11.7223	-15.8
3.8	50	4.2	50.1181	4.2	-32.504	11.754	-15.8
3.82	51	4.22	50.5859	4.22	-43.9717	11.7564	-15.8
3.84	43	4.24	51.0519	4.24	-37.4377	11.7763	-15.8
3.86	50	4.26	51.516	4.26	-67.9018	11.7769	-15.8
3.88	47	4.28	51.9779	4.28	-37.3637	11.7829	-15.8
3.9	51	4.3	52.4374	4.3	-41.8232	11.7853	-15.8
3.92	43	4.32	52.8942	4.32	-45.2801	11.7879	-15.8
3.94	45	4.34	53.3482	4.34	-45.734	11.7903	-15.8
3.96	39	4.36	53.7991	4.36	-51.1849	11.7924	-15.8
3.98	57	4.38	54.2466	4.38	-56.6324	11.7942	-15.8
4	53	4.4	54.6905	4.4	-51.0763	11.8053	-15.8
4.02	51	4.42	55.1306	4.42	-49.5164	11.8059	-15.8
4.04	55	4.44	55.5666	4.44	-44.9524	11.8064	-15.8
4.06	55	4.46	55.9984	4.46	-51.3842	11.8109	-15.8
4.08	58	4.48	56.4257	4.48	-46.8115	11.8169	-15.8
4.1	50	4.5	56.8482	4.5	-46.2341	11.8193	-15.8
4.12	55	4.52	57.2659	4.52	-46.6517	11.8214	-15.8
4.14	51	4.54	57.6783	4.54	-44.0641	11.8232	-15.8
4.16	48	4.56	58.0855	4.56	-43.4713	11.8354	-15.8
4.18	46	4.58	58.487	4.58	-41.8728	11.84	-15.8
4.2	65	4.6	58.8828	4.6	-47.2687	11.8404	-15.8
4.22	54	4.62	59.2727	4.62	-46.6585	11.8443	-15.8
4.24	61	4.64	59.6564	4.64	-50.0422	11.8695	-15.8
4.26	31	4.66	60.0338	4.66	-50.4196	11.8734	-15.8
4.28	62	4.68	60.4046	4.68	-45.7904	12.2046	-15.8
4.3	58	4.7	60.7688	4.7	-47.1546	12.2346	-15.8
4.32	55	4.72	61.1261	4.72	-53.5119	12.2646	-15.8
4.34	55	4.74	61.4763	4.74	-63.8621	12.2697	-15.8
4.36	50	4.76	61.8194	4.76	-48.2052	12.2948	-15.8
4.38	45	4.78	62.155	4.78	-41.5409	12.2999	-15.8
4.4	51	4.8	62.4832	4.8	-50.869	12.3496	-15.8
4.42	53	4.82	62.8037	4.82	-55.1895	12.38	-15.8
4.44	58	4.84	63.1164	4.84	-49.5022	12.4227	-15.8
4.46	52	4.86	63.4213	4.86	-43.8071	12.4255	-15.8
4.48	57	4.88	63.7181	4.88	-66.1039	12.4356	-15.8
4.5	58	4.9	64.0067	4.9	-63.3926	12.4367	-15.8
4.52	58	4.92	64.2872	4.92	-43.673	12.4533	-15.8
4.54	61	4.94	64.5593	4.94	-50.9451	12.4561	-15.8
4.56	62	4.96	64.8229	4.96	-51.2087	12.4662	-15.8
4.58	64	4.98	65.0781	4.98	-61.4639	12.4673	-15.8
4.6	59	5	65.3247	5	-45.7105	12.4695	-15.8
4.62	60	5.02	65.5626	5.02	-32.9484	12.4735	-15.8
4.64	57	5.04	65.7917	5.04	-32.1775	12.5002	-15.8
4.66	57	5.06	66.0121	5.06	-47.3979	12.5042	-15.8
4.68	62	5.08	66.2237	5.08	-43.6095	12.5185	-15.8
4.7	61	5.1	66.4264	5.1	-48.8122	12.5384	-15.8
4.72	55	5.12	66.6202	5.12	-38.006	12.5493	-15.8
4.74	45	5.14	66.8051	5.14	-44.1909	12.5517	-15.8
4.76	61	5.16	66.9811	5.16	-38.3669	12.5529	-15.8
4.78	68	5.18	67.1483	5.18	-44.5341	12.5693	-15.8
4.8	59	5.2	67.3066	5.2	-51.6924	12.5826	-15.8
4.82	55	5.22	67.4561	5.22	-43.8419	12.5838	-15.8
4.84	61	5.24	67.5969	5.24	-39.9827	12.7235	-15.8
4.86	67	5.26	67.7291	5.26	-43.115	12.7247	-15.8
4.88	45	5.28	67.8529	5.28	-52.2387	12.7358	-15.8
4.9	48	5.3	67.9682	5.3	-53.354	12.7403	-15.8
4.92	68	5.32	68.0754	5.32	-38.4612	12.7549	-15.8
4.94	61	5.34	68.1747	5.34	-44.5605	12.756	-15.8
4.96	61	5.36	68.2662	5.36	-54.652	12.7672	-15.8
4.98	51	5.38	68.3503	5.38	-53.7361	12.768	-15.8
5	67	5.4	68.4272	5.4	-35.813	12.7717	-15.8
5.02	80	5.42	68.4974	5.42	-50.8832	12.7724	-15.8
5.04	81	5.44	68.5612	5.44	-51.947	12.7841	-15.8
5.06	66	5.46	68.6191	5.46	-46.0049	12.7874	-15.8
5.08	70	5.48	68.6715	5.48	-49.0573	12.7963	-15.8
5.1	65	5.5	68.719	5.5	-51.1048	12.7989	-15.8
5.12	76	5.52	68.7622	5.52	-55.148	12.7994	-15.8
5.14	70	5.54	68.8017	5.54	-40.1875	12.8022	-15.8
5.16	76	5.56	68.8381	5.56	-37.2239	12.8039	-15.8
5.18	70	5.58	68.8722	5.58	-41.258	12.8156	-15.8
5.2	63	5.6	68.9047	5.6	-62.2905	12.8189	-15.8
5.22	71	5.62	68.9364	5.62	-53.3222	12.8279	-15.8
5.24	75	5.64	68.9682	5.64	-36.354	12.8304	-15.8
5.26	72	5.66	69.0009	5.66	-48.3867	12.8313	-15.8
5.28	63	5.68	69.0353	5.68	-47.4211	12.8337	-15.8
5.3	62	5.7	69.0724	5.7	-55.4582	12.863	-15.8
5.32	77	5.72	69.113	5.72	-25.4988	12.9673	-15.8
5.34	71	5.74	69.1579	5.74	-42.5437	12.9993	-15.8
5.36	61	5.76	69.2081	5.76	-40.5939	13.0592	-15.8
5.38	62	5.78	69.2643	5.78	-47.6501	13.0914	-15.8
5.4	80	5.8	69.3272	5.8	-45.713	13.1031	-15.8
5.42	65	5.82	69.3975	5.82	-28.7833	13.1355	-15.8
5.44	64	5.84	69.4758	5.84	-48.8616	13.1601	-15.8
5.46	70	5.86	69.5625	5.86	-26.9483	13.1925	-15.8
5.48	67	5.88	69.6581	5.88	-48.0439	13.4654	-15.8
5.5	65	5.9	69.7626	5.9	-51.1484	13.4683	-15.8
5.52	61	5.92	69.8762	5.92	-62.262	13.4986	-15.8
5.54	76	5.94	69.9986	5.94	-46.3845	13.5016	-15.8
5.56	79	5.96	70.1298	5.96	-62.5156	13.5195	-15.8
5.58	75	5.98	70.269	5.98	-45.6548	13.5232	-15.8
5.6	54	6	70.4155	6	-32.8013	13.5256	-15.8
5.62	63	6.02	70.5686	6.02	-55.9544	13.5263	-15.8
5.64	80	6.04	70.7269	6.04	-46.1127	13.5528	-15.8
5.66	68	6.06	70.8892	6.06	-40.275	13.5565	-15.8
5.68	69	6.08	71.0539	6.08	-52.4397	13.5589	-15.8
5.7	61	6.1	71.2193	6.1	-48.6051	13.5597	-15.8
5.72	91	6.12	71.3834	6.12	-46.7692	13.5976	-15.8
5.74	74	6.14	71.5441	6.14	-56.9299	13.5994	-15.8
5.76	76	6.16	71.6992	6.16	-45.085	13.6079	-15.8
5.78	69	6.18	71.8462	6.18	-37.232	13.6111	-15.8
5.8	71	6.2	71.9826	6.2	-57.3684	13.6276	-15.8
5.82	88	6.22	72.1059	6.22	-31.4917	13.628	-15.8
5.84	68	6.24	72.2135	6.24	-45.5993	13.6311	-15.8
5.86	90	6.26	72.3029	6.26	-54.6887	13.6329	-15.8
5.88	69	6.28	72.3716	6.28	-63.7574	13.6395	-15.8
5.9	66	6.3	72.4171	6.3	-50.8029	13.6415	-15.8
5.92	55	6.32	72.4372	6.32	-65.823	13.6442	-15.8
5.94	71	6.34	72.4297	6.34	-51.8155	13.6447	-15.8
5.96	55	6.36	72.3929	6.36	-57.7787	13.6612	-15.8
5.98	72	6.38	72.3251	6.38	-55.7109	13.6617	-15.8
6	85	6.4	72.2251	6.4	-28.6109	13.6698	-15.8
6.02	62	6.42	72.092	6.42	-53.4778	13.6723	-15.8
6.04	72	6.44	71.9252	6.44	-39.311	13.6731	-15.8
6.06	78	6.46	71.7246	6.46	-48.1105	13.6779	-15.8
6.08	66	6.48	71.4907	6.48	-26.8765	13.7035	-15.8
6.1	70	6.5	71.224	6.5	-46.6098	13.7061	-15.8
6.12	72	6.52	70.9258	6.52	-45.3117	13.7109	-15.8
6.14	62	6.54	70.5979	6.54	-54.9837	13.7166	-15.8
6.16	74	6.56	70.2421	6.56	-43.6279	13.7221	-15.8
6.18	82	6.58	69.861	6.58	-47.2468	13.7273	-15.8
6.2	62	6.6	69.4574	6.6	-54.8432	13.7448	-15.8
6.22	88	6.62	69.0343	6.62	-42.4201	13.7498	-15.8
6.24	74	6.64	68.5953	6.64	-42.9811	13.7505	-15.8
6.26	65	6.66	68.1439	6.66	-37.5297	13.7545	-15.8
6.28	56	6.68	67.6839	6.68	-45.0697	13.756	-15.8
6.3	69	6.7	67.2192	6.7	-31.605	13.7611	-15.8
6.32	54	6.72	66.754	6.72	-49.1398	13.7681	-15.8
6.34	68	6.74	66.2922	6.74	-45.678	13.7725	-15.8
6.36	62	6.76	65.8379	6.76	-44.2237	13.7838	-15.8
6.38	64	6.78	65.395	6.78	-33.7808	13.7884	-15.8
6.4	91	6.8	64.9673	6.8	-48.3531	13.8021	-15.8
6.42	66	6.82	64.5585	6.82	-33.9443	13.8065	-15.8
6.44	80	6.84	64.1719	6.84	-23.5577	13.9577	-15.8
6.46	71	6.86	63.8107	6.86	-48.1966	13.9921	-15.8
6.48	92	6.88	63.4778	6.88	-45.8636	14.0047	-15.8
6.5	72	6.9	63.1756	6.9	-40.5614	14.0068	-15.8
6.52	73	6.92	62.9062	6.92	-54.292	14.0376	-15.8
6.54	63	6.94	62.6712	6.94	-55.057	14.0379	-15.8
6.56	74	6.96	62.472	6.96	-32.8578	14.0393	-15.8
6.58	70	6.98	62.3094	6.98	-59.6952	14.0413	-15.8
6.6	62	7	62.1837	7	-44.5695	14.0722	-15.8
6.62	74	7.02	62.0949	7.02	-46.4807	14.0725	-15.8
6.64	73	7.04	62.0423	7.04	-37.4281	14.1601	-15.8
6.66	78	7.06	62.0251	7.06	-54.4109	14.163	-15.8
6.68	70	7.08	62.0416	7.08	-51.4274	14.1644	-15.8
6.7	83	7.1	62.0902	7.1	-38.476	14.1645	-15.8
6.72	65	7.12	62.1685	7.12	-46.5543	14.1951	-15.8
6.74	68	7.14	62.274	7.14	-42.6598	14.1979	-15.8
6.76	69	7.16	62.4036	7.16	-40.7894	14.1994	-15.8
6.78	79	7.18	62.5541	7.18	-45.94	14.1995	-15.8
6.8	64	7.2	62.7221	7.2	-54.108	14.2185	-15.8
6.82	78	7.22	62.9039	7.22	-48.2897	14.2451	-15.8
6.84	88	7.24	63.0955	7.24	-33.4813	14.2478	-15.8
6.86	63	7.26	63.2931	7.26	-64.6789	14.2536	-15.8
6.88	65	7.28	63.4926	7.28	-46.8784	14.2538	-15.8
6.9	70	7.3	63.69	7.3	-44.0758	14.2598	-15.8
6.92	56	7.32	63.8814	7.32	-47.2672	14.2803	-15.8
6.94	55	7.34	64.0631	7.34	-50.4489	14.283	-15.8
6.96	77	7.36	64.2312	7.36	-46.617	14.2844	-15.8
6.98	50	7.38	64.3825	7.38	-39.7684	14.286	-15.8
7	65	7.4	64.5139	7.4	-37.8997	14.289	-15.8
7.02	63	7.42	64.6223	7.42	-60.0081	14.2891	-15.8
7.04	72	7.44	64.7055	7.44	-45.0913	14.2905	-15.8
7.06	55	7.46	64.7613	7.46	-52.1472	14.295	-15.8
7.08	58	7.48	64.7883	7.48	-51.1741	14.3059	-15.8
7.1	71	7.5	64.7851	7.5	-44.1709	14.3197	-15.8
7.12	63	7.52	64.7512	7.52	-45.137	14.3213	-15.8
7.14	67	7.54	64.6862	7.54	-55.072	14.3245	-15.8
7.16	69	7.56	64.5905	7.56	-41.9763	14.3258	-15.8
7.18	64	7.58	64.4646	7.58	-52.8504	14.337	-15.8
7.2	56	7.6	64.3095	7.6	-38.6953	14.341	-15.8
7.22	62	7.62	64.1267	7.62	-48.5125	14.3412	-15.8
7.24	77	7.64	63.9179	7.64	-48.3037	14.3725	-15.8
7.26	46	7.66	63.6852	7.66	-53.071	14.3764	-15.8
7.28	64	7.68	63.431	7.68	-43.8168	14.5621	-15.8
7.3	67	7.7	63.1578	7.7	-50.5436	14.5981	-15.8
7.32	64	7.72	62.8684	7.72	-29.2542	14.6543	-15.8
7.34	61	7.74	62.5658	7.74	-53.9517	14.6905	-15.8
7.36	65	7.76	62.2531	7.76	-46.6389	14.7795	-15.8
7.38	72	7.78	61.9333	7.78	-47.3191	14.816	-15.8
7.4	74	7.8	61.6097	7.8	-28.9955	14.8468	-15.8
7.42	52	7.82	61.2854	7.82	-56.6712	14.8836	-15.8
7.44	67	7.84	60.9635	7.84	-50.3493	14.8984	-15.8
7.46	60	7.86	60.6471	7.86	-43.0329	14.9228	-15.8
7.48	61	7.88	60.3391	7.88	-47.7249	14.9352	-15.8
7.5	68	7.9	60.0423	7.9	-48.4281	14.9597	-15.8
7.52	67	7.92	59.7593	7.92	-45.1451	14.9853	-15.8
7.54	57	7.94	59.4925	7.94	-41.8783	14.9901	-15.8
7.56	70	7.96	59.2442	7.96	-56.63	15.0052	-15.8
7.58	59	7.98	59.0165	7.98	-34.4023	15.0224	-15.8
7.6	73	8	58.8111	8	-35.1969	15.0267	-15.8
7.62	63	8.02	58.6296	8.02	-39.0154	15.0272	-15.8
7.64	63	8.04	58.4733	8.04	-30.8591	15.0285	-15.8
7.66	58	8.06	58.3434	8.06	-63.7292	15.0423	-15.8
7.68	67	8.08	58.2407	8.08	-50.6265	15.0638	-15.8
7.7	60	8.1	58.1658	8.1	-36.5516	15.0657	-15.8
7.72	81	8.12	58.1189	8.12	-48.5047	15.0744	-15.8
7.74	56	8.14	58.1001	8.14	-62.4859	15.0756	-15.8
7.76	63	8.16	58.109	8.16	-50.4948	15.1116	-15.8
7.78	62	8.18	58.1452	8.18	-52.531	15.1129	-15.8
7.8	80	8.2	58.2076	8.2	-54.5934	15.1413	-15.8
7.82	52	8.22	58.2951	8.22	-38.6809	15.1479	-15.8
7.84	58	8.24	58.4062	8.24	-54.792	15.1605	-15.8
7.86	65	8.26	58.5391	8.26	-44.9249	15.1788	-15.8
7.88	60	8.28	58.6917	8.28	-28.0775	15.1853	-15.8
7.9	59	8.3	58.8618	8.3	-44.2477	15.198	-15.8
7.92	62	8.32	59.047	8.32	-45.4328	15.2	-15.8
7.94	65	8.34	59.2444	8.34	-40.6302	15.2167	-15.8
7.96	50	8.36	59.4512	8.36	-44.837	15.2201	-15.8
7.98	72	8.38	59.6646	8.38	-61.0504	15.2376	-15.8
8	71	8.4	59.8815	8.4	-33.2673	15.2413	-15.8
8.02	67	8.42	60.0988	8.42	-57.4846	15.2414	-15.8
8.04	75	8.44	60.3135	8.44	-34.6993	15.2544	-15.8
8.06	42	8.46	60.5226	8.46	-46.9085	15.2577	-15.8
8.08	55	8.48	60.7235	8.48	-46.1093	15.279	-15.8
8.1	69	8.5	60.9134	8.5	-49.2992	15.2791	-15.8
8.12	57	8.52	61.09	8.52	-43.4759	15.2925	-15.8
8.14	43	8.54	61.2513	8.54	-52.6371	15.2986	-15.8
8.16	55	8.56	61.3955	8.56	-53.7813	15.3146	-15.8
8.18	53	8.58	61.5212	8.58	-40.9071	15.3193	-15.8
8.2	51	8.6	61.6277	8.6	-27.0136	15.3303	-15.8
8.22	67	8.62	61.7146	8.62	-46.1004	15.3364	-15.8
8.24	51	8.64	61.7818	8.64	-48.1676	15.3426	-15.8
8.26	61	8.66	61.8299	8.66	-44.2157	15.3462	-15.8
8.28	78	8.68	61.8599	8.68	-46.2457	15.3525	-15.8
8.3	62	8.7	61.8734	8.7	-53.2593	15.3572	-15.8
8.32	61	8.72	61.8723	8.72	-57.2581	15.3805	-15.8
8.34	66	8.74	61.8587	8.74	-46.2445	15.3819	-15.8
8.36	62	8.76	61.8353	8.76	-53.2211	15.3842	-15.8
8.38	46	8.78	61.8047	8.78	-55.1906	15.3889	-15.8
8.4	74	8.8	61.77	8.8	-43.1559	15.3965	-15.8
8.42	50	8.82	61.7341	8.82	-47.12	15.3999	-15.8
8.44	73	8.84	61.6999	8.84	-42.0857	15.4084	-15.8
8.46	61	8.86	61.6703	8.86	-56.0561	15.4144	-15.8
8.48	62	8.88	61.6478	8.88	-52.0336	15.42	-15.8
8.5	59	8.9	61.6348	8.9	-45.0206	15.427	-15.8
8.52	65	8.92	61.6334	8.92	-60.0192	15.4346	-15.8
8.54	56	8.94	61.645	8.94	-43.0309	15.4381	-15.8
8.56	55	8.96	61.671	8.96	-41.0568	15.4465	-15.8
8.58	68	8.98	61.7119	8.98	-31.0977	15.4525	-15.8
8.6	82	9	61.7678	9	-29.1536	15.5276	-15.8
8.62	63	9.02	61.8383	9.02	-47.2241	15.5629	-15.8
8.64	61	9.04	61.9225	9.04	-43.3083	15.566	-15.8
8.66	65	9.06	62.0188	9.06	-34.4046	15.6014	-15.8
8.68	63	9.08	62.1251	9.08	-32.5109	15.6351	-15.8
8.7	56	9.1	62.239	9.1	-40.6248	15.6386	-15.8
8.72	52	9.12	62.3573	9.12	-59.7431	15.6738	-15.8
8.74	63	9.14	62.4767	9.14	-39.8626	15.6773	-15.8
8.76	56	9.16	62.5935	9.16	-40.9794	15.7221	-15.8
8.78	54	9.18	62.7037	9.18	-56.0895	15.7235	-15.8
8.8	66	9.2	62.8031	9.2	-50.1889	15.7534	-15.8
8.82	62	9.22	62.8875	9.22	-53.2734	15.7611	-15.8
8.84	67	9.24	62.9528	9.24	-62.3386	15.7624	-15.8
8.86	53	9.26	62.9948	9.26	-44.3806	15.7924	-15.8
8.88	57	9.28	63.0098	9.28	-34.3956	15.8383	-15.8
8.9	64	9.3	62.9943	9.3	-53.3802	15.841	-15.8
8.92	49	9.32	62.9455	9.32	-48.3313	15.8639	-15.8
8.94	66	9.34	62.8608	9.34	-32.2466	15.8775	-15.8
8.96	68	9.36	62.7387	9.36	-50.1245	15.8803	-15.8
8.98	78	9.38	62.578	9.38	-50.9638	15.8904	-15.8
9	80	9.4	62.3787	9.4	-54.7645	15.9024	-15.8
9.02	62	9.42	62.1415	9.42	-49.5273	15.9028	-15.8
9.04	66	9.44	61.868	9.44	-42.2539	15.9032	-15.8
9.06	75	9.46	61.5608	9.46	-48.9466	15.9298	-15.8
9.08	77	9.48	61.223	9.48	-41.6088	15.9418	-15.8
9.1	69	9.5	60.859	9.5	-54.2449	15.9422	-15.8
9.12	50	9.52	60.4738	9.52	-47.8596	15.9488	-15.8
9.14	70	9.54	60.0729	9.54	-45.4587	15.9528	-15.8
9.16	69	9.56	59.6626	9.56	-56.0484	15.9637	-15.8
9.18	54	9.58	59.2498	9.58	-42.6356	15.9656	-15.8
9.2	60	9.6	58.8418	9.6	-43.2276	15.9657	-15.8
9.22	57	9.62	58.4459	9.62	-34.8317	15.9712	-15.8
9.24	48	9.64	58.07	9.64	-50.4558	15.9759	-15.8
9.26	66	9.66	57.7218	9.66	-47.1076	15.9883	-15.8
9.28	76	9.68	57.4092	9.68	-36.795	15.9923	-15.8
9.3	57	9.7	57.1398	9.7	-42.5256	16.0033	-15.8
9.32	62	9.72	56.9207	9.72	-28.3066	16.0051	-15.8
9.34	78	9.74	56.7591	9.74	-42.1449	16.0052	-15.8
9.36	60	9.76	56.6612	9.76	-42.047	16.0108	-15.8
9.38	59	9.78	56.6327	9.78	-52.0185	16.0155	-15.8
9.4	55	9.8	56.6785	9.8	-50.0643	16.0496	-15.8
9.42	60	9.82	56.8027	9.82	-49.1885	16.0518	-15.8
9.44	67	9.84	57.0083	9.84	-64.3941	16.0893	-15.8
9.46	60	9.86	57.2972	9.86	-50.683	16.0915	-15.8
9.48	67	9.88	57.6701	9.88	-54.056	16.1079	-15.8
9.5	54	9.9	58.1268	9.9	-53.5126	16.1151	-15.8
9.52	60	9.92	58.6653	9.92	-57.0512	16.1478	-15.8
9.54	62	9.94	59.2829	9.94	-49.6687	16.155	-15.8
9.56	51	9.96	59.975	9.96	-44.3608	16.1584	-15.8
9.58	64	9.98	60.7362	9.98	-30.122	16.1637	-15.8
9.6	63	10	61.5596	10	-42.9454	16.1937	-15.8
9.62	71	10.02	62.4372	10.02	-52.823	16.1984	-15.8
9.64	55	10.04	63.3598	10.04	-58.7456	16.1986	-15.8
9.66	58	10.06	64.3173	10.06	-35.7032	16.2037	-15.8
9.68	68	10.08	65.2987	10.08	-46.6845	16.2309	-15.8
9.7	62	10.1	66.2922	10.1	-42.6781	16.2338	-15.8
9.72	76	10.12	67.2856	10.12	-48.6714	16.2353	-15.8
9.74	62	10.14	68.266	10.14	-41.6518	16.2387	-15.8
9.76	62	10.16	69.2206	10.16	-47.6064	16.2711	-15.8
9.78	52	10.18	70.1365	10.18	-50.5223	16.2755	-15.8
9.8	54	10.2	71.0012	10.2	-49.387	16.5396	-15.8
9.82	55	10.22	71.8025	10.22	-51.1883	16.5416	-15.8
9.84	40	10.24	72.5289	10.24	-48.9148	16.5735	-15.8
9.86	54	10.26	73.1701	10.26	-47.5559	16.574	-15.8
9.88	51	10.28	73.7167	10.28	-49.1026	16.5806	-15.8
9.9	52	10.3	74.161	10.3	-60.5468	16.5826	-15.8
9.92	49	10.32	74.4966	10.32	-47.8824	16.6146	-15.8
9.94	57	10.34	74.7193	10.34	-48.1051	16.6151	-15.8
9.96	63	10.36	74.8267	10.36	-48.2126	16.6929	-15.8
9.98	78	10.38	74.8188	10.38	-50.2046	16.6976	-15.8
10	66	10.4	74.6975	10.4	-55.0833	16.7343	-15.8
10.02	57	10.42	74.4672	10.42	-42.853	16.7363	-15.8
10.04	52	10.44	74.1344	10.44	-50.5202	16.7364	-15.8
10.06	76	10.46	73.7077	10.46	-53.0935	16.739	-15.8
10.08	66	10.48	73.1976	10.48	-56.5834	16.7423	-15.8
10.1	71	10.5	72.6163	10.5	-35.0021	16.7425	-15.8
10.12	66	10.52	71.9775	10.52	-37.3633	16.7437	-15.8
10.14	74	10.54	71.2958	10.54	-42.6816	16.7507	-15.8
10.16	69	10.56	70.5868	10.56	-37.9726	16.7552	-15.8
10.18	67	10.58	69.8664	10.58	-42.2522	16.7778	-15.8
10.2	69	10.6	69.1505	10.6	-39.5364	16.7779	-15.8
10.22	68	10.62	68.4551	10.62	-46.8409	16.7838	-15.8
10.24	71	10.64	67.7952	10.64	-51.181	16.784	-15.8
10.26	73	10.66	67.185	10.66	-43.5709	16.7852	-15.8
10.28	72	10.68	66.6378	10.68	-44.0236	16.7923	-15.8
10.3	61	10.7	66.1649	10.7	-32.5507	16.7968	-15.8
10.32	74	10.72	65.7763	10.72	-44.1622	16.8005	-15.8
10.34	74	10.74	65.48	10.74	-32.8658	16.8034	-15.8
10.36	74	10.76	65.2818	10.76	-45.6676	16.8421	-15.8
10.38	72	10.78	65.1853	10.78	-52.5712	16.8451	-15.8
10.4	67	10.8	65.192	10.8	-48.5778	16.8556	-15.8
10.42	79	10.82	65.3009	10.82	-40.6867	16.8586	-15.8
10.44	71	10.84	65.5088	10.84	-44.8946	16.8796	-15.8
10.46	68	10.86	65.8103	10.86	-53.1962	16.8845	-15.8
10.48	64	10.88	66.198	10.88	-46.5838	16.8974	-15.8
10.5	85	10.9	66.6625	10.9	-45.0483	16.9004	-15.8
10.52	82	10.92	67.1926	10.92	-51.5784	16.9215	-15.8
10.54	76	10.94	67.776	10.94	-42.1619	16.9231	-15.8
10.56	80	10.96	68.399	10.96	-41.7848	16.9264	-15.8
10.58	75	10.98	69.0472	10.98	-51.433	16.9307	-15.8
10.6	77	11	69.7054	11	-52.0912	16.9381	-15.8
10.62	69	11.02	70.3588	11.02	-47.7446	16.9452	-15.8
10.64	64	11.04	70.9923	11.04	-40.3781	16.951	-15.8
10.66	71	11.06	71.5918	11.06	-50.9776	16.955	-15.8
10.68	70	11.08	72.1441	11.08	-49.5299	16.9651	-15.8
10.7	81	11.1	72.6373	11.1	-49.0231	16.9727	-15.8
10.72	69	11.12	73.0613	11.12	-51.4471	16.9801	-15.8
10.74	80	11.14	73.408	11.14	-44.7938	16.9873	-15.8
10.76	67	11.16	73.6716	11.16	-47.0574	16.993	-15.8
10.78	60	11.18	73.8489	11.18	-44.2347	16.997	-15.8
10.8	64	11.2	73.9391	11.2	-43.3249	17.0096	-15.8
10.82	72	11.22	73.9442	11.22	-45.33	17.0505	-15.8
10.84	68	11.24	73.869	11.24	-48.2548	17.0518	-15.8
10.86	60	11.26	73.7202	11.26	-53.1061	17.0702	-15.8
10.88	67	11.28	73.5073	11.28	-57.8931	17.0928	-15.8
10.9	69	11.3	73.2411	11.3	-31.6269	17.1063	-15.8
10.92	63	11.32	72.934	11.32	-58.3199	17.1125	-15.8
10.94	73	11.34	72.5997	11.34	-53.9855	17.1226	-15.8
10.96	74	11.36	72.2522	11.36	-43.638	17.1325	-15.8
10.98	65	11.38	71.9055	11.38	-52.2914	17.1359	-15.8
11	65	11.4	71.5737	11.4	-40.9596	17.1488	-15.8
11.02	70	11.42	71.27	11.42	-51.6558	17.1557	-15.8
11.04	78	11.44	71.0063	11.44	-37.3922	17.1602	-15.8
11.06	68	11.46	70.7936	11.46	-46.1794	17.1607	-15.8
11.08	70	11.48	70.6408	11.48	-38.0266	17.1651	-15.8
11.1	71	11.5	70.5553	11.5	-56.9411	17.175	-15.8
11.12	69	11.52	70.5422	11.52	-34.928	17.1784	-15.8
11.14	76	11.54	70.6046	11.54	-48.9904	17.1869	-15.8
11.16	74	11.56	70.7434	11.56	-54.1292	17.1983	-15.8
11.18	77	11.58	70.9573	11.58	-47.3432	17.2028	-15.8
11.2	78	11.6	71.2431	11.6	-53.6289	17.2033	-15.8
11.22	76	11.62	71.5953	11.62	-50.9811	17.2296	-15.8
11.24	73	11.64	72.0071	11.64	-33.3929	17.2592	-15.8
11.26	68	11.66	72.4697	11.66	-51.8555	17.2663	-15.8
11.28	63	11.68	72.9734	11.68	-47.3592	17.3021	-15.8
11.3	89	11.7	73.5074	11.7	-39.8932	17.3091	-15.8
11.32	62	11.72	74.0604	11.72	-49.4462	17.3299	-15.8
11.34	66	11.74	74.6207	11.74	-27.0065	17.3344	-15.8
11.36	76	11.76	75.1771	11.76	-60.563	17.3477	-15.8
11.38	67	11.78	75.7189	11.78	-58.1047	17.3483	-15.8
11.4	78	11.8	76.2364	11.8	-47.6222	17.3553	-15.8
11.42	67	11.82	76.7211	11.82	-52.1069	17.3577	-15.8
11.44	81	11.84	77.1665	11.84	-36.5523	17.3585	-15.8
11.46	72	11.86	77.5677	11.86	-32.9535	17.3603	-15.8
11.48	80	11.88	77.9218	11.88	-49.3076	17.3615	-15.8
11.5	61	11.9	78.2281	11.9	-36.6139	17.3693	-15.8
11.52	83	11.92	78.4876	11.92	-55.8734	17.3729	-15.8
11.54	69	11.94	78.7032	11.94	-47.089	17.3774	-15.8
11.56	64	11.96	78.8793	11.96	-47.2651	17.3907	-15.8
11.58	71	11.98	79.0212	11.98	-40.407	17.3914	-15.8
11.6	65	12	79.1353	12	-44.5211	17.3983	-15.8
11.62	68	12.02	79.2283	12.02	-54.6141	17.4008	-15.8
11.64	86	12.04	79.3069	12.04	-44.6927	17.4015	-15.8
11.66	68	12.06	79.3777	12.06	-42.7635	17.4034	-15.8
11.68	73	12.08	79.4469	12.08	-55.8327	17.4046	-15.8
11.7	81	12.1	79.5198	12.1	-42.9056	17.4053	-15.8
11.72	72	12.12	79.6008	12.12	-49.9866	17.4119	-15.8
11.74	95	12.14	79.6934	12.14	-45.0792	17.4124	-15.8
11.76	62	12.16	79.7999	12.16	-54.1857	17.4239	-15.8
11.78	65	12.18	79.9217	12.18	-42.3075	17.4477	-15.8
11.8	76	12.2	80.0589	12.2	-46.4448	17.4485	-15.8
11.82	72	12.22	80.2109	12.22	-45.5967	17.4551	-15.8
11.84	88	12.24	80.3758	12.24	-48.7616	17.4671	-15.8
11.86	92	12.26	80.5512	12.26	-49.937	17.4678	-15.8
11.88	76	12.28	80.734	12.28	-57.1198	17.491	-15.8
11.9	89	12.3	80.9206	12.3	-36.3064	17.4927	-15.8
11.92	70	12.32	81.1071	12.32	-57.4929	17.5111	-15.8
11.94	79	12.34	81.2895	12.34	-55.6754	17.5361	-15.8
11.96	79	12.36	81.4642	12.36	-48.85	17.6007	-15.8
11.98	86	12.38	81.6277	12.38	-44.0135	17.6444	-15.8
12	82	12.4	81.7774	12.4	-35.1632	17.681	-15.8
12.02	72	12.42	81.9115	12.42	-41.2973	17.6822	-15.8
12.04	82	12.44	82.0296	12.44	-35.4154	17.7249	-15.8
12.06	84	12.46	82.1323	12.46	-35.5181	17.7262	-15.8
12.08	71	12.48	82.2222	12.48	-53.608	17.7282	-15.8
12.1	84	12.5	82.3028	12.5	-48.6887	17.7723	-15.8
12.12	77	12.52	82.3795	12.52	-41.7653	17.7944	-15.8
12.14	82	12.54	82.4584	12.54	-36.8442	17.7974	-15.8
12.16	73	12.56	82.5469	12.56	-63.9327	17.8038	-15.8
12.18	85	12.58	82.6526	12.58	-42.0385	17.8049	-15.8
12.2	81	12.6	82.7836	12.6	-49.1694	17.8271	-15.8
12.22	82	12.62	82.9472	12.62	-50.333	17.8313	-15.8
12.24	79	12.64	83.1502	12.64	-38.536	17.8386	-15.8
12.26	78	12.66	83.3982	12.66	-45.784	17.8416	-15.8
12.28	71	12.68	83.695	12.68	-59.0809	17.848	-15.8
12.3	92	12.7	84.043	12.7	-60.4288	17.8492	-15.8
12.32	71	12.72	84.4421	12.72	-52.8279	17.8681	-15.8
12.34	73	12.74	84.8903	12.74	-28.2761	17.8714	-15.8
12.36	80	12.76	85.3832	12.76	-48.7691	17.8756	-15.8
12.38	85	12.78	85.9146	12.78	-48.3004	17.9125	-15.8
12.4	94	12.8	86.4757	12.8	-45.8615	17.9269	-15.8
12.42	88	12.82	87.0564	12.82	-37.4422	17.9391	-15.8
12.44	94	12.84	87.6447	12.84	-53.0305	17.9423	-15.8
12.46	94	12.86	88.2276	12.86	-35.6134	17.9714	-15.8
12.48	76	12.88	88.7911	12.88	-52.1769	17.9771	-15.8
12.5	81	12.9	89.3211	12.9	-45.7069	17.9819	-15.8
12.52	88	12.92	89.8035	12.92	-46.1893	17.9837	-15.8
12.54	93	12.94	90.225	12.94	-59.6109	17.9869	-15.8
12.56	66	12.96	90.5738	12.96	-35.9596	17.9963	-15.8
12.58	88	12.98	90.8396	12.98	-49.2254	18.0001	-15.8
12.6	81	13	91.0147	13	-41.4005	18.0071	-15.8
12.62	80	13.02	91.094	13.02	-48.4798	18.0083	-15.8
12.64	92	13.04	91.0756	13.04	-55.4615	18.0206	-15.8
12.66	85	13.06	90.961	13.06	-44.3468	18.0218	-15.8
12.68	72	13.08	90.7549	13.08	-44.1407	18.0227	-15.8
12.7	71	13.1	90.4652	13.1	-46.851	18.0266	-15.8
12.72	79	13.12	90.1028	13.12	-21.4886	18.0321	-15.8
12.74	104	13.14	89.6814	13.14	-48.0672	18.0331	-15.8
12.76	84	13.16	89.2163	13.16	-55.6021	18.038	-15.8
12.78	85	13.18	88.7245	13.18	-50.1103	18.041	-15.8
12.8	88	13.2	88.2238	13.2	-32.6096	18.0428	-15.8
12.82	97	13.22	87.7318	13.22	-56.1176	18.0449	-15.8
12.84	82	13.24	87.266	13.24	-69.6518	18.0498	-15.8
12.86	100	13.26	86.8423	13.26	-38.2281	18.0518	-15.8
12.88	84	13.28	86.4751	13.28	-48.8609	18.053	-15.8
12.9	91	13.3	86.1766	13.3	-33.5624	18.0533	-15.8
12.92	91	13.32	85.9565	13.32	-37.3424	18.0654	-15.8
12.94	78	13.34	85.8218	13.34	-60.2076	18.0675	-15.8
12.96	102	13.36	85.7764	13.36	-39.1622	18.0769	-15.8
12.98	89	13.38	85.8211	13.38	-61.2069	18.0777	-15.8
13	97	13.4	85.9539	13.4	-40.3397	18.0779	-15.8
13.02	90	13.42	86.1697	13.42	-51.5555	18.0813	-15.8
13.04	83	13.44	86.4607	13.44	-52.8465	18.0829	-15.8
13.06	94	13.46	86.8167	13.46	-39.2025	18.0877	-15.8
13.08	94	13.48	87.2257	13.48	-39.6115	18.0946	-15.8
13.1	91	13.5	87.674	13.5	-37.0598	18.0982	-15.8
13.12	116	13.52	88.1468	13.52	-45.5326	18.1083	-15.8
13.14	89	13.54	88.6294	13.54	-42.0152	18.11	-15.8
13.16	81	13.56	89.1069	13.56	-33.4927	18.1227	-15.8
13.18	86	13.58	89.5657	13.58	-41.9515	18.1262	-15.8
13.2	103	13.6	89.9936	13.6	-57.3794	18.1533	-15.8
13.22	79	13.62	90.3805	13.62	-33.7663	18.155	-15.8
13.24	65	13.64	90.7187	13.64	-59.1046	18.2213	-15.8
13.26	96	13.66	91.0034	13.66	-59.3892	18.2292	-15.8
13.28	85	13.68	91.2324	13.68	-50.6182	18.2666	-15.8
13.3	100	13.7	91.4062	13.7	-51.792	18.2745	-15.8
13.32	96	13.72	91.5278	13.72	-59.9136	18.2815	-15.8
13.34	73	13.74	91.6024	13.74	-42.9882	18.2909	-15.8
13.36	94	13.76	91.6365	13.76	-52.0223	18.2968	-15.8
13.38	72	13.78	91.6381	13.78	-39.0239	18.3171	-15.8
13.4	93	13.8	91.6156	13.8	-49.0014	18.3269	-15.8
13.42	82	13.82	91.5775	13.82	-43.9634	18.3332	-15.8
13.44	81	13.84	91.5323	13.84	-47.9181	18.3358	-15.8
13.46	95	13.86	91.4872	13.86	-37.873	18.3364	-15.8
13.48	95	13.88	91.4489	13.88	-43.8347	18.3422	-15.8
13.5	98	13.9	91.4226	13.9	-43.8085	18.3547	-15.8
13.52	90	13.92	91.4123	13.92	-42.7981	18.3596	-15.8
13.54	94	13.94	91.4202	13.94	-28.806	18.3626	-15.8
13.56	103	13.96	91.4474	13.96	-38.8332	18.3739	-15.8
13.58	95	13.98	91.4934	13.98	-48.8792	18.3786	-15.8
13.6	80	14	91.5562	14	-52.942	18.3788	-15.8
13.62	104	14.02	91.6329	14.02	-65.0187	18.3814	-15.8
13.64	79	14.04	91.7192	14.04	-53.105	18.3999	-15.8
13.66	79	14.06	91.8101	14.06	-42.1959	18.4	-15.8
13.68	88	14.08	91.8999	14.08	-52.2857	18.4003	-15.8
13.7	87	14.1	91.9826	14.1	-61.3685	18.4052	-15.8
13.72	79	14.12	92.0522	14.12	-40.438	18.4196	-15.8
13.74	96	14.14	92.1031	14.14	-57.4889	18.4243	-15.8
13.76	87	14.16	92.1303	14.16	-46.5161	18.4456	-15.8
13.78	100	14.18	92.1301	14.18	-21.5159	18.4458	-15.8
13.8	90	14.2	92.1005	14.2	-34.4863	18.493	-15.8
13.82	95	14.22	92.0412	14.22	-51.427	18.4988	-15.8
13.84	91	14.24	91.954	14.24	-49.3398	18.5007	-15.8
13.86	101	14.26	91.8431	14.26	-39.2289	18.505	-15.8
13.88	95	14.28	91.715	14.28	-52.1008	18.5389	-15.8
13.9	95	14.3	91.5778	14.3	-44.9636	18.5448	-15.8
13.92	96	14.32	91.4416	14.32	-52.8274	18.5467	-15.8
13.94	110	14.34	91.3178	14.34	-26.7036	18.551	-15.8
13.96	100	14.36	91.2182	14.36	-42.604	18.5621	-15.8
13.98	90	14.38	91.1549	14.38	-46.5408	18.5678	-15.8
14	86	14.4	91.1394	14.4	-60.5253	18.57	-15.8
14.02	74	14.42	91.1821	14.42	-56.5679	18.6082	-15.8
14.04	86	14.44	91.2914	14.44	-53.6772	18.6139	-15.8
14.06	97	14.46	91.474	14.46	-41.8598	18.6162	-15.8
14.08	87	14.48	91.7337	14.48	-46.1195	18.6231	-15.8
14.1	78	14.5	92.0718	14.5	-48.4576	18.6256	-15.8
14.12	99	14.52	92.4865	14.52	-40.8723	18.6454	-15.8
14.14	82	14.54	92.9728	14.54	-43.3586	18.6489	-15.8
14.16	93	14.56	93.5231	14.56	-59.9089	18.6604	-15.8
14.18	118	14.58	94.1266	14.58	-46.5125	18.6609	-15.8
14.2	105	14.6	94.7703	14.6	-50.1561	18.666	-15.8
14.22	88	14.62	95.4386	14.62	-23.8245	18.6683	-15.8
14.24	90	14.64	96.1146	14.64	-42.5004	18.6694	-15.8
14.26	100	14.66	96.7799	14.66	-56.1658	18.6706	-15.8
14.28	87	14.68	97.4158	14.68	-41.8016	18.6719	-15.8
14.3	94	14.7	98.0037	14.7	-64.3895	18.6735	-15.8
14.32	86	14.72	98.5261	14.72	-40.9119	18.691	-15.8
14.34	112	14.74	98.9673	14.74	-49.3531	18.6912	-15.8
14.36	96	14.76	99.3141	14.76	-27.6999	18.6918	-15.8
14.38	92	14.78	99.5565	14.78	-40.9423	18.6938	-15.8
14.4	78	14.8	99.6885	14.8	-53.0744	18.6953	-15.8
14.42	82	14.82	99.708	14.82	-39.0938	18.7001	-15.8
14.44	85	14.84	99.6172	14.84	-54.003	18.7067	-15.8
14.46	97	14.86	99.4224	14.86	-51.8083	18.7073	-15.8
14.48	93	14.88	99.1341	14.88	-53.5199	18.7124	-15.8
14.5	91	14.9	98.7658	14.9	-33.1516	18.7147	-15.8
14.52	99	14.92	98.3342	14.92	-52.72	18.7171	-15.8
14.54	97	14.94	97.8577	14.94	-57.2436	18.72	-15.8
14.56	81	14.96	97.3566	14.96	-41.7424	18.7207	-15.8
14.58	95	14.98	96.8514	14.98	-48.2372	18.7216	-15.8
14.6	92	15	96.3626	15	-40.7484	18.7223	-15.8
14.62	119	15.02	95.9098	15.02	-39.2956	18.727	-15.8
14.64	101	15.04	95.5113	15.04	-60.8971	18.729	-15.8
14.66	88	15.06	95.1835	15.06	-52.5693	18.7347	-15.8
14.68	103	15.08	94.9402	15.08	-29.326	18.7375	-15.8
14.7	81	15.1	94.7925	15.1	-54.1783	18.7377	-15.8
14.72	105	15.12	94.7485	15.12	-52.1343	18.7403	-15.8
14.74	97	15.14	94.8131	15.14	-47.1989	18.7466	-15.8
14.76	119	15.16	94.9878	15.16	-49.3736	18.7553	-15.8
14.78	106	15.18	95.2711	15.18	-39.6569	18.7596	-15.8
14.8	94	15.2	95.6583	15.2	-48.0441	18.7602	-15.8
14.82	108	15.22	96.1419	15.22	-49.5277	18.7665	-15.8
14.84	93	15.24	96.7119	15.24	-41.0977	18.7672	-15.8
14.86	95	15.26	97.3558	15.26	-34.7416	18.7681	-15.8
14.88	93	15.28	98.0594	15.28	-45.4452	18.7689	-15.8
14.9	113	15.3	98.8068	15.3	-50.1927	18.7736	-15.8
14.92	93	15.32	99.5811	15.32	-38.9669	18.7756	-15.8
14.94	88	15.34	100.364	15.34	-40.7501	18.7785	-15.8
14.96	103	15.36	101.138	15.36	-44.5243	18.7813	-15.8
14.98	96	15.38	101.886	15.38	-64.2714	18.7865	-15.8
15	103	15.4	102.588	15.4	-55.974	18.7937	-15.8
15.02	104	15.42	103.23	15.42	-50.6161	18.8019	-15.8
15.04	82	15.44	103.797	15.44	-41.1832	18.8062	-15.8
15.06	90	15.46	104.277	15.46	-53.6631	18.8069	-15.8
15.08	113	15.48	104.661	15.48	-43.0466	18.8116	-15.8
15.1	88	15.5	104.942	15.5	-62.3275	18.8132	-15.8
15.12	90	15.52	105.118	15.52	-52.5036	18.816	-15.8
15.14	95	15.54	105.191	15.54	-40.5766	18.8252	-15.8
15.16	93	15.56	105.166	15.56	-52.5522	18.8332	-15.8
15.18	103	15.58	105.055	15.58	-38.4404	18.8405	-15.8
15.2	95	15.6	104.869	15.6	-36.2546	18.8465	-15.8
15.22	94	15.62	104.626	15.62	-44.0115	18.8502	-15.8
15.24	103	15.64	104.345	15.64	-31.7303	18.8584	-15.8
15.26	110	15.66	104.046	15.66	-47.4321	18.8628	-15.8
15.28	100	15.68	103.753	15.68	-34.1389	18.8934	-15.8
15.3	96	15.7	103.487	15.7	-49.8725	18.8971	-15.8
15.32	108	15.72	103.269	15.72	-54.6545	18.9687	-15.8
15.34	107	15.74	103.119	15.74	-56.5044	18.977	-15.8
15.36	104	15.76	103.054	15.76	-36.44	19.0008	-15.8
15.38	85	15.78	103.09	15.78	-50.4759	19.0083	-15.8
15.4	94	15.8	103.238	15.8	-55.6237	19.0159	-15.8
15.42	100	15.82	103.505	15.82	-33.8911	19.0242	-15.8
15.44	110	15.84	103.896	15.84	-50.282	19.0481	-15.8
15.46	98	15.86	104.41	15.86	-61.7963	19.0556	-15.8
15.48	109	15.88	105.044	15.88	-48.4295	19.0569	-15.8
15.5	90	15.9	105.788	15.9	-52.1736	19.0586	-15.8
15.52	100	15.92	106.631	15.92	-49.0164	19.1043	-15.8
15.54	112	15.94	107.556	15.94	-26.9423	19.1061	-15.8
15.56	100	15.96	108.547	15.96	-50.9326	19.1241	-15.8
15.58	114	15.98	109.58	15.98	-58.9663	19.1308	-15.8
15.6	116	16	110.634	16	-40.02	19.1485	-15.8
15.62	108	16.02	111.684	16.02	-46.0695	19.1515	-15.8
15.64	120	16.04	112.704	16.04	-29.09	19.1534	-15.8
15.66	104	16.06	113.671	16.06	-46.0568	19.1535	-15.8
15.68	117	16.08	114.561	16.08	-60.947	19.1717	-15.8
15.7	101	16.1	115.354	16.1	-48.7396	19.1785	-15.8
15.72	96	16.12	116.031	16.12	-48.4164	19.1862	-15.8
15.74	94	16.14	116.577	16.14	-32.9632	19.1867	-15.8
15.76	114	16.16	116.984	16.16	-41.3699	19.1962	-15.8
15.78	100	16.18	117.245	16.18	-60.631	19.1991	-15.8
15.8	95	16.2	117.36	16.2	-41.7459	19.201	-15.8
15.82	117	16.22	117.333	16.22	-38.7187	19.2012	-15.8
15.84	101	16.24	117.172	16.24	-52.5582	19.2339	-15.8
15.86	90	16.26	116.891	16.26	-40.2771	19.2345	-15.8
15.88	104	16.28	116.506	16.28	-61.8917	19.2672	-15.8
15.9	101	16.3	116.035	16.3	-35.421	19.2706	-15.8
15.92	105	16.32	115.5	16.32	-47.8861	19.2971	-15.8
15.94	128	16.34	114.924	16.34	-40.3095	19.2979	-15.8
15.96	105	16.36	114.328	16.36	-57.7139	19.3151	-15.8
15.98	98	16.38	113.736	16.38	-26.1221	19.3185	-15.8
16	118	16.4	113.17	16.4	-60.5556	19.3451	-15.8
16.02	113	16.42	112.649	16.42	-47.0347	19.3459	-15.8
16.04	131	16.44	112.192	16.44	-58.5776	19.4058	-15.8
16.06	115	16.46	111.814	16.46	-21.1999	19.4185	-15.8
16.08	101	16.48	111.529	16.48	-57.9144	19.4231	-15.8
16.1	114	16.5	111.345	16.5	-54.7308	19.4483	-15.8
16.12	115	16.52	111.269	16.52	-60.6552	19.4541	-15.8
16.14	131	16.54	111.305	16.54	-32.6904	19.4561	-15.8
16.16	123	16.56	111.45	16.56	-39.836	19.4668	-15.8
16.18	104	16.58	111.702	16.58	-63.0878	19.4715	-15.8
16.2	123	16.6	112.053	16.6	-37.4389	19.4967	-15.8
16.22	126	16.62	112.493	16.62	-35.8792	19.5045	-15.8
16.24	112	16.64	113.011	16.64	-62.3964	19.5257	-15.8
16.26	124	16.66	113.59	16.66	-35.9762	19.5295	-15.8
16.28	102	16.68	114.217	16.68	-23.6026	19.5398	-15.8
16.3	128	16.7	114.873	16.7	-52.2593	19.5429	-15.8
16.32	115	16.72	115.544	16.72	-38.9294	19.5449	-15.8
16.34	122	16.74	116.211	16.74	-44.5968	19.546	-15.8
16.36	104	16.76	116.86	16.76	-44.2462	19.5505	-15.8
16.38	135	16.78	117.478	16.78	-54.8638	19.5553	-15.8
16.4	100	16.8	118.052	16.8	-31.4377	19.5555	-15.8
16.42	113	16.82	118.573	16.82	-42.9583	19.5597	-15.8
16.44	101	16.84	119.032	16.84	-60.418	19.5681	-15.8
16.46	138	16.86	119.426	16.86	-50.8116	19.5743	-15.8
16.48	101	16.88	119.75	16.88	-41.136	19.5782	-15.8
16.5	104	16.9	120.004	16.9	-78.3902	19.5884	-15.8
16.52	98	16.92	120.189	16.92	-64.575	19.5916	-15.8
16.54	126	16.94	120.307	16.94	-49.693	19.5935	-15.8
16.56	119	16.96	120.362	16.96	-30.7481	19.5947	-15.8
16.58	96	16.98	120.36	16.98	-31.7458	19.5992	-15.8
16.6	122	17	120.307	17	-43.6924	19.604	-15.8
16.62	124	17.02	120.21	17.02	-26.5955	19.6042	-15.8
16.64	98	17.04	120.078	17.04	-59.4634	19.6084	-15.8
16.66	125	17.06	119.919	17.06	-30.305	19.6169	-15.8
16.68	138	17.08	119.744	17.08	-41.1298	19.622	-15.8
16.7	110	17.1	119.561	17.1	-38.9473	19.6289	-15.8
16.72	124	17.12	119.381	17.12	-36.7673	19.6406	-15.8
16.74	119	17.14	119.213	17.14	-52.5991	19.6446	-15.8
16.76	120	17.16	119.066	17.16	-51.4514	19.6552	-15.8
16.78	110	17.18	118.946	17.18	-79.3322	19.6708	-15.8
16.8	134	17.2	118.863	17.2	-35.2484	19.676	-15.8
16.82	123	17.22	118.82	17.22	-38.2058	19.6777	-15.8
16.84	106	17.24	118.823	17.24	-37.2087	19.6788	-15.8
16.86	116	17.26	118.874	17.26	-39.2599	19.6843	-15.8
16.88	126	17.28	118.975	17.28	-44.3612	19.6896	-15.8
16.9	89	17.3	119.127	17.3	-30.5125	19.6935	-15.8
16.92	103	17.32	119.327	17.32	-63.7128	19.7041	-15.8
16.94	118	17.34	119.574	17.34	-68.9601	19.7111	-15.8
16.96	137	17.36	119.866	17.36	-45.2514	19.7132	-15.8
16.98	136	17.38	120.197	17.38	-45.5833	19.725	-15.8
17	124	17.4	120.566	17.4	-49.9519	19.7278	-15.8
17.02	141	17.42	120.968	17.42	-51.3535	19.7334	-15.8
17.04	108	17.44	121.399	17.44	-42.7847	19.7602	-15.8
17.06	137	17.46	121.857	17.46	-27.2428	19.7623	-15.8
17.08	126	17.48	122.34	17.48	-39.726	19.7983	-15.8
17.1	128	17.5	122.848	17.5	-52.2337	19.8059	-15.8
17.12	130	17.52	123.381	17.52	-44.7668	19.8159	-15.8
17.14	114	17.54	123.942	17.54	-62.3273	19.8476	-15.8
17.16	115	17.56	124.533	17.56	-60.9188	19.8552	-15.8
17.18	87	17.58	125.16	17.58	-25.5459	19.857	-15.8
17.2	131	17.6	125.828	17.6	-14.2139	19.8609	-15.8
17.22	128	17.62	126.543	17.62	-51.929	19.8652	-15.8
17.24	129	17.64	127.311	17.64	-58.6972	19.8766	-15.8
17.26	127	17.66	128.139	17.66	-43.5245	19.8767	-15.8
17.28	122	17.68	129.03	17.68	-64.4159	19.8899	-15.8
17.3	136	17.7	129.99	17.7	-29.3757	19.8936	-15.8
17.32	103	17.72	131.021	17.72	-37.4065	19.9065	-15.8
17.34	98	17.74	132.123	17.74	-32.509	19.9103	-15.8
17.36	122	17.76	133.296	17.76	-47.6821	19.915	-15.8
17.38	122	17.78	134.536	17.78	-64.9223	19.922	-15.8
17.4	118	17.8	135.838	17.8	-50.2237	19.9261	-15.8
17.42	117	17.82	137.192	17.82	-63.5781	19.9262	-15.8
17.44	126	17.84	138.589	17.84	-56.9749	19.9395	-15.8
17.46	142	17.86	140.015	17.86	-29.401	19.9432	-15.8
17.48	130	17.88	141.456	17.88	-39.8416	19.9541	-15.8
17.5	118	17.9	142.894	17.9	-49.2796	19.9584	-15.8
17.52	126	17.92	144.311	17.92	-49.6967	19.9646	-15.8
17.54	109	17.94	145.688	17.94	-26.0735	19.9717	-15.8
17.56	111	17.96	147.004	17.96	-58.3897	19.984	-15.8
17.58	147	17.98	148.239	17.98	-54.6251	19.9921	-15.8
17.6	159	18	149.374	18	-40.7599	20.0039	-15.8
17.62	122	18.02	150.39	18.02	-50.7754	20.0047	-15.8
17.64	116	18.04	151.269	18.04	-54.6549	20.0081	-15.8
17.66	132	18.06	151.998	18.06	-38.3838	20.0116	-15.8
17.68	112	18.08	152.565	18.08	-51.9507	20.017	-15.8
17.7	148	18.1	152.962	18.1	-48.3479	20.0338	-15.8
17.72	141	18.12	153.186	18.12	-52.5714	20.0419	-15.8
17.74	147	18.14	153.236	18.14	-26.6216	20.0545	-15.8
17.76	133	18.16	153.117	18.16	-42.5029	20.0615	-15.8
17.78	117	18.18	152.838	18.18	-26.2239	20.0651	-15.8
17.8	133	18.2	152.411	18.2	-41.7969	20.0668	-15.8
17.82	121	18.22	151.851	18.22	-55.2371	20.1051	-15.8
17.84	129	18.24	151.177	18.24	-64.5625	20.1151	-15.8
17.86	158	18.26	150.407	18.26	-45.7931	20.1155	-15.8
17.88	149	18.28	149.564	18.28	-56.9499	20.1552	-15.8
17.9	141	18.3	148.669	18.3	-40.0544	20.1656	-15.8
17.92	142	18.32	147.742	18.32	-39.1281	20.1853	-15.8
17.94	167	18.34	146.806	18.34	-50.1918	20.2281	-15.8
17.96	136	18.36	145.879	18.36	-28.2648	20.2316	-15.8
17.98	141	18.38	144.979	18.38	-36.3651	20.2356	-15.8
18	156	18.4	144.123	18.4	-71.5084	20.2596	-15.8
18.02	147	18.42	143.322	18.42	-63.7082	20.2618	-15.8
18.04	144	18.44	142.59	18.44	-59.9754	20.2785	-15.8
18.06	161	18.46	141.932	18.46	-48.3181	20.2821	-15.8
18.08	148	18.48	141.356	18.48	-51.7417	20.3101	-15.8
18.1	152	18.5	140.863	18.5	-43.2488	20.3123	-15.8
18.12	148	18.52	140.454	18.52	-55.8394	20.3444	-15.8
18.14	174	18.54	140.125	18.54	-10.5109	20.3457	-15.8
18.16	158	18.56	139.873	18.56	-46.2586	20.3481	-15.8
18.18	174	18.58	139.69	18.58	-25.0758	20.3494	-15.8
18.2	158	18.6	139.569	18.6	-32.9549	20.3498	-15.8
18.22	144	18.62	139.501	18.62	-47.8869	20.372	-15.8
18.24	134	18.64	139.477	18.64	-32.8625	20.3751	-15.8
18.26	152	18.66	139.487	18.66	-61.8725	20.3952	-15.8
18.28	140	18.68	139.522	18.68	-53.9081	20.3964	-15.8
18.3	156	18.7	139.576	18.7	-41.9613	20.3988	-15.8
18.32	156	18.72	139.639	18.72	-66.025	20.4002	-15.8
18.34	144	18.74	139.708	18.74	-43.0934	20.4005	-15.8
18.36	165	18.76	139.776	18.76	-70.1616	20.4228	-15.8
18.38	156	18.78	139.84	18.78	-32.2261	20.4259	-15.8
18.4	120	18.8	139.898	18.8	-43.2842	20.439	-15.8
18.42	127	18.82	139.948	18.82	-31.3341	20.4412	-15.8
18.44	130	18.84	139.989	18.84	-56.3747	20.4692	-15.8
18.46	141	18.86	140.02	18.86	-37.4055	20.4699	-15.8
18.48	137	18.88	140.041	18.88	-45.4264	20.4853	-15.8
18.5	145	18.9	140.052	18.9	-51.4375	20.4875	-15.8
18.52	132	18.92	140.054	18.92	-47.4395	20.49	-15.8
18.54	177	18.94	140.047	18.94	-53.433	20.491	-15.8
18.56	141	18.96	140.034	18.96	-66.4193	20.4916	-15.8
18.58	162	18.98	140.014	18.98	-35.3998	20.4922	-15.8
18.6	154	19	139.991	19	-39.3765	20.4975	-15.8
18.62	139	19.02	139.966	19.02	-61.352	20.5181	-15.8
18.64	154	19.04	139.944	19.04	-36.3296	20.5203	-15.8
18.66	125	19.06	139.928	19.06	-38.3134	20.5209	-15.8
18.68	133	19.08	139.922	19.08	-48.3083	20.5265	-15.8
18.7	145	19.1	139.934	19.1	-28.3198	20.5354	-15.8
18.72	121	19.12	139.968	19.12	-50.3539	20.5364	-15.8
18.74	144	19.14	140.031	19.14	-45.4171	20.5386	-15.8
18.76	117	19.16	140.129	19.16	-56.5152	20.5421	-15.8
18.78	155	19.18	140.268	19.18	-44.6538	20.5421	-15.8
18.8	144	19.2	140.452	19.2	-34.8373	20.5427	-15.8
18.82	156	19.22	140.683	19.22	-56.0689	20.5486	-15.8
18.84	131	19.24	140.964	19.24	-44.3499	20.5516	-15.8
18.86	150	19.26	141.294	19.26	-48.6794	20.56	-15.8
18.88	142	19.28	141.669	19.28	-44.0547	20.5681	-15.8
18.9	136	19.3	142.085	19.3	-59.4707	20.5692	-15.8
18.92	140	19.32	142.534	19.32	-55.9199	20.5698	-15.8
18.94	134	19.34	143.007	19.34	-55.3929	20.5777	-15.8
18.96	121	19.36	143.493	19.36	-28.8784	20.5866	-15.8
18.98	152	19.38	143.978	19.38	-55.3635	20.5918	-15.8
19	148	19.4	144.448	19.4	-37.8342	20.5933	-15.8
19.02	126	19.42	144.89	19.42	-36.2758	20.598	-15.8
19.04	151	19.44	145.288	19.44	-57.6736	20.6029	-15.8
19.06	149	19.46	145.628	19.46	-65.0134	20.6072	-15.8
19.08	139	19.48	145.896	19.48	-40.2822	20.6113	-15.8
19.1	159	19.5	146.083	19.5	-36.4689	20.6134	-15.8
19.12	137	19.52	146.179	19.52	-27.5651	20.6195	-15.8
19.14	142	19.54	146.18	19.54	-62.5658	20.6211	-15.8
19.16	131	19.56	146.084	19.56	-42.4697	20.6211	-15.8
19.18	143	19.58	145.894	19.58	-40.2797	20.6231	-15.8
19.2	153	19.6	145.617	19.6	-27.0028	20.6251	-15.8
19.22	132	19.62	145.265	19.62	-42.6505	20.6349	-15.8
19.24	144	19.64	144.852	19.64	-59.2374	20.638	-15.8
19.26	140	19.66	144.396	19.66	-74.7817	20.6431	-15.8
19.28	145	19.68	143.917	19.68	-39.3032	20.6494	-15.8
19.3	130	19.7	143.438	19.7	-46.8234	20.6586	-15.8
19.32	134	19.72	142.978	19.72	-40.3635	20.6648	-15.8
19.34	135	19.74	142.559	19.74	-49.9445	20.6725	-15.8
19.36	162	19.76	142.2	19.76	-40.5854	20.6745	-15.8
19.38	136	19.78	141.917	19.78	-40.3028	20.6766	-15.8
19.4	154	19.8	141.725	19.8	-56.1103	20.6864	-15.8
19.42	156	19.82	141.632	19.82	-57.0183	20.6895	-15.8
19.44	135	19.84	141.647	19.84	-40.0329	20.693	-15.8
19.46	128	19.86	141.771	19.86	-55.1566	20.6965	-15.8
19.48	153	19.88	142.002	19.88	-24.3877	20.6978	-15.8
19.5	157	19.9	142.335	19.9	-40.7204	20.699	-15.8
19.52	166	19.92	142.76	19.92	-47.1456	20.7014	-15.8
19.54	131	19.94	143.265	19.94	-47.6505	20.7446	-15.8
19.56	151	19.96	143.834	19.96	-49.2195	20.7481	-15.8
19.58	153	19.98	144.449	19.98	-55.8349	20.7495	-15.8
19.6	166	20	145.091	20	-50.4771	20.7506	-15.8
19.62	150	20.02	145.74	20.02	-45.1263	20.753	-15.8
19.64	133	20.04	146.377	20.04	-42.7627	20.8159	-15.8
19.66	117	20.06	146.982	20.06	-61.368	20.8195	-15.8
19.68	152	20.08	147.54	20.08	-33.9262	20.833	-15.8
19.7	144	20.1	148.039	20.1	-56.4246	20.8376	-15.8
19.72	150	20.12	148.469	20.12	-56.8546	20.851	-15.8
19.74	140	20.14	148.827	20.14	-33.2125	20.8596	-15.8
19.76	149	20.16	149.113	20.16	-54.499	20.8616	-15.8
19.78	149	20.18	149.334	20.18	-30.7201	20.8666	-15.8
19.8	133	20.2	149.5	20.2	-42.8857	20.8678	-15.8
19.82	132	20.22	149.623	20.22	-41.0092	20.8681	-15.8
19.84	149	20.24	149.721	20.24	-69.1065	20.8714	-15.8
19.86	134	20.26	149.809	20.26	-40.1948	20.8763	-15.8
19.88	165	20.28	149.905	20.28	-24.2913	20.885	-15.8
19.9	149	20.3	150.026	20.3	-55.4121	20.8895	-15.8
19.92	143	20.32	150.185	20.32	-49.5713	20.893	-15.8
19.94	143	20.34	150.394	20.34	-41.7798	20.8933	-15.8
19.96	142	20.36	150.659	20.36	-55.0452	20.9003	-15.8
19.98	136	20.38	150.985	20.38	-44.3706	20.903	-15.8
20	142	20.4	151.369	20.4	-47.7551	20.9049	-15.8
20.02	148	20.42	151.807	20.42	-50.1929	20.9114	-15.8
20.04	151	20.44	152.288	20.44	-41.674	20.9117	-15.8
20.06	133	20.46	152.798	20.46	-45.1843	20.9136	-15.8
20.08	161	20.48	153.32	20.48	-70.7059	20.9138	-15.8
20.1	139	20.5	153.832	20.5	-42.2181	20.9186	-15.8
20.12	139	20.52	154.312	20.52	-29.6979	20.9201	-15.8
20.14	163	20.54	154.736	20.54	-41.1213	20.9284	-15.8
20.16	142	20.56	155.078	20.56	-62.4642	20.9452	-15.8
20.18	166	20.58	155.318	20.58	-36.704	20.9454	-15.8
20.2	154	20.6	155.435	20.6	-50.8208	20.9524	-15.8
20.22	156	20.62	155.413	20.62	-37.7988	20.9571	-15.8
20.24	128	20.64	155.242	20.64	-61.6273	20.9636	-15.8
20.26	157	20.66	154.917	20.66	-50.3023	20.966	-15.8
20.28	173	20.68	154.441	20.68	-50.8266	20.9799	-15.8
20.3	142	20.7	153.824	20.7	-44.2101	20.9799	-15.8
20.32	148	20.72	153.084	20.72	-30.4696	20.9804	-15.8
20.34	156	20.74	152.242	20.74	-28.6281	20.988	-15.8
20.36	143	20.76	151.328	20.76	-48.7141	21.0167	-15.8
20.38	154	20.78	150.374	20.78	-55.7593	21.0224	-15.8
20.4	151	20.8	149.412	20.8	-45.7981	21.0322	-15.8
20.42	149	20.82	148.479	20.82	-51.865	21.0323	-15.8
20.44	158	20.84	147.608	20.84	-58.9937	21.0328	-15.8
20.46	155	20.86	146.829	20.86	-35.2152	21.0404	-15.8
20.48	130	20.88	146.171	20.88	-44.5565	21.0512	-15.8
20.5	159	20.9	145.654	20.9	-49.0397	21.0548	-15.8
20.52	172	20.92	145.295	20.92	-34.681	21.0571	-15.8
20.54	161	20.94	145.104	20.94	-53.4901	21.0584	-15.8
20.56	140	20.96	145.084	20.96	-80.4697	21.0586	-15.8
20.58	166	20.98	145.23	20.98	-29.6156	21.0692	-15.8
20.6	152	21	145.531	21	-40.9166	21.0749	-15.8
20.62	165	21.02	145.969	21.02	-47.355	21.0897	-15.8
20.64	141	21.04	146.521	21.04	-50.9068	21.0907	-15.8
20.66	152	21.06	147.157	21.06	-33.5432	21.0941	-15.8
20.68	151	21.08	147.845	21.08	-51.2311	21.1032	-15.8
20.7	157	21.1	148.549	21.1	-38.9344	21.1038	-15.8
20.72	170	21.12	149.23	21.12	-48.6159	21.1067	-15.8
20.74	171	21.14	149.853	21.14	-45.2386	21.1074	-15.8
20.76	150	21.16	150.382	21.16	-38.7678	21.1097	-15.8
20.78	142	21.18	150.787	21.18	-50.1731	21.111	-15.8
20.8	151	21.2	151.044	21.2	-63.4297	21.1111	-15.8
20.82	144	21.22	151.135	21.22	-54.5205	21.1362	-15.8
20.84	136	21.24	151.051	21.24	-48.4371	21.1406	-15.8
20.86	159	21.26	150.794	21.26	-22.1803	21.1423	-15.8
20.88	149	21.28	150.375	21.28	-12.7605	21.1433	-15.8
20.9	144	21.3	149.811	21.3	-65.1968	21.1467	-15.8
20.92	158	21.32	149.13	21.32	-48.5161	21.1559	-15.8
20.94	139	21.34	148.366	21.34	-47.7516	21.1594	-15.8
20.96	112	21.36	147.555	21.36	-60.9405	21.1889	-15.8
20.98	163	21.38	146.737	21.38	-23.1223	21.1934	-15.8
21	152	21.4	145.951	21.4	-73.3369	21.2007	-15.8
21.02	146	21.42	145.236	21.42	-46.6223	21.2059	-15.8
21.04	143	21.44	144.627	21.44	-50.0132	21.2099	-15.8
21.06	161	21.46	144.154	21.46	-36.5396	21.2128	-15.8
21.08	144	21.48	143.84	21.48	-36.2254	21.2147	-15.8
21.1	157	21.5	143.702	21.5	-42.0877	21.2215	-15.8
21.12	148	21.52	143.75	21.52	-51.1361	21.2536	-15.8
21.14	152	21.54	143.987	21.54	-38.3727	21.2562	-15.8
21.16	159	21.56	144.406	21.56	-55.7915	21.2588	-15.8
21.18	148	21.58	144.994	21.58	-70.3793	21.2628	-15.8
21.2	135	21.6	145.73	21.6	-23.1159	21.264	-15.8
21.22	144	21.62	146.589	21.62	-50.9749	21.2658	-15.8
21.24	150	21.64	147.539	21.64	-45.9244	21.2676	-15.8
21.26	176	21.66	148.543	21.66	-29.9289	21.2745	-15.8
21.28	185	21.68	149.564	21.68	-51.9498	21.2795	-15.8
21.3	132	21.7	150.562	21.7	-53.9478	21.2822	-15.8
21.32	148	21.72	151.498	21.72	-45.884	21.3093	-15.8
21.34	148	21.74	152.336	21.74	-57.722	21.317	-15.8
21.36	134	21.76	153.044	21.76	-35.4296	21.3326	-15.8
21.38	171	21.78	153.595	21.78	-48.9805	21.3353	-15.8
21.4	120	21.8	153.97	21.8	-45.3561	21.3702	-15.8
21.42	146	21.82	154.16	21.82	-40.5459	21.3743	-15.8
21.44	142	21.84	154.163	21.84	-36.5488	21.3905	-15.8
21.46	155	21.86	153.987	21.86	-40.3726	21.3932	-15.8
21.48	155	21.88	153.648	21.88	-55.0337	21.3938	-15.8
21.5	149	21.9	153.17	21.9	-59.5555	21.3975	-15.8
21.52	140	21.92	152.582	21.92	-50.9676	21.4026	-15.8
21.54	153	21.94	151.918	21.94	-64.3036	21.4236	-15.8
21.56	136	21.96	151.213	21.96	-62.5988	21.4277	-15.8
21.58	122	21.98	150.503	21.98	-9.88902	21.4439	-15.8
21.6	170	22	149.823	22	-44.2086	21.4466	-15.8
21.62	143	22.02	149.203	22.02	-43.5885	21.4472	-15.8
21.64	149	22.04	148.67	22.04	-54.0558	21.451	-15.8
21.66	166	22.06	148.246	22.06	-41.632	21.456	-15.8
21.68	145	22.08	147.947	22.08	-52.3326	21.4719	-15.8
21.7	144	22.1	147.781	22.1	-28.1666	21.4731	-15.8
21.72	153	22.12	147.751	22.12	-37.1365	21.4774	-15.8
21.74	142	22.14	147.852	22.14	-56.2379	21.4805	-15.8
21.76	165	22.16	148.075	22.16	-48.4607	21.5256	-15.8
21.78	152	22.18	148.403	22.18	-64.789	21.5267	-15.8
21.8	156	22.2	148.817	22.2	-48.2024	21.5295	-15.8
21.82	161	22.22	149.292	22.22	-54.6776	21.5297	-15.8
21.84	165	22.24	149.804	22.24	-38.1893	21.5311	-15.8
21.86	161	22.26	150.327	22.26	-32.7126	21.5342	-15.8
21.88	146	22.28	150.838	22.28	-39.2236	21.5352	-15.8
21.9	141	22.3	151.316	22.3	-49.702	21.5383	-15.8
21.92	149	22.32	151.746	22.32	-51.1316	21.5546	-15.8
21.94	135	22.34	152.115	22.34	-41.5011	21.5599	-15.8
21.96	136	22.36	152.419	22.36	-47.8047	21.5633	-15.8
21.98	188	22.38	152.656	22.38	-50.0417	21.5642	-15.8
22	153	22.4	152.83	22.4	-60.2158	21.5832	-15.8
22.02	153	22.42	152.948	22.42	-56.3342	21.5835	-15.8
22.04	142	22.44	153.021	22.44	-46.4066	21.589	-15.8
22.06	154	22.46	153.058	22.46	-38.4435	21.5905	-15.8
22.08	143	22.48	153.07	22.48	-23.4557	21.5914	-15.8
22.1	167	22.5	153.067	22.5	-43.4526	21.5921	-15.8
22.12	158	22.52	153.056	22.52	-65.4418	21.5925	-15.8
22.14	139	22.54	153.043	22.54	-53.4284	21.5984	-15.8
22.16	147	22.56	153.029	22.56	-33.4144	21.6085	-15.8
22.18	131	22.58	153.013	22.58	-57.3991	21.6138	-15.8
22.2	148	22.6	152.993	22.6	-55.3785	21.6172	-15.8
22.22	142	22.62	152.961	22.62	-49.3465	21.618	-15.8
22.24	159	22.64	152.909	22.64	-34.2949	21.6415	-15.8
22.26	165	22.66	152.829	22.66	-40.2147	21.6444	-15.8
22.28	159	22.68	152.711	22.68	-54.0969	21.6454	-15.8
22.3	149	22.7	152.548	22.7	-28.9337	21.6465	-15.8
22.32	148	22.72	152.334	22.72	-46.7197	21.6524	-15.8
22.34	158	22.74	152.067	22.74	-45.4527	21.6956	-15.8
22.36	152	22.76	151.748	22.76	-57.1343	21.7973	-15.8
22.38	150	22.78	151.385	22.78	-14.7703	21.8056	-15.8
22.4	140	22.8	150.985	22.8	-76.3706	21.818	-15.8
22.42	144	22.82	150.563	22.82	-51.9485	21.8199	-15.8
22.44	154	22.84	150.134	22.84	-54.5194	21.8517	-15.8
22.46	162	22.86	149.715	22.86	-29.1007	21.8532	-15.8
22.48	177	22.88	149.324	22.88	-60.7093	21.8539	-15.8
22.5	157	22.9	148.976	22.9	-39.3614	21.8575	-15.8
22.52	135	22.92	148.685	22.92	-28.0709	21.8601	-15.8
22.54	147	22.94	148.463	22.94	-33.8484	21.8725	-15.8
22.56	167	22.96	148.315	22.96	-68.701	21.8744	-15.8
22.58	143	22.98	148.246	22.98	-55.6317	21.9078	-15.8
22.6	145	23	148.253	23	-32.6388	21.9085	-15.8
22.62	151	23.02	148.331	23.02	-51.7168	21.9094	-15.8
22.64	166	23.04	148.47	23.04	-47.8563	21.9121	-15.8
22.66	160	23.06	148.659	23.06	-35.0443	21.9149	-15.8
22.68	146	23.08	148.879	23.08	-44.2653	21.9153	-15.8
22.7	171	23.1	149.116	23.1	-41.5017	21.9186	-15.8
22.72	153	23.12	149.35	23.12	-53.7356	21.9242	-15.8
22.74	154	23.14	149.563	23.14	-61.9491	21.9641	-15.8
22.76	142	23.16	149.74	23.16	-36.1259	21.9697	-15.8
22.78	184	23.18	149.866	23.18	-57.2523	21.9701	-15.8
22.8	122	23.2	149.932	23.2	-50.318	21.9733	-15.8
22.82	146	23.22	149.931	23.22	-33.317	21.979	-15.8
22.84	143	23.24	149.862	23.24	-67.2477	21.9863	-15.8
22.86	168	23.26	149.727	23.26	-41.1129	21.9965	-15.8
22.88	136	23.28	149.534	23.28	-41.9194	22.0037	-15.8
22.9	157	23.3	149.291	23.3	-44.6773	22.0412	-15.8
22.92	168	23.32	149.013	23.32	-29.3989	22.0515	-15.8
22.94	162	23.34	148.712	23.34	-29.0981	22.0587	-15.8
22.96	127	23.36	148.403	23.36	-64.7885	22.0676	-15.8
22.98	140	23.38	148.097	23.38	-33.4831	22.0939	-15.8
23	163	23.4	147.807	23.4	-49.1931	22.0964	-15.8
23.02	144	23.42	147.542	23.42	-40.9275	22.1228	-15.8
23.04	148	23.44	147.306	23.44	-71.692	22.1411	-15.8
23.06	161	23.46	147.104	23.46	-71.4898	22.1459	-15.8
23.08	152	23.48	146.935	23.48	-51.3205	22.1491	-15.8
23.1	155	23.5	146.796	23.5	-25.1816	22.1517	-15.8
23.12	143	23.52	146.682	23.52	-37.0679	22.1706	-15.8
23.14	135	23.54	146.587	23.54	-26.9733	22.1965	-15.8
23.16	161	23.56	146.505	23.56	-34.8911	22.2013	-15.8
23.18	140	23.58	146.429	23.58	-63.8152	22.2261	-15.8
23.2	147	23.6	146.356	23.6	-41.7415	22.2579	-15.8
23.22	164	23.62	146.282	23.62	-51.6683	22.2676	-15.8
23.24	130	23.64	146.211	23.64	-49.5969	22.2728	-15.8
23.26	156	23.66	146.147	23.66	-39.5323	22.2755	-15.8
23.28	155	23.68	146.097	23.68	-39.4823	22.2805	-15.8
23.3	152	23.7	146.072	23.7	-50.4573	22.285	-15.8
23.32	167	23.72	146.083	23.72	-72.4692	22.2882	-15.8
23.34	167	23.74	146.144	23.74	-43.53	22.3136	-15.8
23.36	131	23.76	146.265	23.76	-44.6508	22.3158	-15.8
23.38	162	23.78	146.455	23.78	-41.8404	22.323	-15.8
23.4	146	23.8	146.719	23.8	-42.1044	22.3233	-15.8
23.42	154	23.82	147.058	23.82	-30.4441	22.3274	-15.8
23.44	123	23.84	147.47	23.84	-57.8562	22.3285	-15.8
23.46	123	23.86	147.947	23.86	-59.3326	22.3312	-15.8
23.48	143	23.88	148.474	23.88	-26.8601	22.3362	-15.8
23.5	169	23.9	149.035	23.9	-56.421	22.3407	-15.8
23.52	157	23.92	149.608	23.92	-44.9935	22.3439	-15.8
23.54	167	23.94	150.167	23.94	-41.5525	22.351	-15.8
23.56	159	23.96	150.685	23.96	-46.0711	22.3716	-15.8
23.58	130	23.98	151.136	23.98	-39.5215	22.3788	-15.8
23.6	152	24	151.491	24	-56.8766	22.3832	-15.8
23.62	142	24.02	151.726	24.02	-64.1121	22.3845	-15.8
23.64	144	24.04	151.822	24.04	-34.2078	22.3885	-15.8
23.66	154	24.06	151.764	24.06	-65.1496	22.4069	-15.8
23.68	154	24.08	151.544	24.08	-35.9303	22.4216	-15.8
23.7	143	24.1	151.165	24.1	-47.5511	22.4404	-15.8
23.72	121	24.12	150.636	24.12	-37.0215	22.4418	-15.8
23.74	150	24.14	149.973	24.14	-47.3592	22.4445	-15.8
23.76	149	24.16	149.203	24.16	-45.5892	22.4777	-15.8
23.78	152	24.18	148.357	24.18	-39.7424	22.4828	-15.8
23.8	152	24.2	147.468	24.2	-55.8537	22.4901	-15.8
23.82	164	24.22	146.574	24.22	-36.9602	22.4979	-15.8
23.84	137	24.24	145.714	24.24	-40.0994	22.513	-15.8
23.86	136	24.26	144.921	24.26	-46.307	22.5251	-15.8
23.88	169	24.28	144.23	24.28	-38.6154	22.5315	-15.8
23.9	140	24.3	143.667	24.3	-49.0525	22.5391	-15.8
23.92	152	24.32	143.254	24.32	-69.6402	22.5456	-15.8
23.94	156	24.34	143.008	24.34	-69.394	22.5464	-15.8
23.96	152	24.36	142.936	24.36	-49.322	22.5484	-15.8
23.98	159	24.38	143.039	24.38	-37.4252	22.5693	-15.8
24	142	24.4	143.311	24.4	-32.697	22.5814	-15.8
24.02	135	24.42	143.738	24.42	-35.1238	22.5879	-15.8
24.04	165	24.44	144.3	24.44	-40.6854	22.5939	-15.8
24.06	134	24.46	144.97	24.46	-35.3557	22.5973	-15.8
24.08	163	24.48	145.718	24.48	-56.1042	22.602	-15.8
24.1	151	24.5	146.511	24.5	-53.8967	22.6048	-15.8
24.12	161	24.52	147.312	24.52	-52.6975	22.6266	-15.8
24.14	150	24.54	148.085	24.54	-55.4711	22.6312	-15.8
24.16	151	24.56	148.798	24.56	-44.184	22.6325	-15.8
24.18	156	24.58	149.421	24.58	-52.8067	22.6335	-15.8
24.2	139	24.6	149.929	24.6	-39.3151	22.6344	-15.8
24.22	157	24.62	150.307	24.62	-37.6926	22.6369	-15.8
24.24	153	24.64	150.544	24.64	-49.9302	22.6505	-15.8
24.26	146	24.66	150.641	24.66	-52.0271	22.6529	-15.8
24.28	153	24.68	150.605	24.68	-54.9904	22.6539	-15.8
24.3	142	24.7	150.448	24.7	-12.8339	22.6553	-15.8
24.32	121	24.72	150.191	24.72	-52.5771	22.6568	-15.8
24.34	121	24.74	149.858	24.74	-54.2436	22.6608	-15.8
24.36	141	24.76	149.474	24.76	-32.8594	22.6737	-15.8
24.38	153	24.78	149.065	24.78	-62.4511	22.6746	-15.8
24.4	158	24.8	148.659	24.8	-55.0448	22.6833	-15.8
24.42	156	24.82	148.279	24.82	-49.6643	22.6878	-15.8
24.44	151	24.84	147.944	24.84	-39.3302	22.6891	-15.8
24.46	157	24.86	147.673	24.86	-49.0591	22.6901	-15.8
24.48	137	24.88	147.477	24.88	-52.8629	22.691	-15.8
24.5	140	24.9	147.363	24.9	-42.7484	22.6935	-15.8
24.52	142	24.92	147.331	24.92	-48.7171	22.704	-15.8
24.54	140	24.94	147.38	24.94	-51.7655	22.7096	-15.8
24.56	152	24.96	147.5	24.96	-39.8854	22.712	-15.8
24.58	144	24.98	147.678	24.98	-55.0643	22.7127	-15.8
24.6	158	25	147.901	25	-32.2869	22.7135	-15.8
24.62	160	25.02	148.15	25.02	-38.5359	22.7174	-15.8
24.64	148	25.04	148.407	25.04	-50.7931	22.7195	-15.8
24.66	146	25.06	148.655	25.06	-55.0408	22.7199	-15.8
24.68	143	25.08	148.877	25.08	-42.2631	22.721	-15.8
24.7	185	25.1	149.061	25.1	-48.4466	22.7295	-15.8
24.72	145	25.12	149.196	25.12	-38.5814	22.7304	-15.8
24.74	143	25.14	149.275	25.14	-52.6609	22.7313	-15.8
24.76	164	25.16	149.296	25.16	-63.682	22.7442	-15.8
24.78	134	25.18	149.259	25.18	-28.6447	22.7454	-15.8
24.8	141	25.2	149.166	25.2	-34.5516	22.7487	-15.8
24.82	146	25.22	149.021	25.22	-60.4069	22.7499	-15.8
24.84	156	25.24	148.831	25.24	-46.2163	22.7592	-15.8
24.86	146	25.26	148.6	25.26	-56.9861	22.7608	-15.8
24.88	142	25.28	148.336	25.28	-54.7223	22.7666	-15.8
24.9	152	25.3	148.045	25.3	-47.4311	22.7695	-15.8
24.92	146	25.32	147.732	25.32	-37.1181	22.7764	-15.8
24.94	143	25.34	147.403	25.34	-42.7884	22.7767	-15.8
24.96	155	25.36	147.061	25.36	-59.447	22.7771	-15.8
24.98	140	25.38	146.713	25.38	-43.0987	22.7778	-15.8
25	163	25.4	146.363	25.4	-36.7485	22.7817	-15.8
25.02	157	25.42	146.016	25.42	-46.4021	22.7864	-15.8
25.04	145	25.44	145.68	25.44	-48.0654	22.7984	-15.8
25.06	141	25.46	145.359	25.46	-56.7451	22.8001	-15.8
25.08	154	25.48	145.062	25.48	-32.4481	22.8011	-15.8
25.1	148	25.5	144.796	25.5	-37.1817	22.8023	-15.8
25.12	158	25.52	144.567	25.52	-43.9524	22.8056	-15.8
25.14	144	25.54	144.38	25.54	-59.7661	22.8069	-15.8
25.16	133	25.56	144.241	25.56	-57.6267	22.8086	-15.8
25.18	168	25.58	144.15	25.58	-29.5362	22.8162	-15.8
25.2	162	25.6	144.109	25.6	-57.4943	22.8235	-15.8
25.22	136	25.62	144.112	25.62	-37.4978	22.8341	-15.8
25.24	150	25.64	144.155	25.64	-44.5405	22.8388	-15.8
25.26	139	25.66	144.228	25.66	-39.6134	22.8434	-15.8
25.28	141	25.68	144.319	25.68	-72.7049	22.847	-15.8
25.3	148	25.7	144.415	25.7	-40.8011	22.8555	-15.8
25.32	158	25.72	144.501	25.72	-48.8867	22.8572	-15.8
25.34	152	25.74	144.56	25.74	-51.9457	22.8657	-15.8
25.36	135	25.76	144.576	25.76	-41.9619	22.8781	-15.8
25.38	151	25.78	144.535	25.78	-54.9206	22.8828	-15.8
25.4	157	25.8	144.424	25.8	-40.8094	22.8865	-15.8
25.42	147	25.82	144.233	25.82	-47.6189	22.8885	-15.8
25.44	145	25.84	143.958	25.84	-32.3441	22.8916	-15.8
25.46	136	25.86	143.599	25.86	-49.9844	22.8977	-15.8
25.48	160	25.88	143.158	25.88	-38.5442	22.9005	-15.8
25.5	155	25.9	142.647	25.9	-31.0328	22.9006	-15.8
25.52	148	25.92	142.078	25.92	-44.4635	22.9042	-15.8
25.54	132	25.94	141.468	25.94	-60.8535	22.905	-15.8
25.56	134	25.96	140.836	25.96	-38.2222	22.914	-15.8
25.58	162	25.98	140.205	25.98	-62.5908	22.9145	-15.8
25.6	134	26	139.595	26	-43.9808	22.9353	-15.8
25.62	154	26.02	139.027	26.02	-60.413	22.94	-15.8
25.64	147	26.04	138.521	26.04	-47.9066	22.9438	-15.8
25.66	152	26.06	138.093	26.06	-51.4785	22.9448	-15.8
25.68	119	26.08	137.756	26.08	-44.1422	22.9458	-15.8
25.7	151	26.1	137.522	26.1	-48.9082	22.948	-15.8
25.72	143	26.12	137.397	26.12	-50.7829	22.9489	-15.8
25.74	140	26.14	137.383	26.14	-40.7689	22.9536	-15.8
25.76	150	26.16	137.479	26.16	-44.8647	22.955	-15.8
25.78	137	26.18	137.679	26.18	-42.0652	22.9568	-15.8
25.8	151	26.2	137.976	26.2	-49.3619	22.9579	-15.8
25.82	144	26.22	138.358	26.22	-43.7436	22.9624	-15.8
25.84	159	26.24	138.811	26.24	-50.1967	22.9714	-15.8
25.86	141	26.26	139.32	26.26	-45.7059	22.9718	-15.8
25.88	152	26.28	139.869	26.28	-35.2546	22.998	-15.8
25.9	159	26.3	140.44	26.3	-44.8253	22.9985	-15.8
25.92	145	26.32	141.015	26.32	-52.4005	23.0022	-15.8
25.94	128	26.34	141.576	26.34	-37.9621	23.0054	-15.8
25.96	150	26.36	142.107	26.36	-53.4923	23.011	-15.8
25.98	125	26.38	142.588	26.38	-37.9737	23.0143	-15.8
26	143	26.4	143.003	26.4	-53.3893	23.0178	-15.8
26.02	126	26.42	143.337	26.42	-56.723	23.0185	-15.8
26.04	138	26.44	143.574	26.44	-49.9601	23.0234	-15.8
26.06	134	26.46	143.702	26.46	-58.0876	23.0259	-15.8
26.08	141	26.48	143.709	26.48	-59.0948	23.0259	-15.8
26.1	136	26.5	143.589	26.5	-37.9744	23.0278	-15.8
26.12	134	26.52	143.337	26.52	-34.7225	23.0506	-15.8
26.14	144	26.54	142.954	26.54	-62.3398	23.0519	-15.8
26.16	140	26.56	142.446	26.56	-33.8317	23.0556	-15.8
26.18	143	26.58	141.823	26.58	-44.2086	23.056	-15.8
26.2	136	26.6	141.1	26.6	-43.4858	23.0568	-15.8
26.22	142	26.62	140.298	26.62	-48.6834	23.0633	-15.8
26.24	136	26.64	139.439	26.64	-49.825	23.072	-15.8
26.26	141	26.66	138.551	26.66	-57.9371	23.0755	-15.8
26.28	152	26.68	137.662	26.68	-22.048	23.0761	-15.8
26.3	143	26.7	136.801	26.7	-39.1863	23.0763	-15.8
26.32	136	26.72	135.994	26.72	-40.3802	23.081	-15.8
26.34	151	26.74	135.27	26.74	-56.6557	23.0835	-15.8
26.36	136	26.76	134.65	26.76	-52.0355	23.0835	-15.8
26.38	152	26.78	134.153	26.78	-38.5389	23.0854	-15.8
26.4	137	26.8	133.794	26.8	-57.1799	23.0976	-15.8
26.42	134	26.82	133.582	26.82	-51.9677	23.1066	-15.8
26.44	141	26.84	133.52	26.84	-42.9056	23.1083	-15.8
26.46	133	26.86	133.605	26.86	-39.9912	23.1096	-15.8
26.48	132	26.88	133.83	26.88	-39.2163	23.1145	-15.8
26.5	153	26.9	134.181	26.9	-79.5672	23.121	-15.8
26.52	156	26.92	134.639	26.92	-35.0249	23.129	-15.8
26.54	128	26.94	135.18	26.94	-49.5658	23.1298	-15.8
26.56	156	26.96	135.776	26.96	-48.162	23.1329	-15.8
26.58	145	26.98	136.397	26.98	-35.7829	23.1333	-15.8
26.6	145	27	137.01	27	-43.3955	23.134	-15.8
26.62	139	27.02	137.58	27.02	-27.9661	23.1349	-15.8
26.64	137	27.04	138.075	27.04	-43.4613	23.1401	-15.8
26.66	128	27.06	138.464	27.06	-43.8496	23.1413	-15.8
26.68	163	27.08	138.717	27.08	-75.1032	23.1439	-15.8
26.7	145	27.1	138.813	27.1	-51.1987	23.1451	-15.8
26.72	143	27.12	138.733	27.12	-50.1193	23.1484	-15.8
26.74	126	27.14	138.469	27.14	-43.8548	23.1547	-15.8
26.76	130	27.16	138.017	27.16	-35.4028	23.1554	-15.8
26.78	143	27.18	137.383	27.18	-41.7687	23.1557	-15.8
26.8	124	27.2	136.579	27.2	-28.9649	23.1598	-15.8
26.82	129	27.22	135.625	27.22	-44.0106	23.1645	-15.8
26.84	138	27.24	134.545	27.24	-63.9306	23.1647	-15.8
26.86	141	27.26	133.368	27.26	-33.7537	23.1869	-15.8
26.88	142	27.28	132.126	27.28	-57.5115	23.1908	-15.8
26.9	102	27.3	130.851	27.3	-39.2371	23.1912	-15.8
26.92	147	27.32	129.577	27.32	-53.9633	23.1928	-15.8
26.94	133	27.34	128.336	27.34	-44.7219	23.198	-15.8
26.96	135	27.36	127.156	27.36	-56.5422	23.1992	-15.8
26.98	148	27.38	126.064	27.38	-47.4503	23.2019	-15.8
27	141	27.4	125.082	27.4	-56.468	23.203	-15.8
27.02	157	27.42	124.227	27.42	-33.6129	23.2063	-15.8
27.04	142	27.44	123.512	27.44	-30.8974	23.2072	-15.8
27.06	142	27.46	122.943	27.46	-54.3286	23.2073	-15.8
27.08	111	27.48	122.523	27.48	-54.9085	23.2126	-15.8
27.1	135	27.5	122.248	27.5	-48.6341	23.2137	-15.8
27.12	136	27.52	122.111	27.52	-57.4969	23.2178	-15.8
27.14	142	27.54	122.098	27.54	-11.4842	23.2227	-15.8
27.16	150	27.56	122.194	27.56	-63.5794	23.2302	-15.8
27.18	143	27.58	122.377	27.58	-59.7626	23.2325	-15.8
27.2	155	27.6	122.626	27.6	-48.0118	23.2653	-15.8
27.22	139	27.62	122.918	27.62	-40.3036	23.2654	-15.8
27.24	118	27.64	123.229	27.64	-45.6146	23.2803	-15.8
27.26	147	27.66	123.537	27.66	-23.9224	23.2884	-15.8
27.28	122	27.68	123.821	27.68	-45.207	23.2902	-15.8
27.3	139	27.7	124.066	27.7	-42.4515	23.2906	-15.8
27.32	123	27.72	124.257	27.72	-43.6431	23.3026	-15.8
27.34	131	27.74	124.388	27.74	-49.7736	23.3387	-15.8
27.36	118	27.76	124.453	27.76	-52.8392	23.3472	-15.8
27.38	126	27.78	124.455	27.78	-57.8407	23.3485	-15.8
27.4	116	27.8	124.397	27.8	-46.7828	23.3553	-15.8
27.42	138	27.82	124.287	27.82	-52.6729	23.3579	-15.8
27.44	140	27.84	124.135	27.84	-45.5208	23.3595	-15.8
27.46	116	27.86	123.951	27.86	-42.3369	23.3609	-15.8
27.48	115	27.88	123.746	27.88	-52.1322	23.3626	-15.8
27.5	121	27.9	123.531	27.9	-47.9163	23.3644	-15.8
27.52	112	27.92	123.312	27.92	-39.6977	23.3669	-15.8
27.54	158	27.94	123.097	27.94	-54.4825	23.3681	-15.8
27.56	106	27.96	122.889	27.96	-31.2746	23.374	-15.8
27.58	110	27.98	122.689	27.98	-53.0747	23.3845	-15.8
27.6	122	28	122.496	28	-54.8813	23.3847	-15.8
27.62	130	28.02	122.304	28.02	-50.69	23.3888	-15.8
27.64	125	28.04	122.108	28.04	-38.4941	23.4057	-15.8
27.66	147	28.06	121.899	28.06	-56.285	23.4094	-15.8
27.68	126	28.08	121.667	28.08	-41.0532	23.4138	-15.8
27.7	129	28.1	121.403	28.1	-41.7888	23.4164	-15.8
27.72	128	28.12	121.097	28.12	-50.4826	23.418	-15.8
27.74	122	28.14	120.741	28.14	-41.127	23.4211	-15.8
27.76	119	28.16	120.331	28.16	-52.7171	23.4229	-15.8
27.78	114	28.18	119.866	28.18	-54.2517	23.4255	-15.8
27.8	125	28.2	119.348	28.2	-44.7336	23.4267	-15.8
27.82	119	28.22	118.784	28.22	-43.1696	23.4269	-15.8
27.84	126	28.24	118.185	28.24	-33.571	23.4326	-15.8
27.86	129	28.26	117.567	28.26	-49.9526	23.4356	-15.8
27.88	119	28.28	116.946	28.28	-43.3317	23.4431	-15.8
27.9	123	28.3	116.342	28.3	-48.7274	23.4433	-15.8
27.92	131	28.32	115.773	28.32	-54.1592	23.4474	-15.8
27.94	116	28.34	115.26	28.34	-42.6457	23.4576	-15.8
27.96	139	28.36	114.818	28.36	-40.2036	23.4589	-15.8
27.98	117	28.38	114.461	28.38	-56.8464	23.4627	-15.8
28	115	28.4	114.198	28.4	-50.5841	23.4639	-15.8
28.02	119	28.42	114.036	28.42	-56.4221	23.468	-15.8
28.04	131	28.44	113.975	28.44	-47.3612	23.4785	-15.8
28.06	113	28.46	114.011	28.46	-60.3972	23.4833	-15.8
28.08	128	28.48	114.136	28.48	-35.5213	23.4855	-15.8
28.1	127	28.5	114.334	28.5	-47.7198	23.4943	-15.8
28.12	118	28.52	114.589	28.52	-39.9748	23.5064	-15.8
28.14	127	28.54	114.879	28.54	-41.2652	23.516	-15.8
28.16	115	28.56	115.181	28.56	-19.5671	23.5164	-15.8
28.18	113	28.58	115.469	28.58	-53.8551	23.5177	-15.8
28.2	122	28.6	115.718	28.6	-60.1037	23.5206	-15.8
28.22	123	28.62	115.903	28.62	-47.2886	23.5215	-15.8
28.24	132	28.64	116.002	28.64	-58.3881	23.5226	-15.8
28.26	115	28.66	115.999	28.66	-42.3851	23.5238	-15.8
28.28	121	28.68	115.882	28.68	-44.2679	23.5251	-15.8
28.3	115	28.7	115.645	28.7	-44.0313	23.5373	-15.8
28.32	109	28.72	115.291	28.72	-51.6772	23.5421	-15.8
28.34	120	28.74	114.829	28.74	-48.2144	23.5473	-15.8
28.36	122	28.76	114.272	28.76	-43.6583	23.5509	-15.8
28.38	105	28.78	113.644	28.78	-36.0298	23.5523	-15.8
28.4	111	28.8	112.968	28.8	-24.3541	23.5533	-15.8
28.42	105	28.82	112.273	28.82	-71.659	23.5566	-15.8
28.44	114	28.84	111.587	28.84	-23.973	23.5602	-15.8
28.46	101	28.86	110.938	28.86	-38.3242	23.5653	-15.8
28.48	126	28.88	110.353	28.88	-70.7385	23.5749	-15.8
28.5	114	28.9	109.852	28.9	-41.2381	23.5796	-15.8
28.52	122	28.92	109.455	28.92	-49.8408	23.5827	-15.8
28.54	121	28.94	109.173	28.94	-58.5591	23.584	-15.8
28.56	143	28.96	109.014	28.96	-45.3999	23.5849	-15.8
28.58	109	28.98	108.978	28.98	-49.3636	23.5941	-15.8
28.6	103	29	109.059	29	-53.4451	23.5972	-15.8
28.62	116	29.02	109.247	29.02	-38.633	23.6008	-15.8
28.64	105	29.04	109.525	29.04	-39.9111	23.6063	-15.8
28.66	121	29.06	109.873	29.06	-43.2585	23.6099	-15.8
28.68	119	29.08	110.265	29.08	-39.6511	23.6113	-15.8
28.7	119	29.1	110.677	29.1	-35.0628	23.6123	-15.8
28.72	111	29.12	111.081	29.12	-34.4668	23.6156	-15.8
28.74	114	29.14	111.452	29.14	-61.8377	23.6192	-15.8
28.76	118	29.16	111.767	29.16	-39.1523	23.6207	-15.8
28.78	125	29.18	112.006	29.18	-72.3919	23.6209	-15.8
28.8	136	29.2	112.156	29.2	-33.5421	23.644	-15.8
28.82	88	29.22	112.209	29.22	-52.5949	23.6532	-15.8
28.84	135	29.24	112.162	29.24	-48.548	23.6541	-15.8
28.86	120	29.26	112.019	29.26	-42.4048	23.6563	-15.8
28.88	87	29.28	111.788	29.28	-47.1738	23.6599	-15.8
28.9	116	29.3	111.482	29.3	-51.8674	23.662	-15.8
28.92	107	29.32	111.115	29.32	-48.5009	23.6798	-15.8
28.94	98	29.34	110.705	29.34	-49.0911	23.68	-15.8
28.96	111	29.36	110.269	29.36	-29.6547	23.7134	-15.8
28.98	107	29.38	109.822	29.38	-47.2077	23.7213	-15.8
29	103	29.4	109.378	29.4	-45.7639	23.8331	-15.8
29.02	118	29.42	108.949	29.42	-49.3347	23.8377	-15.8
29.04	117	29.44	108.542	29.44	-38.9281	23.8468	-15.8
29.06	114	29.46	108.163	29.46	-59.5493	23.8828	-15.8
29.08	118	29.48	107.814	29.48	-60.2003	23.8929	-15.8
29.1	123	29.5	107.495	29.5	-36.8806	23.8975	-15.8
29.12	124	29.52	107.202	29.52	-43.588	23.9065	-15.8
29.14	97	29.54	106.933	29.54	-50.3187	23.9427	-15.8
29.16	120	29.56	106.683	29.56	-46.0688	23.9685	-15.8
29.18	87	29.58	106.449	29.58	-39.8345	23.9703	-15.8
29.2	126	29.6	106.227	29.6	-31.6126	23.9713	-15.8
29.22	107	29.62	106.015	29.62	-55.401	23.9736	-15.8
29.24	111	29.64	105.813	29.64	-51.1987	23.9971	-15.8
29.26	117	29.66	105.619	29.66	-55.0052	23.9999	-15.8
29.28	112	29.68	105.435	29.68	-46.8208	24.003	-15.8
29.3	107	29.7	105.26	29.7	-51.6459	24.0043	-15.8
29.32	110	29.72	105.095	29.72	-41.4805	24.0208	-15.8
29.34	109	29.74	104.939	29.74	-30.3243	24.0245	-15.8
29.36	128	29.76	104.79	29.76	-55.1763	24.0286	-15.8
29.38	110	29.78	104.649	29.78	-54.0348	24.0303	-15.8
29.4	111	29.8	104.512	29.8	-57.8981	24.0314	-15.8
29.42	107	29.82	104.379	29.82	-38.7644	24.0329	-15.8
29.44	117	29.84	104.246	29.84	-49.6322	24.0334	-15.8
29.46	96	29.86	104.115	29.86	-41.501	24.0338	-15.8
29.48	95	29.88	103.985	29.88	-54.3709	24.0385	-15.8
29.5	118	29.9	103.857	29.9	-36.2428	24.044	-15.8
29.52	111	29.92	103.732	29.92	-28.1182	24.0566	-15.8
29.54	104	29.94	103.613	29.94	-51.9987	24.0572	-15.8
29.56	108	29.96	103.499	29.96	-53.8852	24.0596	-15.8
29.58	114	29.98	103.392	29.98	-43.7774	24.0601	-15.8
29.6	122	30	103.288	30	-51.6734	24.0632	-15.8
29.62	98	30.02	103.183	30.02	-42.569	24.0645	-15.8
29.64	102	30.04	103.072	30.04	-32.4574	24.0795	-15.8
29.66	98	30.06	102.944	30.06	-62.33	24.081	-15.8
29.68	106	30.08	102.791	30.08	-39.1763	24.0847	-15.8
29.7	101	30.1	102.599	30.1	-73.9852	24.0861	-15.8
29.72	111	30.12	102.36	30.12	-46.7461	24.0861	-15.8
29.74	122	30.14	102.064	30.14	-44.45	24.0921	-15.8
29.76	97	30.16	101.706	30.16	-28.0914	24.0931	-15.8
29.78	98	30.18	101.284	30.18	-52.6695	24.0937	-15.8
29.8	94	30.2	100.803	30.2	-38.1885	24.0988	-15.8
29.82	113	30.22	100.273	30.22	-42.6585	24.0998	-15.8
29.84	102	30.24	99.709	30.24	-38.0948	24.1043	-15.8
29.86	110	30.26	99.1313	30.26	-56.5171	24.1049	-15.8
29.88	97	30.28	98.5622	30.28	-47.948	24.1169	-15.8
29.9	115	30.3	98.0254	30.3	-38.4112	24.1199	-15.8
29.92	123	30.32	97.5437	30.32	-38.9295	24.1399	-15.8
29.94	99	30.34	97.1375	30.34	-55.5233	24.1465	-15.8
29.96	97	30.36	96.8225	30.36	-47.2083	24.1465	-15.8
29.98	107	30.38	96.609	30.38	-52.9949	24.1525	-15.8
30	99	30.4	96.5008	30.4	-40.8866	24.1602	-15.8
30.02	108	30.42	96.4943	30.42	-51.8801	24.1603	-15.8
30.04	118	30.44	96.5789	30.44	-54.9647	24.1654	-15.8
30.06	88	30.46	96.7372	30.46	-40.123	24.1676	-15.8
30.08	111	30.48	96.9457	30.48	-53.3315	24.1877	-15.8
30.1	76	30.5	97.1765	30.5	-45.5623	24.1946	-15.8
30.12	103	30.52	97.3985	30.52	-55.7843	24.1985	-15.8
30.14	105	30.54	97.5798	30.54	-52.9656	24.1989	-15.8
30.16	121	30.56	97.6902	30.56	-52.076	24.2029	-15.8
30.18	96	30.58	97.7032	30.58	-32.089	24.2115	-15.8
30.2	110	30.6	97.5988	30.6	-41.9846	24.2209	-15.8
30.22	105	30.62	97.3653	30.62	-37.7511	24.2282	-15.8
30.24	109	30.64	97.0001	30.64	-37.3859	24.232	-15.8
30.26	90	30.66	96.5108	30.66	-49.8966	24.2341	-15.8
30.28	98	30.68	95.9142	30.68	-42.3001	24.238	-15.8
30.3	107	30.7	95.2351	30.7	-50.621	24.2484	-15.8
30.32	106	30.72	94.5042	30.72	-51.8901	24.2553	-15.8
30.34	89	30.74	93.7559	30.74	-52.1417	24.2592	-15.8
30.36	97	30.76	93.0252	30.76	-41.411	24.2596	-15.8
30.38	91	30.78	92.3457	30.78	-58.7315	24.2636	-15.8
30.4	103	30.8	91.747	30.8	-34.1328	24.2644	-15.8
30.42	92	30.82	91.2528	30.82	-45.6386	24.2648	-15.8
30.44	89	30.84	90.8792	30.84	-49.265	24.2722	-15.8
30.46	104	30.86	90.6341	30.86	-56.0199	24.2724	-15.8
30.48	91	30.88	90.5166	30.88	-59.9024	24.2735	-15.8
30.5	99	30.9	90.517	30.9	-38.9028	24.2868	-15.8
30.52	89	30.92	90.6173	30.92	-50.0031	24.2888	-15.8
30.54	92	30.94	90.7921	30.94	-36.1779	24.2928	-15.8
30.56	93	30.96	91.0104	30.96	-40.3962	24.2928	-15.8
30.58	113	30.98	91.2375	30.98	-54.6233	24.2949	-15.8
30.6	103	31	91.4374	31	-37.8232	24.2988	-15.8
30.62	107	31.02	91.576	31.02	-53.9618	24.3253	-15.8
30.64	107	31.04	91.6237	31.04	-43.0095	24.3256	-15.8
30.66	94	31.06	91.5584	31.06	-40.9442	24.3333	-15.8
30.68	101	31.08	91.3673	31.08	-52.7531	24.3344	-15.8
30.7	92	31.1	91.0487	31.1	-46.4346	24.3452	-15.8
30.72	90	31.12	90.6118	31.12	-58.9976	24.347	-15.8
30.74	89	31.14	90.0758	31.14	-41.4616	24.3478	-15.8
30.76	99	31.16	89.4687	31.16	-35.8546	24.3497	-15.8
30.78	81	31.18	88.8248	31.18	-48.2106	24.3537	-15.8
30.8	105	31.2	88.1815	31.2	-34.5673	24.3779	-15.8
30.82	93	31.22	87.5768	31.22	-42.9626	24.3879	-15.8
30.84	89	31.24	87.0464	31.24	-62.4322	24.3954	-15.8
30.86	82	31.26	86.6215	31.26	-58.0073	24.3971	-15.8
30.88	78	31.28	86.3265	31.28	-34.7123	24.3974	-15.8
30.9	99	31.3	86.1776	31.3	-47.5634	24.3977	-15.8
30.92	88	31.32	86.1822	31.32	-40.568	24.4033	-15.8
30.94	102	31.34	86.3379	31.34	-55.7237	24.4047	-15.8
30.96	98	31.36	86.6329	31.36	-47.0187	24.4048	-15.8
30.98	84	31.38	87.0465	31.38	-55.4323	24.4062	-15.8
31	101	31.4	87.5503	31.4	-31.9361	24.4081	-15.8
31.02	85	31.42	88.1099	31.42	-57.4957	24.4173	-15.8
31.04	96	31.44	88.687	31.44	-42.0729	24.4226	-15.8
31.06	98	31.46	89.2426	31.46	-57.6284	24.4391	-15.8
31.08	86	31.48	89.7394	31.48	-40.1252	24.4429	-15.8
31.1	92	31.5	90.1454	31.5	-41.5312	24.4491	-15.8
31.12	79	31.52	90.4364	31.52	-33.8222	24.4566	-15.8
31.14	96	31.54	90.5982	31.54	-38.984	24.4583	-15.8
31.16	101	31.56	90.6277	31.56	-51.0135	24.4583	-15.8
31.18	88	31.58	90.5331	31.58	-50.9189	24.4586	-15.8
31.2	101	31.6	90.3325	31.6	-49.7183	24.4589	-15.8
31.22	92	31.62	90.0527	31.62	-54.4385	24.4642	-15.8
31.24	72	31.64	89.7258	31.64	-34.1117	24.4645	-15.8
31.26	76	31.66	89.3873	31.66	-49.7731	24.4659	-15.8
31.28	99	31.68	89.0721	31.68	-57.4579	24.4661	-15.8
31.3	86	31.7	88.8125	31.7	-49.1983	24.4729	-15.8
31.32	93	31.72	88.6353	31.72	-43.0211	24.4786	-15.8
31.34	78	31.74	88.5601	31.74	-43.946	24.4839	-15.8
31.36	87	31.76	88.5978	31.76	-50.9836	24.484	-15.8
31.38	79	31.78	88.7495	31.78	-39.1353	24.4876	-15.8
31.4	103	31.8	89.0066	31.8	-58.3924	24.4884	-15.8
31.42	78	31.82	89.3509	31.82	-36.7367	24.4957	-15.8
31.44	94	31.84	89.7553	31.84	-52.1411	24.4983	-15.8
31.46	79	31.86	90.1856	31.86	-56.5714	24.5042	-15.8
31.48	97	31.88	90.6024	31.88	-50.9882	24.5086	-15.8
31.5	96	31.9	90.9634	31.9	-34.3493	24.5108	-15.8
31.52	104	31.92	91.2271	31.92	-52.6129	24.5111	-15.8
31.54	99	31.94	91.3552	31.94	-35.741	24.5176	-15.8
31.56	87	31.96	91.3169	31.96	-42.7027	24.5197	-15.8
31.58	87	31.98	91.0902	31.98	-33.4761	24.5256	-15.8
31.6	88	32	90.6647	32	-51.0505	24.5271	-15.8
31.62	83	32.02	90.0414	32.02	-46.4272	24.5281	-15.8
31.64	103	32.04	89.2332	32.04	-43.619	24.5289	-15.8
31.66	87	32.06	88.2636	32.06	-53.6494	24.5343	-15.8
31.68	79	32.08	87.1643	32.08	-59.5501	24.5454	-15.8
31.7	87	32.1	85.9734	32.1	-47.3592	24.5491	-15.8
31.72	93	32.12	84.7323	32.12	-47.1181	24.5498	-15.8
31.74	92	32.14	83.4831	32.14	-42.8689	24.5572	-15.8
31.76	85	32.16	82.2664	32.16	-51.6522	24.5597	-15.8
31.78	97	32.18	81.1189	32.18	-55.5048	24.5628	-15.8
31.8	78	32.2	80.0722	32.2	-44.458	24.5636	-15.8
31.82	100	32.22	79.1512	32.22	-36.537	24.5701	-15.8
31.84	85	32.24	78.3739	32.24	-42.7597	24.5723	-15.8
31.86	81	32.26	77.7511	32.26	-53.1369	24.5726	-15.8
31.88	87	32.28	77.287	32.28	-47.6728	24.5792	-15.8
31.9	104	32.3	76.9796	32.3	-48.3654	24.5844	-15.8
31.92	86	32.32	76.8222	32.32	-45.208	24.5887	-15.8
31.94	103	32.34	76.8045	32.34	-35.1903	24.5896	-15.8
31.96	96	32.36	76.9139	32.36	-50.2997	24.5905	-15.8
31.98	105	32.38	77.1366	32.38	-43.5224	24.5941	-15.8
32	87	32.4	77.4585	32.4	-53.8443	24.6244	-15.8
32.02	91	32.42	77.8654	32.42	-41.2512	24.6252	-15.8
32.04	93	32.44	78.3433	32.44	-57.7291	24.646	-15.8
32.06	82	32.46	78.8779	32.46	-48.2637	24.6559	-15.8
32.08	75	32.48	79.4548	32.48	-32.8406	24.6791	-15.8
32.1	86	32.5	80.0589	32.5	-48.4447	24.6812	-15.8
32.12	85	32.52	80.674	32.52	-58.0598	24.6847	-15.8
32.14	88	32.54	81.2833	32.54	-50.6691	24.6874	-15.8
32.16	78	32.56	81.8692	32.56	-48.255	24.6908	-15.8
32.18	73	32.58	82.4142	32.58	-55.8	24.7352	-15.8
32.2	83	32.6	82.9014	32.6	-36.2872	24.741	-15.8
32.22	90	32.62	83.3157	32.62	-40.7015	24.7423	-15.8
32.24	83	32.64	83.6439	32.64	-39.0297	24.7431	-15.8
32.26	72	32.66	83.8756	32.66	-39.2614	24.7467	-15.8
32.28	77	32.68	84.003	32.68	-45.3888	24.7494	-15.8
32.3	76	32.7	84.021	32.7	-46.4068	24.7528	-15.8
32.32	79	32.72	83.9266	32.72	-36.3125	24.7782	-15.8
32.34	89	32.74	83.7191	32.74	-61.1049	24.7896	-15.8
32.36	74	32.76	83.3992	32.76	-66.785	24.7973	-15.8
32.38	81	32.78	82.9698	32.78	-48.3556	24.7981	-15.8
32.4	71	32.8	82.4356	32.8	-27.8214	24.8001	-15.8
32.42	84	32.82	81.8041	32.82	-39.1899	24.8044	-15.8
32.44	68	32.84	81.0866	32.84	-54.4724	24.8219	-15.8
32.46	78	32.86	80.2983	32.86	-50.6841	24.8319	-15.8
32.48	94	32.88	79.4594	32.88	-39.8452	24.8392	-15.8
32.5	79	32.9	78.5951	32.9	-58.9809	24.8397	-15.8
32.52	70	32.92	77.7349	32.92	-44.1207	24.8404	-15.8
32.54	78	32.94	76.9115	32.94	-47.2973	24.8456	-15.8
32.56	81	32.96	76.1595	32.96	-23.5453	24.8519	-15.8
32.58	74	32.98	75.5129	32.98	-34.8987	24.8604	-15.8
32.6	94	33	75.0035	33	-57.3893	24.8624	-15.8
32.62	90	33.02	74.6584	33.02	-54.0442	24.8661	-15.8
32.64	92	33.04	74.4984	33.04	-48.8842	24.8683	-15.8
32.66	92	33.06	74.536	33.06	-38.9218	24.8702	-15.8
32.68	86	33.08	74.7745	33.08	-44.1603	24.8733	-15.8
32.7	85	33.1	75.2071	33.1	-56.5929	24.8842	-15.8
32.72	95	33.12	75.8168	33.12	-46.2026	24.8943	-15.8
32.74	70	33.14	76.5769	33.14	-49.9627	24.8975	-15.8
32.76	64	33.16	77.4514	33.16	-49.8372	24.9016	-15.8
32.78	82	33.18	78.3965	33.18	-51.7823	24.9021	-15.8
32.8	102	33.2	79.3622	33.2	-48.748	24.9068	-15.8
32.82	90	33.22	80.2952	33.22	-42.681	24.908	-15.8
32.84	74	33.24	81.141	33.24	-43.5268	24.9116	-15.8
32.86	77	33.26	81.8476	33.26	-29.2334	24.9285	-15.8
32.88	87	33.28	82.3686	33.28	-47.7544	24.9308	-15.8
32.9	67	33.3	82.6667	33.3	-48.0525	24.9326	-15.8
32.92	81	33.32	82.716	33.32	-57.1018	24.9352	-15.8
32.94	77	33.34	82.5045	33.34	-58.8903	24.9357	-15.8
32.96	100	33.36	82.0344	33.36	-34.4202	24.9432	-15.8
32.98	88	33.38	81.3225	33.38	-50.7083	24.9433	-15.8
33	65	33.4	80.3987	33.4	-39.7845	24.955	-15.8
33.02	68	33.42	79.3039	33.42	-50.6897	24.9586	-15.8
33.04	73	33.44	78.0874	33.44	-40.4732	24.96	-15.8
33.06	83	33.46	76.8041	33.46	-52.1899	24.9611	-15.8
33.08	78	33.48	75.5109	33.48	-37.8967	24.9664	-15.8
33.1	66	33.5	74.2643	33.5	-50.6501	24.9693	-15.8
33.12	77	33.52	73.1172	33.52	-53.503	24.9742	-15.8
33.14	74	33.54	72.1164	33.54	-43.5022	24.9829	-15.8
33.16	75	33.56	71.3012	33.56	-37.687	24.987	-15.8
33.18	74	33.58	70.7014	33.58	-56.0873	24.9978	-15.8
33.2	78	33.6	70.3367	33.6	-45.7225	24.9991	-15.8
33.22	85	33.62	70.2155	33.62	-46.6013	24.9992	-15.8
33.24	85	33.64	70.3354	33.64	-51.7212	25.0058	-15.8
33.26	100	33.66	70.683	33.66	-41.0688	25.006	-15.8
33.28	82	33.68	71.235	33.68	-60.6208	25.0176	-15.8
33.3	82	33.7	71.9587	33.7	-29.3445	25.0213	-15.8
33.32	73	33.72	72.814	33.72	-52.1999	25.0238	-15.8
33.34	71	33.74	73.7554	33.74	-44.1412	25.029	-15.8
33.36	95	33.76	74.7339	33.76	-45.1197	25.0291	-15.8
33.38	78	33.78	75.7007	33.78	-50.0865	25.0351	-15.8
33.4	88	33.8	76.6091	33.8	-44.9949	25.0366	-15.8
33.42	76	33.82	77.4181	33.82	-58.8039	25.0431	-15.8
33.44	85	33.84	78.0941	33.84	-43.4799	25.0456	-15.8
33.46	72	33.86	78.613	33.86	-37.9988	25.0481	-15.8
33.48	85	33.88	78.9611	33.88	-36.3469	25.0498	-15.8
33.5	71	33.9	79.1355	33.9	-43.5213	25.0547	-15.8
33.52	67	33.92	79.1425	33.92	-48.5283	25.0555	-15.8
33.54	76	33.94	78.9971	33.94	-55.3829	25.0609	-15.8
33.56	81	33.96	78.7204	33.96	-29.1062	25.061	-15.8
33.58	62	33.98	78.338	33.98	-63.7238	25.0619	-15.8
33.6	72	34	77.8775	34	-51.2634	25.062	-15.8
33.62	71	34.02	77.3669	34.02	-49.7527	25.0643	-15.8
33.64	66	34.04	76.8321	34.04	-41.2179	25.0655	-15.8
33.66	77	34.06	76.2961	34.06	-40.6819	25.0701	-15.8
33.68	58	34.08	75.7776	34.08	-55.1634	25.0734	-15.8
33.7	90	34.1	75.2904	34.1	-36.6762	25.0756	-15.8
33.72	68	34.12	74.8429	34.12	-43.2287	25.079	-15.8
33.74	77	34.14	74.4384	34.14	-56.8242	25.0845	-15.8
33.76	77	34.16	74.0759	34.16	-38.4617	25.0854	-15.8
33.78	73	34.18	73.7502	34.18	-51.1361	25.0899	-15.8
33.8	79	34.2	73.4543	34.2	-63.8401	25.0919	-15.8
33.82	66	34.22	73.1797	34.22	-45.5656	25.0932	-15.8
33.84	82	34.24	72.9189	34.24	-40.3047	25.0979	-15.8
33.86	88	34.26	72.666	34.26	-29.0518	25.0995	-15.8
33.88	90	34.28	72.4189	34.28	-41.8047	25.1013	-15.8
33.9	83	34.3	72.1794	34.3	-33.5652	25.1028	-15.8
33.92	78	34.32	71.9533	34.32	-49.3391	25.1052	-15.8
33.94	71	34.34	71.7503	34.34	-58.1361	25.1059	-15.8
33.96	97	34.36	71.5827	34.36	-44.9685	25.1082	-15.8
33.98	62	34.38	71.4643	34.38	-58.8501	25.1088	-15.8
34	74	34.4	71.4091	34.4	-36.7949	25.1096	-15.8
34.02	75	34.42	71.4298	34.42	-47.8156	25.111	-15.8
34.04	83	34.44	71.5365	34.44	-45.9223	25.1133	-15.8
34.06	83	34.46	71.7353	34.46	-54.1211	25.1147	-15.8
34.08	68	34.48	72.0277	34.48	-49.4135	25.1177	-15.8
34.1	86	34.5	72.4096	34.5	-45.7954	25.1184	-15.8
34.12	79	34.52	72.8714	34.52	-51.2572	25.1212	-15.8
34.14	65	34.54	73.3979	34.54	-33.7837	25.1239	-15.8
34.16	83	34.56	73.9686	34.56	-48.3545	25.124	-15.8
34.18	70	34.58	74.5586	34.58	-52.9444	25.1272	-15.8
34.2	57	34.6	75.1396	34.6	-36.5254	25.1285	-15.8
34.22	75	34.62	75.6813	34.62	-54.0671	25.129	-15.8
34.24	80	34.64	76.1534	34.64	-51.5392	25.133	-15.8
34.26	91	34.66	76.5271	34.66	-50.913	25.1363	-15.8
34.28	78	34.68	76.778	34.68	-36.1639	25.1386	-15.8
34.3	86	34.7	76.8877	34.7	-38.2735	25.142	-15.8
34.32	70	34.72	76.8457	34.72	-39.2315	25.1435	-15.8
34.34	61	34.74	76.6503	34.74	-52.0361	25.1475	-15.8
34.36	74	34.76	76.3088	34.76	-58.6946	25.1484	-15.8
34.38	60	34.78	75.8374	34.78	-40.2232	25.1529	-15.8
34.4	82	34.8	75.26	34.8	-48.6458	25.1562	-15.8
34.42	71	34.82	74.6068	34.82	-56.9926	25.1643	-15.8
34.44	73	34.84	73.9124	34.84	-44.2982	25.1659	-15.8
34.46	65	34.86	73.2133	34.86	-46.5991	25.1683	-15.8
34.48	70	34.88	72.5463	34.88	-40.9321	25.171	-15.8
34.5	74	34.9	71.9463	34.9	-39.3321	25.1713	-15.8
34.52	69	34.92	71.4443	34.92	-51.8301	25.1718	-15.8
34.54	87	34.94	71.0662	34.94	-37.452	25.1727	-15.8
34.56	73	34.96	70.8316	34.96	-65.2174	25.175	-15.8
34.58	69	34.98	70.7528	34.98	-43.1386	25.1763	-15.8
34.6	86	35	70.8344	35	-46.2203	25.1777	-15.8
34.62	69	35.02	71.0734	35.02	-40.4592	25.1798	-15.8
34.64	72	35.04	71.4587	35.04	-33.8445	25.1837	-15.8
34.66	73	35.06	71.9724	35.06	-57.3582	25.1839	-15.8
34.68	88	35.08	72.5898	35.08	-51.9756	25.1843	-15.8
34.7	86	35.1	73.2811	35.1	-39.6669	25.1916	-15.8
34.72	85	35.12	74.0126	35.12	-52.3984	25.1922	-15.8
34.74	72	35.14	74.7485	35.14	-37.1343	25.1924	-15.8
34.76	65	35.16	75.4531	35.16	-41.8389	25.1929	-15.8
34.78	83	35.18	76.0929	35.18	-43.4787	25.202	-15.8
34.8	74	35.2	76.6387	35.2	-63.0245	25.2067	-15.8
34.82	65	35.22	77.0675	35.22	-44.4533	25.2109	-15.8
34.84	77	35.24	77.3639	35.24	-56.7497	25.2342	-15.8
34.86	74	35.26	77.5206	35.26	-29.9064	25.2383	-15.8
34.88	79	35.28	77.539	35.28	-49.9248	25.2431	-15.8
34.9	80	35.3	77.428	35.3	-52.8138	25.247	-15.8
34.92	67	35.32	77.2034	35.32	-40.5892	25.2471	-15.8
34.94	81	35.34	76.8864	35.34	-49.2723	25.2549	-15.8
34.96	53	35.36	76.5017	35.36	-47.8875	25.2557	-15.8
34.98	75	35.38	76.0756	35.38	-15.4614	25.2562	-15.8
35	72	35.4	75.6345	35.4	-55.0203	25.2626	-15.8
35.02	78	35.42	75.2031	35.42	-57.5889	25.2653	-15.8
35.04	85	35.44	74.8027	35.44	-49.1885	25.2681	-15.8
35.06	62	35.46	74.4505	35.46	-40.8364	25.2724	-15.8
35.08	68	35.48	74.1586	35.48	-45.5444	25.2742	-15.8
35.1	81	35.5	73.9332	35.5	-52.319	25.2903	-15.8
35.12	69	35.52	73.7753	35.52	-54.1611	25.3011	-15.8
35.14	85	35.54	73.6806	35.54	-49.0664	25.3261	-15.8
35.16	81	35.56	73.6402	35.56	-52.026	25.3316	-15.8
35.18	80	35.58	73.6417	35.58	-33.0275	25.3359	-15.8
35.2	61	35.6	73.6704	35.6	-40.0563	25.3497	-15.8
35.22	80	35.62	73.7112	35.62	-54.097	25.3517	-15.8
35.24	68	35.64	73.7493	35.64	-49.1351	25.3538	-15.8
35.26	95	35.66	73.772	35.66	-27.1578	25.3646	-15.8
35.28	75	35.68	73.7692	35.68	-54.155	25.3883	-15.8
35.3	72	35.7	73.7337	35.7	-42.1195	25.3927	-15.8
35.32	84	35.72	73.6614	35.72	-38.0473	25.3955	-15.8
35.34	75	35.74	73.5513	35.74	-54.9371	25.4044	-15.8
35.36	76	35.76	73.4043	35.76	-49.7902	25.4134	-15.8
35.38	108	35.78	73.2235	35.78	-43.6093	25.4154	-15.8
35.4	68	35.8	73.0128	35.8	-59.3987	25.4521	-15.8
35.42	65	35.82	72.7768	35.82	-37.1627	25.4532	-15.8
35.44	73	35.84	72.5203	35.84	-56.9061	25.4556	-15.8
35.46	81	35.86	72.2479	35.86	-57.6337	25.4566	-15.8
35.48	76	35.88	71.9645	35.88	-45.3503	25.4593	-15.8
35.5	69	35.9	71.6756	35.9	-53.0614	25.4638	-15.8
35.52	67	35.92	71.3872	35.92	-17.773	25.4682	-15.8
35.54	72	35.94	71.1064	35.94	-39.4922	25.4732	-15.8
35.56	69	35.96	70.8411	35.96	-50.2269	25.4771	-15.8
35.58	88	35.98	70.5998	35.98	-34.9856	25.4784	-15.8
35.6	81	36	70.3908	36	-55.7766	25.4836	-15.8
35.62	67	36.02	70.2217	36.02	-49.6075	25.4865	-15.8
35.64	72	36.04	70.0986	36.04	-38.4844	25.4875	-15.8
35.66	94	36.06	70.025	36.06	-46.4108	25.4941	-15.8
35.68	67	36.08	70.0013	36.08	-35.3871	25.4969	-15.8
35.7	79	36.1	70.0241	36.1	-52.4099	25.5172	-15.8
35.72	83	36.12	70.0862	36.12	-63.472	25.5195	-15.8
35.74	66	36.14	70.1764	36.14	-32.5622	25.5278	-15.8
35.76	71	36.16	70.2804	36.16	-58.6662	25.5314	-15.8
35.78	77	36.18	70.3818	36.18	-48.7676	25.5372	-15.8
35.8	61	36.2	70.463	36.2	-53.8489	25.5399	-15.8
35.82	83	36.22	70.5078	36.22	-40.8936	25.5411	-15.8
35.84	63	36.24	70.5025	36.24	-48.8883	25.5424	-15.8
35.86	62	36.26	70.4388	36.26	-50.8246	25.5438	-15.8
35.88	74	36.28	70.3147	36.28	-33.7005	25.5477	-15.8
35.9	66	36.3	70.1354	36.3	-41.5212	25.5499	-15.8
35.92	101	36.32	69.914	36.32	-39.2998	25.5506	-15.8
35.94	79	36.34	69.6702	36.34	-45.056	25.5516	-15.8
35.96	68	36.36	69.4291	36.36	-35.815	25.553	-15.8
35.98	83	36.38	69.2194	36.38	-55.6052	25.5549	-15.8
36	62	36.4	69.0709	36.4	-58.4567	25.5582	-15.8
36.02	68	36.42	69.0125	36.42	-53.3983	25.561	-15.8
36.04	79	36.44	69.0693	36.44	-30.4551	25.5633	-15.8
36.06	71	36.46	69.2608	36.46	-47.6466	25.5647	-15.8
36.08	82	36.48	69.5988	36.48	-36.9846	25.5691	-15.8
36.1	65	36.5	70.0865	36.5	-60.4723	25.5769	-15.8
36.12	54	36.52	70.7171	36.52	-52.1029	25.5836	-15.8
36.14	85	36.54	71.4737	36.54	-46.8595	25.5955	-15.8
36.16	59	36.56	72.3298	36.56	-50.7156	25.5969	-15.8
36.18	69	36.58	73.25	36.58	-57.6358	25.5971	-15.8
36.2	64	36.6	74.1914	36.6	-16.5772	25.6018	-15.8
36.22	77	36.62	75.1054	36.62	-58.4912	25.6041	-15.8
36.24	69	36.64	75.941	36.64	-36.3268	25.6069	-15.8
36.26	67	36.66	76.6476	36.66	-37.0335	25.608	-15.8
36.28	84	36.68	77.1792	36.68	-43.565	25.6137	-15.8
36.3	76	36.7	77.4975	36.7	-38.8833	25.6141	-15.8
36.32	78	36.72	77.576	36.72	-53.9618	25.6172	-15.8
36.34	72	36.74	77.4022	36.74	-40.788	25.6191	-15.8
36.36	81	36.76	76.979	36.76	-44.3648	25.6215	-15.8
36.38	61	36.78	76.3245	36.78	-53.7103	25.6275	-15.8
36.4	58	36.8	75.4714	36.8	-61.8572	25.629	-15.8
36.42	63	36.82	74.4639	36.82	-54.8497	25.6303	-15.8
36.44	86	36.84	73.3554	36.84	-44.7412	25.6306	-15.8
36.46	69	36.86	72.2048	36.86	-52.5907	25.6333	-15.8
36.48	80	36.88	71.073	36.88	-37.4588	25.6411	-15.8
36.5	57	36.9	70.019	36.9	-42.4048	25.6479	-15.8
36.52	66	36.92	69.0967	36.92	-38.4825	25.6612	-15.8
36.54	72	36.94	68.3522	36.94	-38.738	25.6615	-15.8
36.56	69	36.96	67.8211	36.96	-54.2069	25.6661	-15.8
36.58	63	36.98	67.5275	36.98	-34.9133	25.6713	-15.8
36.6	105	37	67.4821	37	-52.868	25.6732	-15.8
36.62	64	37.02	67.6826	37.02	-53.0684	25.6781	-15.8
36.64	87	37.04	68.113	37.04	-61.4988	25.6841	-15.8
36.66	87	37.06	68.7449	37.06	-35.1307	25.686	-15.8
36.68	81	37.08	69.5389	37.08	-50.9247	25.6892	-15.8
36.7	86	37.1	70.4465	37.1	-36.8323	25.6947	-15.8
36.72	71	37.12	71.413	37.12	-33.7988	25.6951	-15.8
36.74	84	37.14	72.3809	37.14	-42.7667	25.7239	-15.8
36.76	80	37.16	73.2938	37.16	-65.6796	25.7274	-15.8
36.78	70	37.18	74.1002	37.18	-51.486	25.7287	-15.8
36.8	61	37.2	74.7577	37.2	-42.1435	25.7318	-15.8
36.82	67	37.22	75.2351	37.22	-37.6209	25.7377	-15.8
36.84	76	37.24	75.5148	37.24	-34.9006	25.7487	-15.8
36.86	67	37.26	75.593	37.26	-39.9788	25.7538	-15.8
36.88	81	37.28	75.4792	37.28	-53.865	25.7818	-15.8
36.9	75	37.3	75.1945	37.3	-43.5803	25.7886	-15.8
36.92	78	37.32	74.7693	37.32	-67.1551	25.7919	-15.8
36.94	77	37.34	74.2403	37.34	-52.6261	25.7921	-15.8
36.96	61	37.36	73.6479	37.36	-41.0337	25.7933	-15.8
36.98	80	37.38	73.0337	37.38	-49.4196	25.7934	-15.8
37	62	37.4	72.4377	37.4	-32.8235	25.7965	-15.8
37.02	62	37.42	71.8963	37.42	-47.2821	25.8252	-15.8
37.04	54	37.44	71.4407	37.44	-46.8266	25.8336	-15.8
37.06	81	37.46	71.0957	37.46	-30.4815	25.8467	-15.8
37.08	66	37.48	70.8781	37.48	-51.2639	25.8568	-15.8
37.1	81	37.5	70.7966	37.5	-50.1824	25.8581	-15.8
37.12	85	37.52	70.8506	37.52	-40.2364	25.8901	-15.8
37.14	77	37.54	71.0304	37.54	-59.4162	25.8986	-15.8
37.16	55	37.56	71.3172	37.56	-39.703	25.9077	-15.8
37.18	70	37.58	71.6842	37.58	-45.07	25.9101	-15.8
37.2	80	37.6	72.098	37.6	-60.4838	25.924	-15.8
37.22	85	37.62	72.5211	37.62	-51.907	25.9255	-15.8
37.24	88	37.64	72.9149	37.64	-44.3007	25.9303	-15.8
37.26	83	37.66	73.2429	37.66	-47.6287	25.934	-15.8
37.28	69	37.68	73.4747	37.68	-33.8605	25.9508	-15.8
37.3	79	37.7	73.589	37.7	-31.9748	25.9521	-15.8
37.32	55	37.72	73.5751	37.72	-56.9609	25.9577	-15.8
37.34	69	37.74	73.4344	37.74	-52.8202	25.9593	-15.8
37.36	80	37.76	73.1791	37.76	-30.5649	25.96	-15.8
37.38	71	37.78	72.8313	37.78	-44.2171	25.9728	-15.8
37.4	87	37.8	72.4199	37.8	-51.8057	25.9753	-15.8
37.42	72	37.82	71.9779	37.82	-53.3637	25.978	-15.8
37.44	72	37.84	71.5391	37.84	-53.9249	25.9833	-15.8
37.46	88	37.86	71.135	37.86	-49.5208	25.9892	-15.8
37.48	67	37.88	70.7916	37.88	-44.1774	25.9907	-15.8
37.5	68	37.9	70.5276	37.9	-28.9134	25.9953	-15.8
37.52	78	37.92	70.3526	37.92	-62.7384	25.9955	-15.8
37.54	59	37.94	70.2667	37.94	-41.6525	25.9991	-15.8
37.56	79	37.96	70.2616	37.96	-37.6474	25.9992	-15.8
37.58	74	37.98	70.3221	37.98	-55.7079	26.0161	-15.8
37.6	59	38	70.4281	38	-46.8139	26.0174	-15.8
37.62	68	38.02	70.5576	38.02	-40.9434	26.0194	-15.8
37.64	76	38.04	70.6887	38.04	-38.0745	26.0222	-15.8
37.66	73	38.06	70.802	38.06	-48.1878	26.0224	-15.8
37.68	87	38.08	70.8821	38.08	-55.2679	26.023	-15.8
37.7	89	38.1	70.918	38.1	-40.3038	26.0246	-15.8
37.72	64	38.12	70.9031	38.12	-43.2889	26.0253	-15.8
37.74	68	38.14	70.8351	38.14	-55.221	26.0254	-15.8
37.76	90	38.16	70.7155	38.16	-56.1013	26.0398	-15.8
37.78	76	38.18	70.5487	38.18	-46.9346	26.0434	-15.8
37.8	68	38.2	70.3427	38.2	-42.7286	26.047	-15.8
37.82	66	38.22	70.1084	38.22	-51.4943	26.0486	-15.8
37.84	65	38.24	69.8598	38.24	-42.2456	26.0607	-15.8
37.86	69	38.26	69.6134	38.26	-43.9992	26.0645	-15.8
37.88	74	38.28	69.3882	38.28	-43.774	26.0724	-15.8
37.9	89	38.3	69.2039	38.3	-49.5897	26.0746	-15.8
37.92	55	38.32	69.0794	38.32	-50.4652	26.0819	-15.8
37.94	76	38.34	69.0312	38.34	-42.417	26.0846	-15.8
37.96	80	38.36	69.0714	38.36	-45.4572	26.0846	-15.8
37.98	62	38.38	69.2057	38.38	-32.5915	26.0848	-15.8
38	71	38.4	69.432	38.4	-59.8178	26.0876	-15.8
38.02	77	38.42	69.7398	38.42	-51.1256	26.0879	-15.8
38.04	80	38.44	70.1094	38.44	-49.4952	26.0909	-15.8
38.06	70	38.46	70.5135	38.46	-43.8993	26.0941	-15.8
38.08	63	38.48	70.9184	38.48	-50.3042	26.1053	-15.8
38.1	78	38.5	71.2875	38.5	-45.6733	26.1126	-15.8
38.12	75	38.52	71.5853	38.52	-50.9712	26.1188	-15.8
38.14	63	38.54	71.7821	38.54	-35.1679	26.1203	-15.8
38.16	62	38.56	71.8573	38.56	-55.2431	26.1222	-15.8
38.18	71	38.58	71.8025	38.58	-56.1884	26.1273	-15.8
38.2	75	38.6	71.6227	38.6	-24.0085	26.1306	-15.8
38.22	66	38.62	71.3348	38.62	-44.7206	26.138	-15.8
38.24	75	38.64	70.9666	38.64	-39.3524	26.1384	-15.8
38.26	73	38.66	70.5534	38.66	-39.9393	26.1402	-15.8
38.28	73	38.68	70.1352	38.68	-60.521	26.1403	-15.8
38.3	67	38.7	69.7524	38.7	-51.1382	26.1475	-15.8
38.32	66	38.72	69.4424	38.72	-54.8282	26.1503	-15.8
38.34	74	38.74	69.2362	38.74	-40.622	26.1503	-15.8
38.36	71	38.76	69.1555	38.76	-45.5413	26.1598	-15.8
38.38	84	38.78	69.2102	38.78	-45.596	26.1608	-15.8
38.4	57	38.8	69.398	38.8	-49.7839	26.1688	-15.8
38.42	66	38.82	69.7041	38.82	-55.09	26.1845	-15.8
38.44	68	38.84	70.1025	38.84	-38.4883	26.1861	-15.8
38.46	74	38.86	70.5584	38.86	-42.9442	26.1879	-15.8
38.48	68	38.88	71.0322	38.88	-48.418	26.1931	-15.8
38.5	73	38.9	71.4835	38.9	-40.8693	26.1964	-15.8
38.52	68	38.92	71.8759	38.92	-50.2617	26.2003	-15.8
38.54	84	38.94	72.18	38.94	-41.5658	26.2042	-15.8
38.56	64	38.96	72.3761	38.96	-56.762	26.2049	-15.8
38.58	63	38.98	72.4561	38.98	-53.842	26.2061	-15.8
38.6	95	39	72.4228	39	-32.8086	26.2148	-15.8
38.62	74	39.02	72.2887	39.02	-52.6745	26.2194	-15.8
38.64	79	39.04	72.0738	39.04	-49.4596	26.2266	-15.8
38.66	78	39.06	71.803	39.06	-37.1888	26.2281	-15.8
38.68	57	39.08	71.5025	39.08	-48.8883	26.2342	-15.8
38.7	66	39.1	71.197	39.1	-46.5828	26.2347	-15.8
38.72	62	39.12	70.9067	39.12	-46.2925	26.2349	-15.8
38.74	76	39.14	70.6454	39.14	-49.0312	26.2391	-15.8
38.76	71	39.16	70.4185	39.16	-49.8043	26.24	-15.8
38.78	71	39.18	70.2232	39.18	-52.609	26.2414	-15.8
38.8	67	39.2	70.0493	39.2	-41.4351	26.2449	-15.8
38.82	62	39.22	69.8812	39.22	-45.267	26.2571	-15.8
38.84	79	39.24	69.7017	39.24	-57.0875	26.2621	-15.8
38.86	75	39.26	69.4951	39.26	-42.8809	26.2662	-15.8
38.88	70	39.28	69.2508	39.28	-47.6366	26.2708	-15.8
38.9	78	39.3	68.966	39.3	-43.3518	26.2808	-15.8
38.92	69	39.32	68.6465	39.32	-47.0323	26.2853	-15.8
38.94	78	39.34	68.3061	39.34	-49.692	26.2934	-15.8
38.96	63	39.36	67.9659	39.36	-45.3517	26.2941	-15.8
38.98	66	39.38	67.651	39.38	-42.0368	26.2962	-15.8
39	87	39.4	67.3876	39.4	-40.7734	26.2981	-15.8
39.02	67	39.42	67.2004	39.42	-43.5862	26.3003	-15.8
39.04	70	39.44	67.1097	39.44	-49.4955	26.3009	-15.8
39.06	82	39.46	67.1284	39.46	-59.5142	26.305	-15.8
39.08	70	39.48	67.2602	39.48	-48.646	26.3051	-15.8
39.1	72	39.5	67.4983	39.5	-47.8841	26.306	-15.8
39.12	72	39.52	67.8248	39.52	-44.2106	26.3074	-15.8
39.14	69	39.54	68.2115	39.54	-56.5973	26.3076	-15.8
39.16	68	39.56	68.6227	39.56	-43.0085	26.3078	-15.8
39.18	65	39.58	69.0189	39.58	-42.4047	26.3099	-15.8
39.2	76	39.6	69.3608	39.6	-41.7467	26.3102	-15.8
39.22	72	39.62	69.6147	39.62	-47.0005	26.3109	-15.8
39.24	60	39.64	69.7563	39.64	-32.1421	26.3231	-15.8
39.26	74	39.66	69.7741	39.66	-62.1599	26.3282	-15.8
39.28	69	39.68	69.6703	39.68	-31.0561	26.3444	-15.8
39.3	73	39.7	69.4603	39.7	-52.8462	26.3463	-15.8
39.32	69	39.72	69.1711	39.72	-50.5569	26.3523	-15.8
39.34	66	39.74	68.8379	39.74	-42.2237	26.3596	-15.8
39.36	70	39.76	68.5014	39.76	-49.8872	26.3624	-15.8
39.38	73	39.78	68.2034	39.78	-50.5892	26.3643	-15.8
39.4	74	39.8	67.9836	39.8	-47.3694	26.3663	-15.8
39.42	71	39.82	67.8752	39.82	-50.261	26.3712	-15.8
39.44	65	39.84	67.9021	39.84	-48.288	26.3738	-15.8
39.46	55	39.86	68.0759	39.86	-43.4617	26.3741	-15.8
39.48	66	39.88	68.3945	39.88	-44.7804	26.3761	-15.8
39.5	67	39.9	68.8425	39.9	-49.2283	26.3764	-15.8
39.52	71	39.92	69.3913	39.92	-41.7771	26.3768	-15.8
39.54	59	39.94	70.0021	39.94	-47.3879	26.3925	-15.8
39.56	73	39.96	70.6293	39.96	-38.0151	26.3961	-15.8
39.58	74	39.98	71.2243	39.98	-65.6101	26.4011	-15.8
39.6	75	40	71.7409	40	-43.1267	26.4049	-15.8
39.62	70	40.02	72.1395	40.02	-42.5253	26.4107	-15.8
39.64	85	40.04	72.391	40.04	-46.7768	26.4126	-15.8
39.66	55	40.06	72.4781	40.06	-42.8639	26.4144	-15.8
39.68	86	40.08	72.3964	40.08	-52.7823	26.4181	-15.8
39.7	64	40.1	72.1531	40.1	-36.5389	26.4186	-15.8
39.72	66	40.12	71.7652	40.12	-50.151	26.4278	-15.8
39.74	74	40.14	71.2576	40.14	-39.6434	26.4327	-15.8
39.76	66	40.16	70.66	40.16	-44.0458	26.4398	-15.8
39.78	65	40.18	70.0046	40.18	-43.3904	26.4432	-15.8
39.8	68	40.2	69.3224	40.2	-62.7082	26.4589	-15.8
39.82	65	40.22	68.6414	40.22	-56.0272	26.4591	-15.8
39.84	67	40.24	67.984	40.24	-51.3698	26.4626	-15.8
39.86	72	40.26	67.3666	40.26	-37.7525	26.4675	-15.8
39.88	71	40.28	66.8	40.28	-26.1858	26.4697	-15.8
39.9	67	40.3	66.29	40.3	-51.6758	26.4702	-15.8
39.92	75	40.32	65.8399	40.32	-48.2257	26.4713	-15.8
39.94	70	40.34	65.4525	40.34	-52.8383	26.4714	-15.8
39.96	80	40.36	65.132	40.36	-48.5178	26.4747	-15.8
39.98	53	40.38	64.8846	40.38	-43.2704	26.4756	-15.8
40	76	40.4	64.7193	40.4	-45.1052	26.4809	-15.8
40.02	77	40.42	64.6467	40.42	-37.0325	26.4846	-15.8
40.04	73	40.44	64.6774	40.44	-40.0632	26.4944	-15.8
40.06	77	40.46	64.8212	40.46	-56.2071	26.505	-15.8
40.08	67	40.48	65.0848	40.48	-56.4706	26.5064	-15.8
40.1	83	40.5	65.4704	40.5	-44.8562	26.5064	-15.8
40.12	69	40.52	65.9744	40.52	-44.3602	26.5257	-15.8
40.14	79	40.54	66.5856	40.54	-48.9714	26.5265	-15.8
40.16	74	40.56	67.2845	40.56	-40.6703	26.5266	-15.8
40.18	74	40.58	68.0438	40.58	-59.4296	26.5363	-15.8
40.2	54	40.6	68.8289	40.6	-36.2147	26.5369	-15.8
40.22	60	40.62	69.6003	40.62	-48.9861	26.5379	-15.8
40.24	64	40.64	70.3164	40.64	-52.7022	26.5413	-15.8
40.26	77	40.66	70.9369	40.66	-40.3227	26.5422	-15.8
40.28	88	40.68	71.4273	40.68	-41.8131	26.5717	-15.8
40.3	62	40.7	71.7623	40.7	-55.1481	26.5732	-15.8
40.32	65	40.72	71.929	40.72	-41.3148	26.5791	-15.8
40.34	60	40.74	71.9278	40.74	-48.3136	26.5838	-15.8
40.36	64	40.76	71.7723	40.76	-42.1581	26.5932	-15.8
40.38	69	40.78	71.4877	40.78	-43.8735	26.5933	-15.8
40.4	67	40.8	71.1082	40.8	-52.4941	26.646	-15.8
40.42	75	40.82	70.6747	40.82	-51.0605	26.6483	-15.8
40.44	72	40.84	70.2311	40.84	-47.6169	26.6507	-15.8
40.46	56	40.86	69.8216	40.86	-53.2074	26.6576	-15.8
40.48	56	40.88	69.4866	40.88	-35.8724	26.659	-15.8
40.5	68	40.9	69.2595	40.9	-49.6453	26.694	-15.8
40.52	69	40.92	69.1646	40.92	-47.5504	26.7154	-15.8
40.54	65	40.94	69.2151	40.94	-48.6009	26.7248	-15.8
[truncated: 4,488 more rows]

## Sheet: 1i
	Exp.		Sti.		Dif.		Bra.
x	y	x	y	x	y	x	y
0.6	112	1	85.448	1	-6.86798	2.42655	-4.25
0.62	145	1.02	81.1012	1.02	-9.52113	2.43216	-4.25
0.64	165	1.04	76.979	1.04	-23.399	2.46946	-4.25
0.66	210	1.06	73.0716	1.06	-37.4915	2.47517	-4.25
0.68	231	1.08	69.369	1.08	-29.789	2.65241	-4.25
0.7	236	1.1	65.8621	1.1	-30.2821	2.65858	-4.25
0.72	289	1.12	62.5419	1.12	-34.9618	3.99119	-4.25
0.74	342	1.14	59.3997	1.14	-37.8197	4.00069	-4.25
0.76	402	1.16	56.4274	1.16	-25.8474	4.3147	-4.25
0.78	392	1.18	53.6171	1.18	-26.037	4.32061	-4.25
0.8	325	1.2	50.9611	1.2	-20.381	4.325	-4.25
0.82	294	1.22	48.4521	1.22	-28.8721	4.33093	-4.25
0.84	236	1.24	46.0832	1.24	-32.5032	4.3907	-4.25
0.86	193	1.26	43.8477	1.26	-39.2677	4.4012	-4.25
0.88	176	1.28	41.7392	1.28	-24.1592	4.6842	-4.25
0.9	166	1.3	39.7516	1.3	-27.1715	4.69542	-4.25
0.92	140	1.32	37.8789	1.32	-23.2988	4.77006	-4.25
0.94	153	1.34	36.1155	1.34	-14.5354	4.78149	-4.25
0.96	114	1.36	34.456	1.36	-24.8759	4.88944	-4.25
0.98	110	1.38	32.8952	1.38	-30.3152	4.89001	-4.25
1	106	1.4	31.4283	1.4	-23.8483	4.90117	-4.25
1.02	99	1.42	30.0506	1.42	-33.4706	4.90175	-4.25
1.04	81	1.44	28.7575	1.44	-29.1775	4.91032	-4.25
1.06	63	1.46	27.5449	1.46	-28.9648	4.91049	-4.25
1.08	67	1.48	26.4085	1.48	-24.8285	4.92211	-4.25
1.1	63	1.5	25.3444	1.5	-27.7644	4.92228	-4.25
1.12	55	1.52	24.349	1.52	-15.769	5.00169	-4.25
1.14	49	1.54	23.4186	1.54	-21.8386	5.00209	-4.25
1.16	58	1.56	22.5498	1.56	-24.9698	5.01371	-4.25
1.18	55	1.58	21.7395	1.58	-30.1595	5.0141	-4.25
1.2	58	1.6	20.9845	1.6	-29.4044	5.13622	-4.25
1.22	47	1.62	20.2818	1.62	-28.7018	5.14857	-4.25
1.24	41	1.64	19.6288	1.64	-28.0488	5.80834	-4.25
1.26	32	1.66	19.0227	1.66	-28.4427	5.80896	-4.25
1.28	45	1.68	18.4611	1.68	-25.881	5.82236	-4.25
1.3	40	1.7	17.9414	1.7	-20.3614	5.82299	-4.25
1.32	42	1.72	17.4616	1.72	-29.8815	6.01125	-4.25
1.34	49	1.74	17.0193	1.74	-29.4393	6.02578	-4.25
1.36	37	1.76	16.6127	1.76	-33.0327	6.03671	-4.25
1.38	30	1.78	16.2398	1.78	-23.6597	6.0375	-4.25
1.4	35	1.8	15.8986	1.8	-16.3186	6.05131	-4.25
1.42	24	1.82	15.5876	1.82	-29.0075	6.0521	-4.25
1.44	27	1.84	15.305	1.84	-22.725	6.06131	-4.25
1.46	26	1.86	15.0493	1.86	-32.4693	6.07597	-4.25
1.48	29	1.88	14.8191	1.88	-26.2391	6.08686	-4.25
1.5	25	1.9	14.613	1.9	-30.0329	6.08704	-4.25
1.52	36	1.92	14.4297	1.92	-22.8496	6.10157	-4.25
1.54	29	1.94	14.268	1.94	-18.6879	6.10176	-4.25
1.56	25	1.96	14.1267	1.96	-25.5467	6.29952	-4.25
1.58	19	1.98	14.0049	1.98	-29.4249	6.3004	-4.25
1.6	19	2	13.9014	2	-24.3214	6.31476	-4.25
1.62	19	2.02	13.8154	2.02	-20.2354	6.31565	-4.25
1.64	19	2.04	13.7459	2.04	-30.1659	6.36339	-4.25
1.66	18	2.06	13.692	2.06	-28.112	6.36365	-4.25
1.68	20	2.08	13.653	2.08	-28.073	6.37499	-4.25
1.7	25	2.1	13.6281	2.1	-20.048	6.3788	-4.25
1.72	15	2.12	13.6166	2.12	-22.0366	6.37906	-4.25
1.74	15	2.14	13.6179	2.14	-27.0379	6.39043	-4.25
1.76	11	2.16	13.6313	2.16	-27.0513	6.49998	-4.25
1.78	20	2.18	13.6563	2.18	-28.0763	6.51572	-4.25
1.8	27	2.2	13.6924	2.2	-31.1123	6.62903	-4.25
1.82	14	2.22	13.7389	2.22	-30.1589	6.64008	-4.25
1.84	20	2.24	13.7956	2.24	-31.2155	6.64067	-4.25
1.86	10	2.26	13.8618	2.26	-26.2817	6.6451	-4.25
1.88	16	2.28	13.9372	2.28	-26.3572	6.65618	-4.25
1.9	12	2.3	14.0215	2.3	-22.4414	6.65677	-4.25
1.92	19	2.32	14.1142	2.32	-25.5342	6.7044	-4.25
1.94	23	2.34	14.2151	2.34	-21.635	6.72065	-4.25
1.96	16	2.36	14.3237	2.36	-28.7437	6.94373	-4.25
1.98	12	2.38	14.44	2.38	-32.8599	6.96059	-4.25
2	17	2.4	14.5635	2.4	-28.9835	7.07266	-4.25
2.02	21	2.42	14.694	2.42	-31.114	7.08983	-4.25
2.04	11	2.44	14.8314	2.44	-28.2513	7.33417	-4.25
2.06	13	2.46	14.9753	2.46	-24.3953	7.33504	-4.25
2.08	13	2.48	15.1256	2.48	-26.5456	7.352	-4.25
2.1	21	2.5	15.2821	2.5	-28.7021	7.35287	-4.25
2.12	19	2.52	15.4447	2.52	-25.8647	7.37522	-4.25
2.14	14	2.54	15.6132	2.54	-26.0332	7.37582	-4.25
2.16	14	2.56	15.7876	2.56	-28.2075	7.39315	-4.25
2.18	13	2.58	15.9677	2.58	-26.3876	7.39375	-4.25
2.2	10	2.6	16.1534	2.6	-32.5733	7.62254	-4.25
2.22	11	2.62	16.3446	2.62	-27.7646	7.63392	-4.25
2.24	10	2.64	16.5413	2.64	-14.9612	7.63491	-4.25
2.26	15	2.66	16.7433	2.66	-30.1632	7.64109	-4.25
2.28	15	2.68	16.9505	2.68	-22.3705	7.6525	-4.25
2.3	19	2.7	17.163	2.7	-28.583	7.65348	-4.25
2.32	16	2.72	17.3805	2.72	-29.8005	7.73871	-4.25
2.34	20	2.74	17.603	2.74	-27.023	7.73875	-4.25
2.36	13	2.76	17.8305	2.76	-24.2505	7.75754	-4.25
2.38	9	2.78	18.0628	2.78	-27.4828	7.75758	-4.25
2.4	13	2.8	18.2999	2.8	-19.7199	7.8171	-4.25
2.42	11	2.82	18.5418	2.82	-21.9617	7.83614	-4.25
2.44	14	2.84	18.7883	2.84	-28.2083	7.84666	-4.25
2.46	18	2.86	19.0395	2.86	-31.4595	7.84751	-4.25
2.48	16	2.88	19.2954	2.88	-28.7153	7.86576	-4.25
2.5	14	2.9	19.5558	2.9	-27.9758	7.86662	-4.25
2.52	17	2.92	19.821	2.92	-27.2409	7.91047	-4.25
2.54	17	2.94	20.0907	2.94	-25.5107	7.91086	-4.25
2.56	15	2.96	20.3651	2.96	-30.7851	7.92973	-4.25
2.58	17	2.98	20.6443	2.98	-22.0643	7.93012	-4.25
2.6	11	3	20.9283	3	-22.3483	8.11341	-4.25
2.62	16	3.02	21.2172	3.02	-21.6371	8.11444	-4.25
2.64	29	3.04	21.5111	3.04	-37.9311	8.13318	-4.25
2.66	14	3.06	21.8102	3.06	-21.2302	8.13421	-4.25
2.68	22	3.08	22.1148	3.08	-26.5347	8.16228	-4.25
2.7	16	3.1	22.4249	3.1	-26.8449	8.18217	-4.25
2.72	15	3.12	22.741	3.12	-24.161	8.22409	-4.25
2.74	18	3.14	23.0633	3.14	-24.4832	8.22439	-4.25
2.76	21	3.16	23.3921	3.16	-24.8121	8.24414	-4.25
2.78	18	3.18	23.7278	3.18	-31.1478	8.24444	-4.25
2.8	26	3.2	24.0709	3.2	-29.4909	8.25983	-4.25
2.82	24	3.22	24.4219	3.22	-13.8419	8.27996	-4.25
2.84	18	3.24	24.7814	3.24	-34.2013	8.46538	-4.25
2.86	15	3.26	25.1498	3.26	-25.5697	8.47723	-4.25
2.88	18	3.28	25.5278	3.28	-25.9477	8.48603	-4.25
2.9	19	3.3	25.9158	3.3	-29.3358	8.49791	-4.25
2.92	20	3.32	26.3145	3.32	-29.7345	8.53786	-4.25
2.94	22	3.34	26.7244	3.34	-25.1443	8.5587	-4.25
2.96	17	3.36	27.1458	3.36	-28.5658	8.61772	-4.25
2.98	26	3.38	27.5794	3.38	-26.9994	8.63876	-4.25
3	26	3.4	28.0255	3.4	-33.4455	8.70031	-4.25
3.02	27	3.42	28.4844	3.42	-23.9044	8.70098	-4.25
3.04	11	3.44	28.9563	3.44	-22.3763	8.71189	-4.25
3.06	28	3.46	29.4414	3.46	-31.8614	8.72155	-4.25
3.08	23	3.48	29.9395	3.48	-28.3595	8.72222	-4.25
3.1	23	3.5	30.4506	3.5	-18.8706	8.73315	-4.25
3.12	26	3.52	30.9742	3.52	-30.3942	8.76766	-4.25
3.14	26	3.54	31.5098	3.54	-22.9298	8.76829	-4.25
3.16	26	3.56	32.0568	3.56	-29.4767	8.77928	-4.25
3.18	20	3.58	32.614	3.58	-27.034	8.77947	-4.25
3.2	22	3.6	33.1804	3.6	-17.6004	8.78907	-4.25
3.22	38	3.62	33.7546	3.62	-21.1746	8.7897	-4.25
3.24	18	3.64	34.3349	3.64	-20.7549	8.80072	-4.25
3.26	27	3.66	34.9196	3.66	-21.3395	8.80091	-4.25
3.28	27	3.68	35.5065	3.68	-26.9264	8.83001	-4.25
3.3	24	3.7	36.0934	3.7	-31.5134	8.83045	-4.25
3.32	24	3.72	36.678	3.72	-18.098	8.85157	-4.25
3.34	29	3.74	37.2577	3.74	-28.6777	8.85201	-4.25
3.36	26	3.76	37.8298	3.76	-22.2498	8.87089	-4.25
3.38	28	3.78	38.3917	3.78	-25.8117	8.8717	-4.25
3.4	22	3.8	38.9405	3.8	-27.3605	8.89256	-4.25
3.42	32	3.82	39.4735	3.82	-33.8935	8.89337	-4.25
3.44	34	3.84	39.9881	3.84	-30.408	9.03657	-4.25
3.46	25	3.86	40.4815	3.86	-28.9015	9.05865	-4.25
3.48	29	3.88	40.9515	3.88	-27.3715	9.11371	-4.25
3.5	39	3.9	41.3958	3.9	-27.8157	9.13598	-4.25
3.52	28	3.92	41.8124	3.92	-26.2324	9.17594	-4.25
3.54	36	3.94	42.1997	3.94	-27.6197	9.17693	-4.25
3.56	30	3.96	42.5566	3.96	-29.9765	9.19837	-4.25
3.58	33	3.98	42.882	3.98	-34.302	9.19936	-4.25
3.6	43	4	43.1755	4	-25.5955	9.2061	-4.25
3.62	40	4.02	43.4371	4.02	-30.857	9.2286	-4.25
3.64	41	4.04	43.6672	4.04	-21.0872	9.26291	-4.25
3.66	41	4.06	43.8667	4.06	-20.2867	9.26348	-4.25
3.68	36	4.08	44.0371	4.08	-33.4571	9.28556	-4.25
3.7	32	4.1	44.1801	4.1	-27.6	9.28613	-4.25
3.72	46	4.12	44.2978	4.12	-31.7178	9.30584	-4.25
3.74	36	4.14	44.393	4.14	-29.813	9.30662	-4.25
3.76	43	4.16	44.4685	4.16	-31.8884	9.3286	-4.25
3.78	40	4.18	44.5274	4.18	-30.9474	9.32937	-4.25
3.8	39	4.2	44.5733	4.2	-18.9932	9.37825	-4.25
3.82	33	4.22	44.6098	4.22	-32.0297	9.40119	-4.25
3.84	37	4.24	44.6407	4.24	-24.0607	9.44887	-4.25
3.86	39	4.26	44.6702	4.26	-23.0901	9.44987	-4.25
3.88	41	4.28	44.7022	4.28	-30.1222	9.45682	-4.25
3.9	41	4.3	44.7411	4.3	-26.1611	9.45782	-4.25
3.92	43	4.32	44.7912	4.32	-17.2112	9.47198	-4.25
3.94	42	4.34	44.8567	4.34	-22.2767	9.47298	-4.25
3.96	40	4.36	44.942	4.36	-15.362	9.47995	-4.25
3.98	36	4.38	45.0513	4.38	-29.4713	9.48093	-4.25
4	45	4.4	45.189	4.4	-36.6089	9.48096	-4.25
4.02	40	4.42	45.359	4.42	-17.779	9.48117	-4.25
4.04	50	4.44	45.5655	4.44	-18.9855	9.50412	-4.25
4.06	51	4.46	45.8122	4.46	-24.2322	9.50436	-4.25
4.08	38	4.48	46.1028	4.48	-18.5228	9.51111	-4.25
4.1	44	4.5	46.4407	4.5	-46.8606	9.51219	-4.25
4.12	40	4.52	46.8288	4.52	-28.2488	9.53437	-4.25
4.14	42	4.54	47.2701	4.54	-37.69	9.53546	-4.25
4.16	40	4.56	47.7667	4.56	-27.1867	9.5832	-4.25
4.18	41	4.58	48.3206	4.58	-27.7405	9.58343	-4.25
4.2	53	4.6	48.9329	4.6	-13.3529	9.60665	-4.25
4.22	40	4.62	49.6043	4.62	-23.0243	9.60688	-4.25
4.24	48	4.64	50.3348	4.64	-28.7548	9.61765	-4.25
4.26	49	4.66	51.1236	4.66	-14.5436	9.61881	-4.25
4.28	42	4.68	51.9691	4.68	-22.389	9.64119	-4.25
4.3	46	4.7	52.8688	4.7	-34.2888	9.64234	-4.25
4.32	55	4.72	53.8196	4.72	-18.2396	9.65954	-4.25
4.34	50	4.74	54.8172	4.74	-30.2372	9.65988	-4.25
4.36	57	4.76	55.8567	4.76	-16.2766	9.66796	-4.25
4.38	43	4.78	56.932	4.78	-25.352	9.66802	-4.25
4.4	36	4.8	58.0366	4.8	-25.4565	9.68318	-4.25
4.42	55	4.82	59.1628	4.82	-28.5828	9.68352	-4.25
4.44	54	4.84	60.3025	4.84	-37.7225	9.69162	-4.25
4.46	49	4.86	61.4469	4.86	-30.8669	9.69167	-4.25
4.48	55	4.88	62.5868	4.88	-32.0068	9.78833	-4.25
4.5	27	4.9	63.7127	4.9	-28.1326	9.81229	-4.25
4.52	46	4.92	64.8147	4.92	-35.2346	9.83924	-4.25
4.54	37	4.94	65.8831	4.94	-35.3031	9.84279	-4.25
4.56	48	4.96	66.9086	4.96	-40.3285	9.84358	-4.25
4.58	48	4.98	67.8819	4.98	-40.3019	9.86333	-4.25
4.6	63	5	68.7946	5	-33.2146	9.86689	-4.25
4.62	54	5.02	69.6392	5.02	-26.0592	9.86768	-4.25
4.64	49	5.04	70.409	5.04	-34.829	9.96086	-4.25
4.66	64	5.06	71.099	5.06	-16.5189	9.96173	-4.25
4.68	57	5.08	71.7053	5.08	-11.1252	9.98525	-4.25
4.7	46	5.1	72.226	5.1	-8.646	9.98612	-4.25
4.72	63	5.12	72.6611	5.12	-29.0811	10.031	-4.25
4.74	52	5.14	73.0123	5.14	-36.4323	10.0315	-4.25
4.76	67	5.16	73.2836	5.16	-16.7036	10.0556	-4.25
4.78	59	5.18	73.4808	5.18	-9.90079	10.0561	-4.25
4.8	60	5.2	73.6115	5.2	-34.0315	10.1126	-4.25
4.82	58	5.22	73.6849	5.22	-32.1049	10.1147	-4.25
4.84	50	5.24	73.7116	5.24	-40.1315	10.1158	-4.25
4.86	58	5.26	73.7028	5.26	-13.1227	10.1374	-4.25
4.88	58	5.28	73.6706	5.28	-20.0905	10.1394	-4.25
4.9	63	5.3	73.627	5.3	-18.047	10.1405	-4.25
4.92	57	5.32	73.5843	5.32	-21.0042	10.2719	-4.25
4.94	58	5.34	73.5537	5.34	-38.9736	10.2722	-4.25
4.96	54	5.36	73.5458	5.36	-16.9657	10.297	-4.25
4.98	55	5.38	73.5699	5.38	-17.9899	10.2974	-4.25
5	63	5.4	73.6341	5.4	-25.054	10.3214	-4.25
5.02	71	5.42	73.7443	5.42	-24.1642	10.3226	-4.25
5.04	63	5.44	73.9049	5.44	-11.3249	10.3467	-4.25
5.06	82	5.46	74.1182	5.46	-25.5381	10.3479	-4.25
5.08	88	5.48	74.3842	5.48	-22.8042	10.3506	-4.25
5.1	91	5.5	74.7012	5.5	-33.1212	10.3514	-4.25
5.12	71	5.52	75.0649	5.52	-30.4849	10.3641	-4.25
5.14	64	5.54	75.4695	5.54	-39.8894	10.3759	-4.25
5.16	84	5.56	75.9069	5.56	-16.3269	10.3768	-4.25
5.18	91	5.58	76.3679	5.58	-33.7878	10.3895	-4.25
5.2	67	5.6	76.8414	5.6	-14.2614	10.4939	-4.25
5.22	69	5.62	77.3156	5.62	-16.7356	10.5077	-4.25
5.24	61	5.64	77.7779	5.64	-29.1978	10.5196	-4.25
5.26	88	5.66	78.2152	5.66	-26.6352	10.5335	-4.25
5.28	81	5.68	78.6149	5.68	-32.0349	10.5357	-4.25
5.3	83	5.7	78.9645	5.7	-26.3845	10.5371	-4.25
5.32	80	5.72	79.2528	5.72	-24.6728	10.5615	-4.25
5.34	62	5.74	79.4698	5.74	-16.8898	10.5629	-4.25
5.36	84	5.76	79.6076	5.76	-32.0276	10.6119	-4.25
5.38	83	5.78	79.6607	5.78	-17.0806	10.612	-4.25
5.4	76	5.8	79.626	5.8	-21.0459	10.6379	-4.25
5.42	77	5.82	79.5035	5.82	-37.9235	10.638	-4.25
5.44	90	5.84	79.2963	5.84	-29.7163	10.6471	-4.25
5.46	76	5.86	79.0105	5.86	-23.4305	10.648	-4.25
5.48	79	5.88	78.6547	5.88	-40.0747	10.6732	-4.25
5.5	69	5.9	78.2403	5.9	-37.6603	10.6741	-4.25
5.52	72	5.92	77.7805	5.92	-25.2005	10.6903	-4.25
5.54	63	5.94	77.2902	5.94	-30.7102	10.6916	-4.25
5.56	87	5.96	76.7853	5.96	-27.2052	10.6919	-4.25
5.58	70	5.98	76.282	5.98	-23.702	10.694	-4.25
5.6	90	6	75.7966	6	-25.2165	10.6947	-4.25
5.62	88	6.02	75.3445	6.02	-26.7645	10.7166	-4.25
5.64	76	6.04	74.9403	6.04	-31.3603	10.7178	-4.25
5.66	79	6.06	74.5968	6.06	-36.0168	10.7181	-4.25
5.68	74	6.08	74.3248	6.08	-32.7448	10.7202	-4.25
5.7	80	6.1	74.133	6.1	-37.553	10.7209	-4.25
5.72	82	6.12	74.0273	6.12	-30.4473	10.7373	-4.25
5.74	90	6.14	74.0112	6.14	-1.43112	10.7379	-4.25
5.76	75	6.16	74.085	6.16	-32.5049	10.7454	-4.25
5.78	90	6.18	74.2463	6.18	-23.6663	10.7513	-4.25
5.8	86	6.2	74.4898	6.2	-17.9098	10.7636	-4.25
5.82	69	6.22	74.8075	6.22	-37.2274	10.7642	-4.25
5.84	77	6.24	75.1886	6.24	-16.6085	10.7717	-4.25
5.86	83	6.26	75.6202	6.26	-2.04018	10.7777	-4.25
5.88	66	6.28	76.0875	6.28	-23.5075	10.887	-4.25
5.9	68	6.3	76.5742	6.3	-32.9942	10.8885	-4.25
5.92	80	6.32	77.0629	6.32	-27.4829	10.8989	-4.25
5.94	74	6.34	77.5356	6.34	-34.9556	10.9137	-4.25
5.96	77	6.36	77.9745	6.36	-23.3945	10.9153	-4.25
5.98	80	6.38	78.3623	6.38	-14.7822	10.9257	-4.25
6	78	6.4	78.6827	6.4	-29.1026	10.9459	-4.25
6.02	76	6.42	78.9213	6.42	-29.3412	10.9466	-4.25
6.04	71	6.44	79.0659	6.44	-36.4859	10.9662	-4.25
6.06	66	6.46	79.1072	6.46	-35.5271	10.9698	-4.25
6.08	69	6.48	79.0387	6.48	-33.4587	10.9703	-4.25
6.1	64	6.5	78.8579	6.5	-24.2779	10.9728	-4.25
6.12	71	6.52	78.5654	6.52	-26.9854	10.9735	-4.25
6.14	100	6.54	78.1656	6.54	-22.5856	10.9931	-4.25
6.16	69	6.56	77.6665	6.56	-26.0864	10.9967	-4.25
6.18	78	6.58	77.0787	6.58	-18.4987	10.9972	-4.25
6.2	84	6.6	76.416	6.6	-21.836	11.1784	-4.25
6.22	65	6.62	75.6938	6.62	-24.1137	11.1795	-4.25
6.24	86	6.64	74.9291	6.64	-27.3491	11.2059	-4.25
6.26	101	6.66	74.1398	6.66	-32.5597	11.2069	-4.25
6.28	80	6.68	73.3437	6.68	-20.7637	11.2988	-4.25
6.3	71	6.7	72.5584	6.7	-24.9784	11.2999	-4.25
6.32	77	6.72	71.8006	6.72	-34.2206	11.3119	-4.25
6.34	70	6.74	71.0855	6.74	-32.5055	11.3124	-4.25
6.36	82	6.76	70.4267	6.76	-36.8467	11.3265	-4.25
6.38	91	6.78	69.8358	6.78	-43.2557	11.3276	-4.25
6.4	77	6.8	69.3219	6.8	-19.7419	11.3303	-4.25
6.42	77	6.82	68.892	6.82	-17.312	11.3313	-4.25
6.44	70	6.84	68.5505	6.84	-25.9704	11.3397	-4.25
6.46	71	6.86	68.299	6.86	-26.7189	11.3402	-4.25
6.48	73	6.88	68.1368	6.88	-27.5568	11.3581	-4.25
6.5	82	6.9	68.0608	6.9	-23.4808	11.3592	-4.25
6.52	79	6.92	68.0658	6.92	-21.4858	11.4615	-4.25
6.54	83	6.94	68.1446	6.94	-31.5646	11.4628	-4.25
6.56	79	6.96	68.2885	6.96	-28.7084	11.4722	-4.25
6.58	86	6.98	68.4875	6.98	-17.9075	11.4834	-4.25
6.6	82	7	68.7311	7	-5.1511	11.4834	-4.25
6.62	79	7.02	69.0082	7.02	-30.4281	11.4835	-4.25
6.64	75	7.04	69.3077	7.04	-37.7277	11.4897	-4.25
6.66	69	7.06	69.6193	7.06	-13.0393	11.4909	-4.25
6.68	80	7.08	69.9332	7.08	-15.3532	11.5004	-4.25
6.7	75	7.1	70.2409	7.1	-34.6608	11.5116	-4.25
6.72	65	7.12	70.5347	7.12	-34.9547	11.5116	-4.25
6.74	66	7.14	70.8086	7.14	-33.2285	11.5117	-4.25
6.76	61	7.16	71.0573	7.16	-37.4772	11.5326	-4.25
6.78	54	7.18	71.2767	7.18	-19.6967	11.5338	-4.25
6.8	77	7.2	71.4637	7.2	-32.8836	11.5383	-4.25
6.82	79	7.22	71.6155	7.22	-13.0355	11.5393	-4.25
6.84	70	7.24	71.73	7.24	-24.15	11.561	-4.25
6.86	69	7.26	71.8056	7.26	-41.2256	11.5614	-4.25
6.88	68	7.28	71.8409	7.28	-22.2609	11.5621	-4.25
6.9	72	7.3	71.8349	7.3	-30.2549	11.5666	-4.25
6.92	74	7.32	71.7871	7.32	-29.2071	11.5676	-4.25
6.94	64	7.34	71.6975	7.34	-30.1174	11.5898	-4.25
6.96	67	7.36	71.5668	7.36	-19.9867	11.6522	-4.25
6.98	78	7.38	71.3965	7.38	-36.8165	11.6762	-4.25
7	91	7.4	71.1892	7.4	-15.6092	11.6766	-4.25
7.02	66	7.42	70.9481	7.42	-19.3681	11.6808	-4.25
7.04	59	7.44	70.6775	7.44	-32.0975	11.6878	-4.25
7.06	84	7.46	70.382	7.46	-34.8019	11.6988	-4.25
7.08	82	7.48	70.0669	7.48	-18.4869	11.7004	-4.25
7.1	63	7.5	69.7378	7.5	-9.15776	11.705	-4.25
7.12	63	7.52	69.4003	7.52	-24.8203	11.7053	-4.25
7.14	65	7.54	69.0601	7.54	-24.48	11.7166	-4.25
7.16	61	7.56	68.7227	7.56	-24.1426	11.7276	-4.25
7.18	79	7.58	68.3937	7.58	-31.8137	11.7291	-4.25
7.2	66	7.6	68.0787	7.6	-28.4987	11.7391	-4.25
7.22	86	7.62	67.7831	7.62	-22.203	11.7393	-4.25
7.24	75	7.64	67.5123	7.64	-38.9323	11.7672	-4.25
7.26	58	7.66	67.2719	7.66	-32.6919	11.768	-4.25
7.28	77	7.68	67.0671	7.68	-25.4871	11.7681	-4.25
7.3	69	7.7	66.9028	7.7	-33.3228	11.7681	-4.25
7.32	70	7.72	66.7834	7.72	-28.2034	11.7962	-4.25
7.34	69	7.74	66.7122	7.74	-29.1321	11.7971	-4.25
7.36	79	7.76	66.6911	7.76	-17.1111	11.869	-4.25
7.38	62	7.78	66.721	7.78	-35.1409	11.8982	-4.25
7.4	83	7.8	66.8006	7.8	-33.2206	11.9201	-4.25
7.42	79	7.82	66.9274	7.82	-11.3474	11.9217	-4.25
7.44	66	7.84	67.097	7.84	-17.517	11.9495	-4.25
7.46	63	7.86	67.3035	7.86	-34.7235	11.951	-4.25
7.48	79	7.88	67.54	7.88	-25.9599	11.9632	-4.25
7.5	88	7.9	67.7982	7.9	-21.2182	11.9649	-4.25
7.52	72	7.92	68.0695	7.92	-33.4895	11.9695	-4.25
7.54	72	7.94	68.3447	7.94	-19.7646	11.9926	-4.25
7.56	72	7.96	68.6143	7.96	-29.0343	11.9943	-4.25
7.58	64	7.98	68.8693	7.98	-33.2893	11.999	-4.25
7.6	67	8	69.1006	8	-11.5206	12.0209	-4.25
7.62	73	8.02	69.2997	8.02	-24.7197	12.0212	-4.25
7.64	56	8.04	69.459	8.04	-35.879	12.0504	-4.25
7.66	62	8.06	69.5716	8.06	-24.9916	12.0508	-4.25
7.68	69	8.08	69.632	8.08	-33.0519	12.0886	-4.25
7.7	61	8.1	69.6359	8.1	-26.0558	12.0886	-4.25
7.72	66	8.12	69.5809	8.12	-34.0008	12.1183	-4.25
7.74	65	8.14	69.4665	8.14	-23.8865	12.1184	-4.25
7.76	77	8.16	69.2944	8.16	-27.7144	12.2127	-4.25
7.78	59	8.18	69.0685	8.18	-13.4885	12.2138	-4.25
7.8	61	8.2	68.7949	8.2	-31.2148	12.2233	-4.25
7.82	83	8.22	68.4817	8.22	-36.9017	12.2242	-4.25
7.84	77	8.24	68.1392	8.24	-14.5592	12.2427	-4.25
7.86	60	8.26	67.779	8.26	-33.199	12.2439	-4.25
7.88	69	8.28	67.414	8.28	-27.834	12.2534	-4.25
7.9	74	8.3	67.058	8.3	-30.478	12.2543	-4.25
7.92	62	8.32	66.7247	8.32	-29.1447	12.2968	-4.25
7.94	76	8.34	66.4278	8.34	-30.8477	12.2974	-4.25
7.96	67	8.36	66.1795	8.36	-22.5995	12.3236	-4.25
7.98	63	8.38	65.9909	8.38	-19.4108	12.325	-4.25
8	85	8.4	65.8705	8.4	-17.2904	12.3271	-4.25
8.02	72	8.42	65.8244	8.42	-18.2444	12.3276	-4.25
8.04	61	8.44	65.8558	8.44	-21.2758	12.3539	-4.25
8.06	72	8.46	65.9647	8.46	-47.3846	12.3553	-4.25
8.08	64	8.48	66.1477	8.48	-25.5677	12.3805	-4.25
8.1	71	8.5	66.3985	8.5	-34.8184	12.3813	-4.25
8.12	63	8.52	66.7075	8.52	-9.12743	12.382	-4.25
8.14	73	8.54	67.0625	8.54	-28.4824	12.3829	-4.25
8.16	69	8.56	67.4489	8.56	-28.8689	12.4109	-4.25
8.18	83	8.58	67.8504	8.58	-18.2704	12.4118	-4.25
8.2	65	8.6	68.2494	8.6	-32.6693	12.4125	-4.25
8.22	59	8.62	68.6274	8.62	-30.0474	12.4134	-4.25
8.24	81	8.64	68.9667	8.64	-27.3867	12.4159	-4.25
8.26	62	8.66	69.2505	8.66	-29.6705	12.4162	-4.25
8.28	67	8.68	69.4643	8.68	-28.8842	12.4464	-4.25
8.3	64	8.7	69.5963	8.7	-18.0163	12.4467	-4.25
8.32	65	8.72	69.639	8.72	-24.059	12.4481	-4.25
8.34	63	8.74	69.589	8.74	-34.0089	12.4499	-4.25
8.36	71	8.76	69.4476	8.76	-25.8676	12.4787	-4.25
8.38	74	8.78	69.2212	8.78	-35.6412	12.4805	-4.25
8.4	76	8.8	68.9209	8.8	-12.3408	12.5764	-4.25
8.42	75	8.82	68.5618	8.82	-35.9817	12.577	-4.25
8.44	72	8.84	68.1625	8.84	-28.5825	12.5862	-4.25
8.46	46	8.86	67.7444	8.86	-26.1644	12.5872	-4.25
8.48	68	8.88	67.33	8.88	-13.75	12.5925	-4.25
8.5	59	8.9	66.9426	8.9	-26.3626	12.5997	-4.25
8.52	85	8.92	66.6047	8.92	-7.02472	12.6074	-4.25
8.54	66	8.94	66.3374	8.94	-45.7574	12.6078	-4.25
8.56	66	8.96	66.1592	8.96	-27.5792	12.6079	-4.25
8.58	77	8.98	66.0858	8.98	-21.5057	12.6172	-4.25
8.6	63	9	66.1287	9	-32.5487	12.6182	-4.25
8.62	66	9.02	66.2959	9.02	-21.7159	12.6235	-4.25
8.64	69	9.04	66.5905	9.04	-20.0105	12.6278	-4.25
8.66	67	9.06	67.0111	9.06	-26.4311	12.6308	-4.25
8.68	68	9.08	67.5517	9.08	-28.9717	12.6388	-4.25
8.7	79	9.1	68.2016	9.1	-28.6216	12.6456	-4.25
8.72	73	9.12	68.946	9.12	-39.3659	12.6589	-4.25
8.74	63	9.14	69.7659	9.14	-34.1859	12.6768	-4.25
8.76	71	9.16	70.639	9.16	-31.059	12.6812	-4.25
8.78	61	9.18	71.5404	9.18	-29.9604	12.6819	-4.25
8.8	84	9.2	72.4431	9.2	-13.8631	12.7125	-4.25
8.82	60	9.22	73.3195	9.22	-14.7394	12.7132	-4.25
8.84	67	9.24	74.1418	9.24	-7.56175	12.7814	-4.25
8.86	69	9.26	74.884	9.26	-28.304	12.8129	-4.25
8.88	81	9.28	75.5226	9.28	-29.9426	12.8319	-4.25
8.9	68	9.3	76.038	9.3	-26.458	12.8326	-4.25
8.92	87	9.32	76.4155	9.32	-26.8354	12.8399	-4.25
8.94	48	9.34	76.646	9.34	-29.066	12.8401	-4.25
8.96	66	9.36	76.7267	9.36	-39.1466	12.8509	-4.25
8.98	72	9.38	76.6608	9.38	-35.0808	12.8571	-4.25
9	61	9.4	76.4576	9.4	-28.8775	12.8635	-4.25
9.02	72	9.42	76.1315	9.42	-26.5514	12.8642	-4.25
9.04	74	9.44	75.7015	9.44	-16.1215	12.8715	-4.25
9.06	68	9.46	75.19	9.46	-25.61	12.8717	-4.25
9.08	66	9.48	74.6217	9.48	-27.0416	12.8746	-4.25
9.1	67	9.5	74.0225	9.5	-29.4425	12.875	-4.25
9.12	57	9.52	73.4187	9.52	-27.8386	12.8826	-4.25
9.14	63	9.54	72.8355	9.54	-28.2555	12.8844	-4.25
9.16	67	9.56	72.2969	9.56	-29.7168	12.8859	-4.25
9.18	69	9.58	71.824	9.58	-11.244	12.8888	-4.25
9.2	86	9.6	71.4355	9.6	-22.8555	12.9063	-4.25
9.22	86	9.62	71.1462	9.62	-41.5662	12.9067	-4.25
9.24	94	9.64	70.9672	9.64	-23.3872	12.9161	-4.25
9.26	74	9.66	70.9058	9.66	-25.3257	12.9177	-4.25
9.28	73	9.68	70.9645	9.68	-17.3845	12.9232	-4.25
9.3	77	9.7	71.142	9.7	-31.5619	12.9245	-4.25
9.32	77	9.72	71.4322	9.72	-24.8521	12.9551	-4.25
9.34	75	9.74	71.825	9.74	-31.245	12.9563	-4.25
9.36	65	9.76	72.3066	9.76	-24.7265	12.9771	-4.25
9.38	69	9.78	72.8596	9.78	-38.2796	13.0091	-4.25
9.4	75	9.8	73.4641	9.8	-25.884	13.1103	-4.25
9.42	77	9.82	74.0978	9.82	-34.5177	13.1326	-4.25
9.44	87	9.84	74.7373	9.84	-28.1572	13.1337	-4.25
9.46	77	9.86	75.3588	9.86	-26.7788	13.1426	-4.25
9.48	75	9.88	75.9394	9.88	-16.3593	13.1649	-4.25
9.5	72	9.9	76.4575	9.9	-15.8775	13.1661	-4.25
9.52	73	9.92	76.8949	9.92	-33.3148	13.205	-4.25
9.54	72	9.94	77.2366	9.94	-24.6566	13.2058	-4.25
9.56	70	9.96	77.4725	9.96	-18.8925	13.2376	-4.25
9.58	88	9.98	77.5976	9.98	-16.0176	13.2384	-4.25
9.6	76	10	77.612	10	-28.032	13.2438	-4.25
9.62	57	10.02	77.5213	10.02	-27.9413	13.2619	-4.25
9.64	75	10.04	77.3356	10.04	-37.7556	13.2707	-4.25
9.66	73	10.06	77.0691	10.06	-46.4891	13.2718	-4.25
9.68	81	10.08	76.7391	10.08	-24.1591	13.2765	-4.25
9.7	67	10.1	76.3648	10.1	-13.7848	13.2776	-4.25
9.72	74	10.12	75.9662	10.12	-28.3862	13.2787	-4.25
9.74	68	10.14	75.5635	10.14	-27.9834	13.2854	-4.25
9.76	75	10.16	75.1757	10.16	-24.5956	13.2861	-4.25
9.78	62	10.18	74.8202	10.18	-29.2401	13.2945	-4.25
9.8	75	10.2	74.512	10.2	-30.9319	13.3034	-4.25
9.82	67	10.22	74.2633	10.22	-20.6833	13.3045	-4.25
9.84	74	10.24	74.0834	10.24	-18.5034	13.3061	-4.25
9.86	76	10.26	73.9783	10.26	-29.3982	13.3072	-4.25
9.88	87	10.28	73.9507	10.28	-29.3707	13.3103	-4.25
9.9	88	10.3	74.0005	10.3	-28.4204	13.3114	-4.25
9.92	71	10.32	74.124	10.32	-30.5439	13.3181	-4.25
9.94	80	10.34	74.3148	10.34	-27.7348	13.3189	-4.25
9.96	86	10.36	74.5638	10.36	-19.9838	13.3211	-4.25
9.98	89	10.38	74.8591	10.38	-34.279	13.3222	-4.25
10	77	10.4	75.1865	10.4	-17.6065	13.3269	-4.25
10.02	77	10.42	75.5304	10.42	-24.9504	13.3286	-4.25
10.04	67	10.44	75.8733	10.44	-25.2932	13.329	-4.25
10.06	58	10.46	76.1972	10.46	-29.6172	13.3293	-4.25
10.08	80	10.48	76.4841	10.48	-37.904	13.3389	-4.25
10.1	90	10.5	76.7166	10.5	-29.1365	13.34	-4.25
10.12	75	10.52	76.8791	10.52	-19.2991	13.354	-4.25
10.14	75	10.54	76.9586	10.54	-36.3786	13.3551	-4.25
10.16	78	10.56	76.9455	10.56	-34.3655	13.3597	-4.25
10.18	73	10.58	76.8343	10.58	-22.2542	13.3615	-4.25
10.2	71	10.6	76.6242	10.6	-16.0441	13.3619	-4.25
10.22	81	10.62	76.3193	10.62	-23.7393	13.3621	-4.25
10.24	83	10.64	75.9287	10.64	-29.3487	13.4264	-4.25
10.26	72	10.66	75.466	10.66	-26.8859	13.4276	-4.25
10.28	72	10.68	74.9484	10.68	-13.3683	13.428	-4.25
10.3	73	10.7	74.3964	10.7	-33.8163	13.4298	-4.25
10.32	71	10.72	73.8325	10.72	-34.2524	13.4393	-4.25
10.34	74	10.74	73.2802	10.74	-27.7001	13.4402	-4.25
10.36	82	10.76	72.7631	10.76	-22.183	13.4505	-4.25
10.38	68	10.78	72.3039	10.78	-27.7239	13.451	-4.25
10.4	85	10.8	71.9235	10.8	-20.3434	13.4566	-4.25
10.42	78	10.82	71.64	10.82	-28.06	13.4569	-4.25
10.44	78	10.84	71.4686	10.84	-23.8885	13.4595	-4.25
10.46	74	10.86	71.4205	10.86	-36.8405	13.4607	-4.25
10.48	66	10.88	71.5031	10.88	-39.9231	13.4611	-4.25
10.5	75	10.9	71.7195	10.9	-15.1394	13.4629	-4.25
10.52	85	10.92	72.0683	10.92	-15.4883	13.4724	-4.25
10.54	68	10.94	72.5439	10.94	-32.9639	13.4733	-4.25
10.56	70	10.96	73.1365	10.96	-19.5565	13.4836	-4.25
10.58	82	10.98	73.832	10.98	-31.252	13.4841	-4.25
10.6	88	11	74.6128	11	-31.0328	13.4897	-4.25
10.62	80	11.02	75.458	11.02	-32.878	13.4901	-4.25
10.64	74	11.04	76.344	11.04	-30.7639	13.5168	-4.25
10.66	76	11.06	77.2451	11.06	-31.6651	13.5168	-4.25
10.68	89	11.08	78.1349	11.08	-23.5549	13.5225	-4.25
10.7	68	11.1	78.9868	11.1	-23.4068	13.5228	-4.25
10.72	67	11.12	79.7752	11.12	-27.1952	13.5501	-4.25
10.74	73	11.14	80.4769	11.14	-14.8969	13.5501	-4.25
10.76	78	11.16	81.0721	11.16	-23.4921	13.5559	-4.25
10.78	72	11.18	81.5457	11.18	-16.9657	13.5561	-4.25
10.8	79	11.2	81.8878	11.2	-32.3078	13.5841	-4.25
10.82	71	11.22	82.0948	11.22	-26.5147	13.5844	-4.25
10.84	75	11.24	82.1687	11.24	-22.5887	13.5886	-4.25
10.86	62	11.26	82.1176	11.26	-40.5375	13.5894	-4.25
10.88	59	11.28	81.9543	11.28	-37.3743	13.6068	-4.25
10.9	84	11.3	81.696	11.3	-28.116	13.6176	-4.25
10.92	84	11.32	81.363	11.32	-32.783	13.6179	-4.25
10.94	67	11.34	80.9776	11.34	-21.3976	13.6221	-4.25
10.96	81	11.36	80.5631	11.36	-11.9831	13.623	-4.25
10.98	70	11.38	80.1429	11.38	-38.5629	13.6254	-4.25
11	71	11.4	79.7395	11.4	-21.1595	13.6273	-4.25
11.02	70	11.42	79.3739	11.42	-26.7939	13.6303	-4.25
11.04	73	11.44	79.0647	11.44	-19.4847	13.6319	-4.25
11.06	73	11.46	78.8279	11.46	-25.2479	13.6363	-4.25
11.08	82	11.48	78.6763	11.48	-32.0963	13.6374	-4.25
11.1	83	11.5	78.6192	11.5	-3.03914	13.6404	-4.25
11.12	80	11.52	78.6622	11.52	-29.0822	13.6582	-4.25
11.14	93	11.54	78.8073	11.54	-39.2273	13.659	-4.25
11.16	85	11.56	79.0523	11.56	-37.4723	13.6609	-4.25
11.18	92	11.58	79.3915	11.58	-14.8115	13.6639	-4.25
11.2	77	11.6	79.8155	11.6	-37.2355	13.6655	-4.25
11.22	83	11.62	80.3116	11.62	-29.7316	13.6699	-4.25
11.24	87	11.64	80.8645	11.64	-21.2845	13.6711	-4.25
11.26	69	11.66	81.4565	11.66	-37.8765	13.6918	-4.25
11.28	72	11.68	82.0687	11.68	-9.48866	13.7431	-4.25
11.3	81	11.7	82.6817	11.7	-27.1016	13.7476	-4.25
11.32	76	11.72	83.2765	11.72	-27.6965	13.7482	-4.25
11.34	87	11.74	83.8359	11.74	-18.2559	13.7632	-4.25
11.36	96	11.76	84.3452	11.76	-24.7651	13.7642	-4.25
11.38	69	11.78	84.7927	11.78	-38.2127	13.777	-4.25
11.4	86	11.8	85.1714	11.8	-31.5913	13.7815	-4.25
11.42	80	11.82	85.4778	11.82	-22.8978	13.7821	-4.25
11.44	87	11.84	85.713	11.84	-33.133	13.7972	-4.25
11.46	81	11.86	85.8818	11.86	-15.3017	13.7981	-4.25
11.48	74	11.88	85.9917	11.88	-29.4117	13.8012	-4.25
11.5	103	11.9	86.0528	11.9	-33.4728	13.8013	-4.25
11.52	77	11.92	86.0765	11.92	-9.49643	13.8352	-4.25
11.54	67	11.94	86.0744	11.94	-30.4944	13.8354	-4.25
11.56	69	11.96	86.0584	11.96	-29.4784	13.8909	-4.25
11.58	92	11.98	86.0393	11.98	-18.4593	13.891	-4.25
11.6	70	12	86.0267	12	-26.4467	13.9079	-4.25
11.62	78	12.02	86.0287	12.02	-27.4487	13.9084	-4.25
11.64	87	12.04	86.0515	12.04	-26.4714	13.9252	-4.25
11.66	71	12.06	86.0991	12.06	-44.5191	13.9253	-4.25
11.68	100	12.08	86.1739	12.08	-31.5938	13.9391	-4.25
11.7	83	12.1	86.2759	12.1	-27.6959	13.9405	-4.25
11.72	83	12.12	86.4039	12.12	-17.8239	13.9423	-4.25
11.74	93	12.14	86.5552	12.14	-22.9751	13.9427	-4.25
11.76	87	12.16	86.7261	12.16	-35.1461	13.9523	-4.25
11.78	74	12.18	86.913	12.18	-29.333	13.9608	-4.25
11.8	81	12.2	87.1127	12.2	-21.5326	13.9618	-4.25
11.82	90	12.22	87.3229	12.22	-27.7429	13.9735	-4.25
11.84	80	12.24	87.5432	12.24	-21.9632	13.9749	-4.25
11.86	98	12.26	87.7749	12.26	-30.1949	13.9867	-4.25
11.88	84	12.28	88.0211	12.28	-19.441	13.9953	-4.25
11.9	80	12.3	88.2867	12.3	-20.7066	13.9962	-4.25
11.92	104	12.32	88.5778	12.32	-26.9977	14.0025	-4.25
11.94	83	12.34	88.901	12.34	-37.321	14.0126	-4.25
11.96	84	12.36	89.263	12.36	-22.683	14.0309	-4.25
11.98	95	12.38	89.6692	12.38	-31.0892	14.037	-4.25
12	87	12.4	90.1239	12.4	-35.5439	14.0471	-4.25
12.02	86	12.42	90.6293	12.42	-22.0493	14.0655	-4.25
12.04	87	12.44	91.185	12.44	-24.6049	14.0985	-4.25
12.06	69	12.46	91.7881	12.46	-13.2081	14.1001	-4.25
12.08	82	12.48	92.433	12.48	-32.853	14.1333	-4.25
12.1	86	12.5	93.1113	12.5	-31.5313	14.1349	-4.25
12.12	96	12.52	93.8118	12.52	-16.2318	14.1559	-4.25
12.14	91	12.54	94.5209	12.54	-33.9409	14.156	-4.25
12.16	79	12.56	95.2231	12.56	-35.643	14.1616	-4.25
12.18	85	12.58	95.9012	12.58	-24.3211	14.1908	-4.25
12.2	93	12.6	96.5374	12.6	-34.9574	14.1909	-4.25
12.22	87	12.62	97.1143	12.62	-42.5343	14.1965	-4.25
12.24	93	12.64	97.6156	12.64	-17.0356	14.206	-4.25
12.26	85	12.66	98.0276	12.66	-15.4475	14.208	-4.25
12.28	96	12.68	98.3398	12.68	-38.7598	14.2146	-4.25
12.3	95	12.7	98.5463	12.7	-20.9663	14.2153	-4.25
12.32	89	12.72	98.6456	12.72	-18.0656	14.216	-4.25
12.34	79	12.74	98.6413	12.74	-5.06126	14.2168	-4.25
12.36	94	12.76	98.5414	12.76	-20.9613	14.2372	-4.25
12.38	86	12.78	98.3575	12.78	-14.7774	14.2381	-4.25
12.4	82	12.8	98.1042	12.8	-51.5241	14.2411	-4.25
12.42	96	12.82	97.7978	12.82	-27.2178	14.243	-4.25
12.44	94	12.84	97.4555	12.84	-20.8755	14.2497	-4.25
12.46	106	12.86	97.094	12.86	-18.5139	14.2501	-4.25
12.48	87	12.88	96.7291	12.88	-25.149	14.2504	-4.25
12.5	89	12.9	96.375	12.9	-45.795	14.2508	-4.25
12.52	105	12.92	96.0439	12.92	-24.4639	14.2511	-4.25
12.54	88	12.94	95.7456	12.94	-28.1655	14.2519	-4.25
12.56	87	12.96	95.487	12.96	-8.90701	14.2723	-4.25
12.58	99	12.98	95.273	12.98	-52.6929	14.2733	-4.25
12.6	89	13	95.1054	13	-17.5254	14.2787	-4.25
12.62	82	13.02	94.9844	13.02	-27.4044	14.2797	-4.25
12.64	108	13.04	94.9082	13.04	-31.3282	14.2853	-4.25
12.66	110	13.06	94.8741	13.06	-16.294	14.2859	-4.25
12.68	87	13.08	94.8789	13.08	-24.2989	14.2863	-4.25
12.7	105	13.1	94.9202	13.1	-18.3401	14.2871	-4.25
12.72	108	13.12	94.9963	13.12	-27.4163	14.3139	-4.25
12.74	121	13.14	95.1073	13.14	-25.5272	14.3149	-4.25
12.76	105	13.16	95.2549	13.16	-11.6748	14.3216	-4.25
12.78	111	13.18	95.4424	13.18	-36.8624	14.3224	-4.25
12.8	74	13.2	95.6742	13.2	-41.0942	14.3521	-4.25
12.82	98	13.22	95.9551	13.22	-10.3751	14.3536	-4.25
12.84	104	13.24	96.2897	13.24	-19.7097	14.3632	-4.25
12.86	106	13.26	96.6813	13.26	-37.1013	14.3649	-4.25
12.88	99	13.28	97.1317	13.28	-32.5516	14.3674	-4.25
12.9	78	13.3	97.64	13.3	-23.06	14.3686	-4.25
12.92	99	13.32	98.2031	13.32	-23.6231	14.3815	-4.25
12.94	95	13.34	98.8149	13.34	-31.2349	14.3821	-4.25
12.96	114	13.36	99.4664	13.36	-26.8864	14.3875	-4.25
12.98	70	13.38	100.146	13.38	-34.5656	14.389	-4.25
13	105	13.4	100.838	13.4	-31.2583	14.3986	-4.25
13.02	95	13.42	101.528	13.42	-25.9477	14.4004	-4.25
13.04	91	13.44	102.196	13.44	-20.6161	14.4029	-4.25
13.06	106	13.46	102.825	13.46	-30.2451	14.404	-4.25
13.08	98	13.48	103.397	13.48	-36.8169	14.417	-4.25
13.1	104	13.5	103.896	13.5	-33.3155	14.4176	-4.25
13.12	95	13.52	104.308	13.52	-15.7278	14.4263	-4.25
13.14	97	13.54	104.624	13.54	-23.0443	14.4268	-4.25
13.16	111	13.56	104.84	13.56	-29.2603	14.4619	-4.25
13.18	86	13.58	104.956	13.58	-11.3759	14.4624	-4.25
13.2	82	13.6	104.976	13.6	-27.396	14.5287	-4.25
13.22	113	13.62	104.91	13.62	-24.3301	14.5305	-4.25
13.24	104	13.64	104.771	13.64	-19.1908	14.5646	-4.25
13.26	87	13.66	104.573	13.66	-24.9934	14.5663	-4.25
13.28	92	13.68	104.335	13.68	-36.7545	14.5678	-4.25
13.3	102	13.7	104.071	13.7	-27.4907	14.5687	-4.25
13.32	102	13.72	103.798	13.72	-20.2175	14.6038	-4.25
13.34	95	13.74	103.529	13.74	-28.9486	14.6047	-4.25
13.36	100	13.76	103.275	13.76	-18.6952	14.6113	-4.25
13.38	93	13.78	103.045	13.78	-50.4651	14.6125	-4.25
13.4	97	13.8	102.843	13.8	-21.2631	14.6162	-4.25
13.42	103	13.82	102.67	13.82	-40.0904	14.6165	-4.25
13.44	109	13.84	102.525	13.84	-38.9446	14.6255	-4.25
13.46	100	13.86	102.401	13.86	-32.8205	14.6265	-4.25
13.48	94	13.88	102.291	13.88	-0.71057	14.6433	-4.25
13.5	98	13.9	102.185	13.9	-17.6054	14.6439	-4.25
13.52	116	13.92	102.075	13.92	-27.4951	14.6474	-4.25
13.54	109	13.94	101.951	13.94	-18.371	14.6486	-4.25
13.56	103	13.96	101.806	13.96	-20.2256	14.6517	-4.25
13.58	121	13.98	101.635	13.98	-28.0548	14.6523	-4.25
13.6	105	14	101.438	14	-20.8583	14.6526	-4.25
13.62	108	14.02	101.22	14.02	-36.6398	14.6616	-4.25
13.64	113	14.04	100.987	14.04	-30.4074	14.6627	-4.25
13.66	107	14.06	100.753	14.06	-21.1728	14.6794	-4.25
13.68	95	14.08	100.531	14.08	-23.9507	14.6801	-4.25
13.7	104	14.1	100.337	14.1	-25.7572	14.6879	-4.25
13.72	111	14.12	100.189	14.12	-34.6087	14.7025	-4.25
13.74	102	14.14	100.101	14.14	-41.5207	14.7037	-4.25
13.76	112	14.16	100.086	14.16	-20.5063	14.7388	-4.25
13.78	80	14.18	100.156	14.18	-22.5759	14.74	-4.25
13.8	109	14.2	100.316	14.2	-41.736	14.759	-4.25
13.82	90	14.22	100.569	14.22	-4.9889	14.7686	-4.25
13.84	91	14.24	100.913	14.24	-24.3327	14.7692	-4.25
13.86	97	14.26	101.341	14.26	-28.7608	14.7955	-4.25
13.88	129	14.28	101.842	14.28	-19.2624	14.8039	-4.25
13.9	112	14.3	102.403	14.3	-18.8228	14.805	-4.25
13.92	102	14.32	103.004	14.32	-45.4236	14.8054	-4.25
13.94	111	14.34	103.624	14.34	-26.0441	14.8057	-4.25
13.96	109	14.36	104.242	14.36	-28.6619	14.8382	-4.25
13.98	101	14.38	104.834	14.38	-31.2542	14.8405	-4.25
14	108	14.4	105.38	14.4	-26.7996	14.842	-4.25
14.02	92	14.42	105.859	14.42	-30.2792	14.8749	-4.25
14.04	98	14.44	106.258	14.44	-17.6778	14.911	-4.25
14.06	107	14.46	106.565	14.46	-27.9851	14.9222	-4.25
14.08	104	14.48	106.776	14.48	-23.1962	14.9479	-4.25
14.1	102	14.5	106.892	14.5	-31.3121	14.9591	-4.25
14.12	93	14.52	106.919	14.52	-27.3392	14.9886	-4.25
14.14	86	14.54	106.869	14.54	-22.2889	14.9904	-4.25
14.16	107	14.56	106.757	14.56	-16.1766	15.0256	-4.25
14.18	105	14.58	106.601	14.58	-31.0206	15.0274	-4.25
14.2	86	14.6	106.421	14.6	-31.8405	15.0422	-4.25
14.22	123	14.62	106.237	14.62	-26.6568	15.0433	-4.25
14.24	104	14.64	106.068	14.64	-25.4885	15.0609	-4.25
14.26	100	14.66	105.933	14.66	-12.353	15.0723	-4.25
14.28	110	14.68	105.845	14.68	-28.2646	15.0794	-4.25
14.3	111	14.7	105.814	14.7	-32.2339	15.0805	-4.25
14.32	85	14.72	105.847	14.72	-39.2671	15.0981	-4.25
14.34	105	14.74	105.946	14.74	-30.3657	15.1092	-4.25
14.36	103	14.76	106.106	14.76	-34.5264	15.1095	-4.25
14.38	101	14.78	106.321	14.78	-33.7411	15.1261	-4.25
14.4	106	14.8	106.578	14.8	-14.9978	15.1281	-4.25
14.42	103	14.82	106.861	14.82	-26.2809	15.1308	-4.25
14.44	116	14.84	107.152	14.84	-35.5725	15.1322	-4.25
14.46	106	14.86	107.434	14.86	-14.8538	15.1341	-4.25
14.48	111	14.88	107.687	14.88	-33.1069	15.1392	-4.25
14.5	103	14.9	107.897	14.9	-17.3166	15.1405	-4.25
14.52	107	14.92	108.052	14.92	-28.4719	15.1466	-4.25
14.54	112	14.94	108.148	14.94	-5.56751	15.1622	-4.25
14.56	118	14.96	108.184	14.96	-27.6043	15.1635	-4.25
14.58	103	14.98	108.17	14.98	-24.5897	15.1641	-4.25
14.6	102	15	108.117	15	-30.5368	15.1655	-4.25
14.62	107	15.02	108.043	15.02	-19.463	15.1682	-4.25
14.64	108	15.04	107.968	15.04	-47.3883	15.1696	-4.25
14.66	121	15.06	107.914	15.06	-30.3338	15.1705	-4.25
14.68	105	15.08	107.9	15.08	-14.3196	15.1715	-4.25
14.7	101	15.1	107.944	15.1	-37.3636	15.1723	-4.25
14.72	94	15.12	108.06	15.12	-24.48	15.1766	-4.25
14.74	103	15.14	108.258	15.14	-17.6784	15.1779	-4.25
14.76	99	15.16	108.544	15.16	-44.9638	15.1961	-4.25
14.78	100	15.18	108.916	15.18	-21.3358	15.1981	-4.25
14.8	119	15.2	109.369	15.2	-15.789	15.1997	-4.25
14.82	108	15.22	109.893	15.22	-39.3131	15.2016	-4.25
14.84	99	15.24	110.474	15.24	-15.8936	15.208	-4.25
14.86	120	15.26	111.093	15.26	-11.5125	15.2099	-4.25
14.88	102	15.28	111.729	15.28	-23.1492	15.2254	-4.25
14.9	118	15.3	112.362	15.3	-24.7818	15.2337	-4.25
14.92	107	15.32	112.969	15.32	-35.3886	15.2357	-4.25
14.94	130	15.34	113.529	15.34	-36.9492	15.2392	-4.25
14.96	108	15.36	114.026	15.36	-28.4462	15.2403	-4.25
14.98	111	15.38	114.446	15.38	-10.8664	15.2419	-4.25
15	105	15.4	114.781	15.4	-24.2012	15.2423	-4.25
15.02	116	15.42	115.028	15.42	-47.448	15.263	-4.25
15.04	88	15.44	115.189	15.44	-31.6092	15.2768	-4.25
15.06	105	15.46	115.273	15.46	-21.6928	15.278	-4.25
15.08	121	15.48	115.291	15.48	-13.7111	15.2796	-4.25
15.1	98	15.5	115.26	15.5	-25.6804	15.28	-4.25
15.12	111	15.52	115.199	15.52	-35.6187	15.2845	-4.25
15.14	118	15.54	115.126	15.54	-14.5455	15.2854	-4.25
15.16	91	15.56	115.059	15.56	-24.4794	15.2955	-4.25
15.18	115	15.58	115.018	15.58	-25.4375	15.2956	-4.25
15.2	121	15.6	115.014	15.6	-34.4338	15.3223	-4.25
15.22	98	15.62	115.059	15.62	-26.4785	15.3232	-4.25
15.24	122	15.64	115.157	15.64	-19.5772	15.3333	-4.25
15.26	127	15.66	115.311	15.66	-28.7306	15.3334	-4.25
15.28	116	15.68	115.514	15.68	-41.9342	15.3424	-4.25
15.3	115	15.7	115.759	15.7	-14.1789	15.3432	-4.25
15.32	105	15.72	116.032	15.72	-31.4515	15.3433	-4.25
15.34	104	15.74	116.316	15.74	-36.7355	15.3436	-4.25
15.36	113	15.76	116.592	15.76	-9.01221	15.3482	-4.25
15.38	131	15.78	116.842	15.78	-22.2624	15.3486	-4.25
15.4	118	15.8	117.047	15.8	-23.4672	15.3803	-4.25
15.42	95	15.82	117.19	15.82	-48.6098	15.3811	-4.25
15.44	111	15.84	117.256	15.84	-24.6761	15.3812	-4.25
15.46	121	15.86	117.236	15.86	-20.6557	15.3815	-4.25
15.48	129	15.88	117.123	15.88	-25.5432	15.3862	-4.25
15.5	117	15.9	116.918	15.9	-27.3375	15.3866	-4.25
15.52	107	15.92	116.624	15.92	-8.04347	15.4186	-4.25
15.54	128	15.94	116.251	15.94	-27.6711	15.4198	-4.25
15.56	118	15.96	115.816	15.96	-35.2359	15.4482	-4.25
15.58	117	15.98	115.338	15.98	-30.7579	15.4503	-4.25
15.6	108	16	114.841	16	-14.2614	15.4568	-4.25
15.62	116	16.02	114.353	16.02	-26.773	15.4579	-4.25
15.64	123	16.04	113.901	16.04	-32.3205	15.482	-4.25
15.66	114	16.06	113.511	16.06	-26.931	15.4837	-4.25
15.68	101	16.08	113.21	16.08	-17.6295	15.4864	-4.25
15.7	129	16.1	113.017	16.1	-52.4367	15.4885	-4.25
15.72	112	16.12	112.948	16.12	-20.3683	15.4888	-4.25
15.74	107	16.14	113.014	16.14	-21.4337	15.4898	-4.25
15.76	135	16.16	113.216	16.16	-33.6357	15.5	-4.25
15.78	122	16.18	113.55	16.18	-24.9699	15.5002	-4.25
15.8	121	16.2	114.005	16.2	-17.4249	15.5011	-4.25
15.82	96	16.22	114.563	16.22	-23.9825	15.5188	-4.25
15.84	120	16.24	115.199	16.24	-25.6185	15.5203	-4.25
15.86	124	16.26	115.884	16.26	-24.3037	15.522	-4.25
15.88	119	16.28	116.585	16.28	-10.0051	15.5271	-4.25
15.9	117	16.3	117.268	16.3	-40.6879	15.5275	-4.25
15.92	136	16.32	117.897	16.32	-26.3171	15.5282	-4.25
15.94	116	16.34	118.44	16.34	-22.8604	15.5285	-4.25
15.96	108	16.36	118.87	16.36	-42.2901	15.5376	-4.25
15.98	112	16.38	119.165	16.38	-26.5852	15.5384	-4.25
16	128	16.4	119.314	16.4	-28.7335	15.5385	-4.25
16.02	115	16.42	119.312	16.42	-21.7322	15.5395	-4.25
16.04	109	16.44	119.168	16.44	-20.5879	15.5572	-4.25
16.06	114	16.46	118.896	16.46	-37.3162	15.5606	-4.25
16.08	123	16.48	118.52	16.48	-36.9399	15.5624	-4.25
16.1	88	16.5	118.067	16.5	-18.4868	15.5659	-4.25
16.12	120	16.52	117.568	16.52	-16.988	15.5669	-4.25
16.14	119	16.54	117.055	16.54	-20.4748	15.576	-4.25
16.16	107	16.56	116.557	16.56	-34.9772	15.5814	-4.25
16.18	116	16.58	116.102	16.58	-16.522	15.5835	-4.25
16.2	124	16.6	115.711	16.6	-16.1314	15.5991	-4.25
16.22	118	16.62	115.402	16.62	-22.8219	15.6009	-4.25
16.24	117	16.64	115.184	16.64	-25.6041	15.6199	-4.25
16.26	119	16.66	115.062	16.66	-55.4817	15.6221	-4.25
16.28	134	16.68	115.032	16.68	-28.4522	15.6337	-4.25
16.3	104	16.7	115.087	16.7	-28.5069	15.6337	-4.25
16.32	119	16.72	115.212	16.72	-27.6319	15.6444	-4.25
16.34	123	16.74	115.389	16.74	-26.8091	15.6449	-4.25
16.36	104	16.76	115.598	16.76	-16.0179	15.6523	-4.25
16.38	120	16.78	115.817	16.78	-22.2372	15.6724	-4.25
16.4	118	16.8	116.028	16.8	-10.4479	15.6724	-4.25
16.42	125	16.82	116.215	16.82	-30.6346	15.6728	-4.25
16.44	126	16.84	116.368	16.84	-36.7878	15.6742	-4.25
16.46	109	16.86	116.485	16.86	-29.905	15.6745	-4.25
16.48	109	16.88	116.571	16.88	-30.991	15.68	-4.25
16.5	127	16.9	116.637	16.9	-4.05718	15.6807	-4.25
16.52	128	16.92	116.701	16.92	-28.1206	15.6831	-4.25
16.54	124	16.94	116.782	16.94	-32.2016	15.6836	-4.25
16.56	109	16.96	116.902	16.96	-30.3223	15.6845	-4.25
16.58	127	16.98	117.084	16.98	-33.5039	15.6852	-4.25
16.6	127	17	117.346	17	-38.7655	15.6892	-4.25
16.62	120	17.02	117.702	17.02	-19.122	15.69	-4.25
16.64	117	17.04	118.163	17.04	-13.5832	15.691	-4.25
16.66	87	17.06	118.733	17.06	-22.1534	15.7009	-4.25
16.68	114	17.08	119.41	17.08	-34.8303	15.7012	-4.25
16.7	114	17.1	120.186	17.1	-16.6056	15.7116	-4.25
16.72	115	17.12	121.045	17.12	-38.4649	15.713	-4.25
16.74	116	17.14	121.969	17.14	-28.3888	15.7133	-4.25
16.76	127	17.16	122.933	17.16	-36.3534	15.7188	-4.25
16.78	121	17.18	123.912	17.18	-17.3324	15.7195	-4.25
16.8	133	17.2	124.879	17.2	-25.299	15.7233	-4.25
16.82	113	17.22	125.808	17.22	-34.2278	15.724	-4.25
16.84	107	17.24	126.678	17.24	-36.0977	15.728	-4.25
16.86	114	17.26	127.473	17.26	-2.89341	15.7288	-4.25
16.88	113	17.28	128.187	17.28	-19.6071	15.7398	-4.25
16.9	140	17.3	128.819	17.3	-24.2388	15.7401	-4.25
16.92	116	17.32	129.376	17.32	-30.7959	15.7543	-4.25
16.94	112	17.34	129.871	17.34	-43.2911	15.7917	-4.25
16.96	114	17.36	130.321	17.36	-9.74127	15.7929	-4.25
16.98	111	17.38	130.745	17.38	-8.16457	15.7933	-4.25
17	106	17.4	131.158	17.4	-31.5782	15.8308	-4.25
17.02	126	17.42	131.576	17.42	-41.9962	15.832	-4.25
17.04	132	17.44	132.008	17.44	-38.4282	15.9329	-4.25
17.06	124	17.46	132.458	17.46	-24.8779	15.9347	-4.25
17.08	112	17.48	132.923	17.48	-32.3427	15.9644	-4.25
17.1	131	17.5	133.393	17.5	-26.8132	15.9659	-4.25
17.12	110	17.52	133.854	17.52	-14.2743	15.9723	-4.25
17.14	121	17.54	134.285	17.54	-23.7055	15.9742	-4.25
17.16	114	17.56	134.663	17.56	-30.0828	15.982	-4.25
17.18	134	17.58	134.961	17.58	-33.3811	15.9837	-4.25
17.2	127	17.6	135.157	17.6	-34.5767	16.0039	-4.25
17.22	119	17.62	135.229	17.62	-15.6493	16.0054	-4.25
17.24	118	17.64	135.165	17.64	-23.5853	16.0198	-4.25
17.26	152	17.66	134.96	17.66	-19.3803	16.0215	-4.25
17.28	136	17.68	134.62	17.68	-21.0396	16.0232	-4.25
17.3	132	17.7	134.159	17.7	-37.5791	16.0259	-4.25
17.32	126	17.72	133.604	17.72	-21.0244	16.0273	-4.25
17.34	114	17.74	132.989	17.74	-23.4086	16.058	-4.25
17.36	148	17.76	132.35	17.76	-26.7698	16.0589	-4.25
17.38	150	17.78	131.729	17.78	-25.1487	16.0594	-4.25
17.4	127	17.8	131.165	17.8	-27.5851	16.0655	-4.25
17.42	117	17.82	130.696	17.82	-48.116	16.067	-4.25
17.44	121	17.84	130.353	17.84	-33.7734	16.0751	-4.25
17.46	135	17.86	130.163	17.86	-10.5829	16.0761	-4.25
17.48	128	17.88	130.143	17.88	-31.563	16.0936	-4.25
17.5	134	17.9	130.305	17.9	-33.7248	16.0938	-4.25
17.52	147	17.92	130.653	17.92	-10.0725	16.0978	-4.25
17.54	138	17.94	131.184	17.94	-22.6039	16.0982	-4.25
17.56	132	17.96	131.891	17.96	-37.3112	16.0987	-4.25
17.58	129	17.98	132.762	17.98	-25.1824	16.1002	-4.25
17.6	128	18	133.782	18	-26.2024	16.1149	-4.25
17.62	147	18.02	134.934	18.02	-26.3537	16.1159	-4.25
17.64	139	18.04	136.197	18.04	-20.6172	16.1334	-4.25
17.66	143	18.06	137.552	18.06	-30.9719	16.1336	-4.25
17.68	141	18.08	138.975	18.08	-17.3945	16.1347	-4.25
17.7	124	18.1	140.439	18.1	-16.8588	16.1362	-4.25
17.72	140	18.12	141.915	18.12	-35.3353	16.138	-4.25
17.74	137	18.14	143.371	18.14	-36.7906	16.1401	-4.25
17.76	133	18.16	144.768	18.16	-15.1875	16.1746	-4.25
17.78	134	18.18	146.066	18.18	-37.4858	16.1761	-4.25
17.8	131	18.2	147.224	18.2	-29.6435	16.1967	-4.25
17.82	110	18.22	148.199	18.22	-44.6193	16.204	-4.25
17.84	124	18.24	148.956	18.24	-30.3759	16.205	-4.25
17.86	147	18.26	149.463	18.26	-33.8829	16.2242	-4.25
17.88	126	18.28	149.7	18.28	-13.12	16.2247	-4.25
17.9	124	18.3	149.66	18.3	-10.0805	16.2368	-4.25
17.92	148	18.32	149.352	18.32	-20.7718	16.2442	-4.25
17.94	136	18.34	148.797	18.34	-13.2169	16.2452	-4.25
17.96	122	18.36	148.032	18.36	-39.4521	16.2643	-4.25
17.98	135	18.38	147.105	18.38	-33.5252	16.2648	-4.25
18	135	18.4	146.071	18.4	-10.4915	16.2777	-4.25
18.02	136	18.42	144.99	18.42	-31.4103	16.2793	-4.25
18.04	143	18.44	143.921	18.44	-32.3409	16.2935	-4.25
18.06	134	18.46	142.92	18.46	-34.3397	16.2957	-4.25
18.08	149	18.48	142.037	18.48	-9.45655	16.3027	-4.25
18.1	151	18.5	141.313	18.5	-34.7327	16.3035	-4.25
18.12	134	18.52	140.78	18.52	-30.1998	16.318	-4.25
18.14	134	18.54	140.458	18.54	-10.8784	16.3196	-4.25
18.16	157	18.56	140.358	18.56	-45.7778	16.3213	-4.25
18.18	136	18.58	140.476	18.58	-33.8955	16.3219	-4.25
18.2	145	18.6	140.798	18.6	-12.2176	16.3232	-4.25
18.22	131	18.62	141.3	18.62	-33.7196	16.3293	-4.25
18.24	146	18.64	141.946	18.64	-32.3662	16.3312	-4.25
18.26	143	18.66	142.693	18.66	-40.1131	16.3338	-4.25
18.28	164	18.68	143.489	18.68	-24.909	16.336	-4.25
18.3	167	18.7	144.278	18.7	-21.6975	16.3431	-4.25
18.32	156	18.72	145.001	18.72	-3.42052	16.3439	-4.25
18.34	163	18.74	145.602	18.74	-33.0224	16.3455	-4.25
18.36	136	18.76	146.034	18.76	-27.4538	16.3466	-4.25
18.38	141	18.78	146.256	18.78	-27.6764	16.3617	-4.25
18.4	163	18.8	146.246	18.8	-3.66594	16.3623	-4.25
18.42	141	18.82	145.995	18.82	-41.4151	16.3636	-4.25
18.44	139	18.84	145.514	18.84	-28.9342	16.3698	-4.25
18.46	136	18.86	144.83	18.86	-28.2501	16.3717	-4.25
18.48	160	18.88	143.984	18.88	-17.4037	16.3765	-4.25
18.5	134	18.9	143.027	18.9	-27.4473	16.3788	-4.25
18.52	138	18.92	142.02	18.92	-46.4395	16.386	-4.25
18.54	157	18.94	141.022	18.94	-16.4417	16.386	-4.25
18.56	122	18.96	140.094	18.96	-17.5141	16.3871	-4.25
18.58	134	18.98	139.293	18.98	-34.7126	16.3871	-4.25
18.6	156	19	138.667	19	-34.0866	16.3933	-4.25
18.62	135	19.02	138.257	19.02	-31.6774	16.4171	-4.25
18.64	137	19.04	138.096	19.04	-36.5164	16.4193	-4.25
18.66	130	19.06	138.205	19.06	-31.6247	16.4265	-4.25
18.68	146	19.08	138.592	19.08	-8.01238	16.4277	-4.25
18.7	150	19.1	139.259	19.1	-16.6787	16.4339	-4.25
18.72	169	19.12	140.191	19.12	12.3886	16.4371	-4.25
18.74	140	19.14	141.367	19.14	-34.7874	16.458	-4.25
18.76	146	19.16	142.753	19.16	-30.1729	16.4592	-4.25
18.78	146	19.18	144.304	19.18	-35.7239	16.4778	-4.25
18.8	170	19.2	145.968	19.2	-36.3878	16.4988	-4.25
18.82	132	19.22	147.685	19.22	-32.1054	16.4999	-4.25
18.84	144	19.24	149.393	19.24	-30.8126	16.5054	-4.25
18.86	144	19.26	151.024	19.26	-38.4441	16.5057	-4.25
18.88	154	19.28	152.518	19.28	-40.9375	16.5161	-4.25
18.9	143	19.3	153.818	19.3	-28.2379	16.5391	-4.25
18.92	123	19.32	154.882	19.32	-5.30153	16.5415	-4.25
18.94	152	19.34	155.68	19.34	-23.0997	16.5432	-4.25
18.96	150	19.36	156.201	19.36	-10.6208	16.5453	-4.25
18.98	132	19.38	156.451	19.38	-5.87108	16.5463	-4.25
19	132	19.4	156.453	19.4	-30.8732	16.5466	-4.25
19.02	134	19.42	156.243	19.42	-20.6633	16.5571	-4.25
19.04	129	19.44	155.867	19.44	-41.2873	16.5594	-4.25
19.06	134	19.46	155.377	19.46	-12.7971	16.5606	-4.25
19.08	158	19.48	154.826	19.48	-38.2459	16.5801	-4.25
19.1	150	19.5	154.265	19.5	-40.6845	16.5825	-4.25
19.12	180	19.52	153.739	19.52	-24.1589	16.5842	-4.25
19.14	134	19.54	153.288	19.54	-28.7076	16.5862	-4.25
19.16	140	19.56	152.94	19.56	-41.3599	16.6004	-4.25
19.18	136	19.58	152.716	19.58	-21.1357	16.6016	-4.25
19.2	137	19.6	152.624	19.6	-23.044	16.6404	-4.25
19.22	143	19.62	152.664	19.62	-26.0839	16.6412	-4.25
19.24	146	19.64	152.825	19.64	-28.2445	16.6817	-4.25
19.26	140	19.66	153.086	19.66	-43.5063	16.6824	-4.25
19.28	139	19.68	153.422	19.68	-18.8422	16.6849	-4.25
19.3	153	19.7	153.801	19.7	-14.2212	16.6852	-4.25
19.32	177	19.72	154.191	19.72	-34.6107	16.7263	-4.25
19.34	160	19.74	154.56	19.74	-27.9801	16.7265	-4.25
19.36	173	19.76	154.885	19.76	-5.30454	16.7307	-4.25
19.38	178	19.78	155.148	19.78	-28.568	16.7318	-4.25
19.4	153	19.8	155.345	19.8	-23.7647	16.7318	-4.25
19.42	163	19.82	155.48	19.82	-34.8997	16.7722	-4.25
19.44	142	19.84	155.568	19.84	-11.9884	16.7732	-4.25
19.46	170	19.86	155.634	19.86	-22.0542	16.7733	-4.25
19.48	144	19.88	155.706	19.88	-35.1256	16.8079	-4.25
19.5	141	19.9	155.813	19.9	-33.2326	16.8318	-4.25
19.52	157	19.92	155.984	19.92	-27.4037	16.8495	-4.25
19.54	152	19.94	156.243	19.94	-37.6628	16.8537	-4.25
19.56	139	19.96	156.607	19.96	-48.0272	16.854	-4.25
19.58	159	19.98	157.086	19.98	-25.5061	16.8735	-4.25
19.6	157	20	157.68	20	-20.0997	16.882	-4.25
19.62	154	20.02	158.379	20.02	-14.7993	16.8841	-4.25
19.64	152	20.04	159.168	20.04	-23.5877	16.8954	-4.25
19.66	137	20.06	160.021	20.06	-16.441	16.8958	-4.25
19.68	162	20.08	160.91	20.08	-30.3301	16.9215	-4.25
19.7	167	20.1	161.803	20.1	-38.2231	16.9222	-4.25
19.72	147	20.12	162.668	20.12	-24.0885	16.9239	-4.25
19.74	154	20.14	163.478	20.14	-15.8977	16.9259	-4.25
19.76	177	20.16	164.208	20.16	-2.62791	16.9541	-4.25
19.78	154	20.18	164.843	20.18	-36.2632	16.9622	-4.25
19.8	159	20.2	165.376	20.2	-39.7957	16.9628	-4.25
19.82	148	20.22	165.805	20.22	-31.2246	16.9635	-4.25
19.84	171	20.24	166.135	20.24	-31.5553	16.9639	-4.25
19.86	161	20.26	166.378	20.26	-46.7983	16.9641	-4.25
19.88	148	20.28	166.547	20.28	-25.9668	16.9647	-4.25
19.9	150	20.3	166.656	20.3	-24.0755	16.9683	-4.25
19.92	156	20.32	166.72	20.32	-8.13959	16.9685	-4.25
19.94	146	20.34	166.754	20.34	-15.1736	16.9754	-4.25
19.96	136	20.36	166.771	20.36	-23.1908	16.9776	-4.25
19.98	159	20.38	166.782	20.38	-21.2019	16.9946	-4.25
20	165	20.4	166.795	20.4	-26.2146	16.9951	-4.25
20.02	171	20.42	166.812	20.42	-50.2322	16.9961	-4.25
20.04	163	20.44	166.833	20.44	-18.2533	17.0042	-4.25
20.06	171	20.46	166.851	20.46	-37.2708	17.0049	-4.25
20.08	158	20.48	166.852	20.48	-34.2724	17.0059	-4.25
20.1	151	20.5	166.822	20.5	-24.242	17.0068	-4.25
20.12	166	20.52	166.742	20.52	-8.16153	17.0104	-4.25
20.14	175	20.54	166.594	20.54	-32.0137	17.0106	-4.25
20.16	189	20.56	166.365	20.56	-27.7848	17.0175	-4.25
20.18	156	20.58	166.048	20.58	-33.4675	17.0196	-4.25
20.2	153	20.6	165.643	20.6	-12.0631	17.0219	-4.25
20.22	162	20.62	165.162	20.62	-36.5819	17.0243	-4.25
20.24	162	20.64	164.623	20.64	-10.0427	17.0297	-4.25
20.26	147	20.66	164.051	20.66	-44.471	17.0316	-4.25
20.28	168	20.68	163.476	20.68	-14.8963	17.0368	-4.25
20.3	170	20.7	162.929	20.7	-24.3491	17.0372	-4.25
20.32	186	20.72	162.437	20.72	-34.8572	17.0406	-4.25
20.34	179	20.74	162.023	20.74	-32.443	17.0412	-4.25
20.36	171	20.76	161.701	20.76	-33.1212	17.0445	-4.25
20.38	173	20.78	161.477	20.78	-15.8974	17.0465	-4.25
20.4	168	20.8	161.347	20.8	-24.7671	17.058	-4.25
20.42	144	20.82	161.297	20.82	-17.7165	17.0641	-4.25
20.44	176	20.84	161.304	20.84	-36.7235	17.0665	-4.25
20.46	157	20.86	161.34	20.86	-33.7604	17.0719	-4.25
20.48	160	20.88	161.377	20.88	-25.7965	17.0738	-4.25
20.5	170	20.9	161.382	20.9	-23.8016	17.0828	-4.25
20.52	186	20.92	161.33	20.92	-41.75	17.0829	-4.25
20.54	162	20.94	161.204	20.94	-12.6239	17.0835	-4.25
20.56	166	20.96	160.996	20.96	-17.4155	17.0842	-4.25
20.58	160	20.98	160.708	20.98	-39.1281	17.0867	-4.25
20.6	181	21	160.356	21	-23.776	17.0888	-4.25
20.62	156	21.02	159.962	21.02	-22.3819	17.0974	-4.25
20.64	182	21.04	159.555	21.04	-30.9749	17.1003	-4.25
20.66	147	21.06	159.167	21.06	-24.5867	17.1081	-4.25
20.68	176	21.08	158.828	21.08	-28.248	17.11	-4.25
20.7	166	21.1	158.566	21.1	-22.9855	17.1152	-4.25
20.72	155	21.12	158.399	21.12	-47.8194	17.1187	-4.25
20.74	157	21.14	158.341	21.14	-21.7612	17.119	-4.25
20.76	156	21.16	158.393	21.16	-24.8131	17.1253	-4.25
20.78	173	21.18	158.547	21.18	-29.9669	17.1265	-4.25
20.8	164	21.2	158.785	21.2	-19.2054	17.1398	-4.25
20.82	171	21.22	159.083	21.22	-18.5028	17.1444	-4.25
20.84	152	21.24	159.408	21.24	-19.8277	17.1463	-4.25
20.86	155	21.26	159.726	21.26	-49.1457	17.1506	-4.25
20.88	163	21.28	160.003	21.28	-1.42335	17.1525	-4.25
20.9	165	21.3	160.212	21.3	-37.6322	17.1576	-4.25
20.92	147	21.32	160.332	21.32	-50.7524	17.1612	-4.25
20.94	176	21.34	160.356	21.34	-24.7764	17.1615	-4.25
20.96	171	21.36	160.289	21.36	-26.7086	17.1693	-4.25
20.98	149	21.38	160.146	21.38	-0.5664	17.17	-4.25
21	164	21.4	159.958	21.4	7.62167	17.1869	-4.25
21.02	165	21.42	159.76	21.42	-28.1802	17.1888	-4.25
21.04	156	21.44	159.591	21.44	-41.0109	17.2119	-4.25
21.06	162	21.46	159.489	21.46	-39.9089	17.2126	-4.25
21.08	158	21.48	159.488	21.48	-26.9082	17.2401	-4.25
21.1	163	21.5	159.615	21.5	-39.0352	17.2402	-4.25
21.12	138	21.52	159.887	21.52	-30.3065	17.2471	-4.25
21.14	164	21.54	160.307	21.54	-17.7274	17.248	-4.25
21.16	161	21.56	160.871	21.56	-33.2914	17.2486	-4.25
21.18	156	21.58	161.561	21.58	-26.9806	17.2495	-4.25
21.2	167	21.6	162.346	21.6	-18.7663	17.2497	-4.25
21.22	168	21.62	163.192	21.62	-24.612	17.2506	-4.25
21.24	167	21.64	164.055	21.64	-23.4753	17.2507	-4.25
21.26	138	21.66	164.893	21.66	-13.3127	17.2818	-4.25
21.28	186	21.68	165.663	21.68	-41.0828	17.2829	-4.25
21.3	150	21.7	166.331	21.7	-36.7507	17.2829	-4.25
21.32	137	21.72	166.871	21.72	-6.29111	17.2832	-4.25
21.34	163	21.74	167.271	21.74	-42.6909	17.2899	-4.25
21.36	161	21.76	167.529	21.76	-21.9487	17.2908	-4.25
21.38	187	21.78	167.655	21.78	-26.0747	17.2914	-4.25
21.4	195	21.8	167.668	21.8	-23.0875	17.2923	-4.25
21.42	159	21.82	167.591	21.82	-37.0113	17.2925	-4.25
21.44	146	21.84	167.452	21.84	-40.8719	17.2929	-4.25
21.46	147	21.86	167.274	21.86	-21.694	17.2934	-4.25
21.48	160	21.88	167.077	21.88	-7.49732	17.2935	-4.25
21.5	148	21.9	166.875	21.9	-10.2948	17.2951	-4.25
21.52	157	21.92	166.672	21.92	-40.0918	17.3011	-4.25
21.54	170	21.94	166.466	21.94	-35.8863	17.3017	-4.25
21.56	155	21.96	166.25	21.96	-31.6698	17.3052	-4.25
21.58	162	21.98	166.009	21.98	-27.4288	17.3247	-4.25
21.6	171	22	165.729	22	-13.1489	17.3249	-4.25
21.62	166	22.02	165.397	22.02	-23.8172	17.326	-4.25
21.64	168	22.04	165.006	22.04	-43.4262	17.3261	-4.25
21.66	179	22.06	164.557	22.06	-19.9768	17.3358	-4.25
21.68	152	22.08	164.06	22.08	-33.4799	17.338	-4.25
21.7	157	22.1	163.537	22.1	-21.9572	17.3427	-4.25
21.72	188	22.12	163.02	22.12	-31.4399	17.3429	-4.25
21.74	152	22.14	162.546	22.14	-38.9663	17.344	-4.25
21.76	173	22.16	162.158	22.16	1.42176	17.3446	-4.25
21.78	169	22.18	161.897	22.18	-38.3171	17.3467	-4.25
21.8	172	22.2	161.8	22.2	-17.2199	17.3477	-4.25
21.82	158	22.22	161.895	22.22	-3.3152	17.3481	-4.25
21.84	154	22.24	162.201	22.24	-48.6208	17.3626	-4.25
21.86	173	22.26	162.721	22.26	-32.1411	17.3642	-4.25
21.88	187	22.28	163.447	22.28	-24.8667	17.3679	-4.25
21.9	184	22.3	164.353	22.3	-25.7735	17.369	-4.25
21.92	154	22.32	165.403	22.32	-40.8229	17.3766	-4.25
21.94	158	22.34	166.544	22.34	-22.9642	17.3833	-4.25
21.96	162	22.36	167.717	22.36	-23.1372	17.3854	-4.25
21.98	166	22.38	168.857	22.38	-26.2765	17.3857	-4.25
22	180	22.4	169.897	22.4	-10.3166	17.3859	-4.25
22.02	169	22.42	170.778	22.42	-33.1979	17.3897	-4.25
22.04	149	22.44	171.453	22.44	-32.8728	17.3908	-4.25
22.06	172	22.46	171.891	22.46	-21.3107	17.4057	-4.25
22.08	158	22.48	172.082	22.48	-43.5019	17.4072	-4.25
22.1	169	22.5	172.038	22.5	-22.4575	17.4178	-4.25
22.12	159	22.52	171.788	22.52	-21.2083	17.419	-4.25
22.14	151	22.54	171.381	22.54	-22.8009	17.4197	-4.25
22.16	191	22.56	170.872	22.56	-17.292	17.4264	-4.25
22.18	151	22.58	170.323	22.58	-26.743	17.4286	-4.25
22.2	172	22.6	169.793	22.6	-44.2134	17.4412	-4.25
22.22	186	22.62	169.336	22.62	-23.7565	17.4416	-4.25
22.24	141	22.64	168.995	22.64	-15.4149	17.4517	-4.25
22.26	158	22.66	168.798	22.66	-37.2182	17.461	-4.25
22.28	166	22.68	168.762	22.68	-12.1815	17.4623	-4.25
22.3	166	22.7	168.885	22.7	-22.3045	17.4654	-4.25
22.32	152	22.72	169.152	22.72	-42.572	17.4666	-4.25
22.34	171	22.74	169.535	22.74	-44.9555	17.4739	-4.25
22.36	172	22.76	169.995	22.76	-21.4154	17.4845	-4.25
22.38	170	22.78	170.486	22.78	-22.9056	17.4849	-4.25
22.4	187	22.8	170.958	22.8	-39.3783	17.4867	-4.25
22.42	165	22.82	171.369	22.82	-22.7892	17.495	-4.25
22.44	166	22.84	171.683	22.84	-9.10344	17.5034	-4.25
22.46	178	22.86	171.88	22.86	-5.29965	17.5087	-4.25
22.48	156	22.88	171.954	22.88	-39.3736	17.5099	-4.25
22.5	177	22.9	171.919	22.9	-36.3386	17.5172	-4.25
22.52	178	22.92	171.804	22.92	-25.2239	17.5301	-4.25
22.54	176	22.94	171.651	22.94	-26.0709	17.5436	-4.25
22.56	181	22.96	171.508	22.96	-27.9278	17.5445	-4.25
22.58	171	22.98	171.425	22.98	-14.8446	17.5468	-4.25
22.6	153	23	171.447	23	-18.8672	17.5669	-4.25
22.62	173	23.02	171.613	23.02	-25.0328	17.567	-4.25
22.64	181	23.04	171.946	23.04	-48.3663	17.5872	-4.25
22.66	159	23.06	172.457	23.06	-32.8774	17.588	-4.25
22.68	184	23.08	173.139	23.08	-23.5593	17.6046	-4.25
22.7	174	23.1	173.968	23.1	-26.3879	17.6058	-4.25
22.72	154	23.12	174.903	23.12	-32.323	17.6105	-4.25
22.74	152	23.14	175.89	23.14	-33.3095	17.6106	-4.25
22.76	176	23.16	176.861	23.16	-15.2814	17.6184	-4.25
22.78	175	23.18	177.746	23.18	-23.1665	17.6224	-4.25
22.8	159	23.2	178.473	23.2	-56.8929	17.6226	-4.25
22.82	176	23.22	178.977	23.22	-20.3965	17.6261	-4.25
22.84	190	23.24	179.208	23.24	-7.6276	17.6278	-4.25
22.86	194	23.26	179.138	23.26	-20.5578	17.6417	-4.25
22.88	160	23.28	178.764	23.28	-30.1837	17.6435	-4.25
22.9	163	23.3	178.108	23.3	-1.52791	17.6483	-4.25
22.92	174	23.32	177.217	23.32	-19.6368	17.6495	-4.25
22.94	173	23.34	176.155	23.34	-48.5753	17.659	-4.25
22.96	171	23.36	175	23.36	2.57961	17.6593	-4.25
22.98	184	23.38	173.834	23.38	-37.2538	17.6621	-4.25
23	180	23.4	172.735	23.4	-31.1551	17.6661	-4.25
23.02	174	23.42	171.775	23.42	-32.1951	17.6664	-4.25
23.04	151	23.44	171.012	23.44	-29.432	17.6699	-4.25
23.06	167	23.46	170.487	23.46	-31.9073	17.6715	-4.25
23.08	177	23.48	170.224	23.48	-37.6444	17.6855	-4.25
23.1	175	23.5	170.227	23.5	-31.6471	17.6872	-4.25
23.12	170	23.52	170.48	23.52	-31.9003	17.7028	-4.25
23.14	170	23.54	170.95	23.54	-18.3704	17.7031	-4.25
23.16	189	23.56	171.588	23.56	-24.0076	17.7517	-4.25
23.18	182	23.58	172.33	23.58	-19.7499	17.7527	-4.25
23.2	149	23.6	173.107	23.6	-33.5273	17.7595	-4.25
23.22	186	23.62	173.849	23.62	-32.2691	17.7597	-4.25
23.24	199	23.64	174.49	23.64	1.0898	17.7613	-4.25
23.26	186	23.66	174.979	23.66	-28.3991	17.7781	-4.25
23.28	176	23.68	175.284	23.68	-23.7035	17.779	-4.25
23.3	204	23.7	175.394	23.7	-43.8137	17.7957	-4.25
23.32	185	23.72	175.323	23.72	-41.7431	17.7968	-4.25
23.34	155	23.74	175.106	23.74	-5.52642	17.7992	-4.25
23.36	205	23.76	174.794	23.76	-5.21442	17.8016	-4.25
23.38	164	23.78	174.448	23.78	-28.8675	17.8036	-4.25
23.4	169	23.8	174.129	23.8	-13.5486	17.8038	-4.25
23.42	167	23.82	173.896	23.82	-69.3163	17.8043	-4.25
23.44	169	23.84	173.799	23.84	-13.2194	17.8054	-4.25
23.46	166	23.86	173.872	23.86	-27.2922	17.8068	-4.25
23.48	160	23.88	174.132	23.88	-23.5521	17.8072	-4.25
23.5	166	23.9	174.578	23.9	-28.9976	17.8073	-4.25
23.52	166	23.92	175.188	23.92	-33.6083	17.8104	-4.25
23.54	180	23.94	175.927	23.94	-12.3467	17.8121	-4.25
23.56	175	23.96	176.741	23.96	-34.1613	17.8175	-4.25
23.58	180	23.98	177.571	23.98	-28.9912	17.8189	-4.25
23.6	167	24	178.353	24	-28.7729	17.8222	-4.25
23.62	169	24.02	179.027	24.02	-13.4469	17.8231	-4.25
23.64	203	24.04	179.545	24.04	-29.9652	17.8346	-4.25
23.66	174	24.06	179.877	24.06	-44.2969	17.8356	-4.25
23.68	179	24.08	180.012	24.08	-7.43164	17.837	-4.25
23.7	159	24.1	179.96	24.1	-9.38021	17.8394	-4.25
23.72	161	24.12	179.752	24.12	-22.172	17.8433	-4.25
23.74	197	24.14	179.43	24.14	-47.8501	17.8444	-4.25
23.76	197	24.16	179.045	24.16	-41.465	17.8458	-4.25
23.78	173	24.18	178.648	24.18	-24.0682	17.8485	-4.25
23.8	188	24.2	178.285	24.2	-21.705	17.8499	-4.25
23.82	132	24.22	177.989	24.22	-9.40942	17.851	-4.25
23.84	188	24.24	177.781	24.24	-42.2008	17.8513	-4.25
23.86	174	24.26	177.662	24.26	-27.0825	17.8514	-4.25
23.88	178	24.28	177.623	24.28	-32.0427	17.8515	-4.25
23.9	173	24.3	177.637	24.3	-26.0568	17.8546	-4.25
23.92	169	24.32	177.672	24.32	-34.0918	17.8563	-4.25
23.94	191	24.34	177.693	24.34	-25.1128	17.8617	-4.25
23.96	170	24.36	177.669	24.36	-10.0887	17.8632	-4.25
23.98	176	24.38	177.579	24.38	-11.9986	17.8764	-4.25
24	177	24.4	177.416	24.4	-26.8359	17.8769	-4.25
24.02	193	24.42	177.191	24.42	-27.6105	17.8789	-4.25
24.04	177	24.44	176.928	24.44	-42.3482	17.8799	-4.25
24.06	163	24.46	176.667	24.46	-46.0872	17.8813	-4.25
24.08	200	24.48	176.453	24.48	-28.8728	17.8837	-4.25
24.1	198	24.5	176.332	24.5	-21.752	17.8887	-4.25
24.12	185	24.52	176.346	24.52	-14.7661	17.8942	-4.25
24.14	159	24.54	176.526	24.54	-7.94627	17.8956	-4.25
24.16	165	24.56	176.888	24.56	-24.3083	17.9116	-4.25
24.18	182	24.58	177.43	24.58	-34.8502	17.9208	-4.25
24.2	184	24.6	178.131	24.6	-33.5511	17.9213	-4.25
24.22	196	24.62	178.951	24.62	-24.3711	17.9346	-4.25
24.24	163	24.64	179.835	24.64	-17.2546	17.9357	-4.25
24.26	178	24.66	180.714	24.66	-51.1339	17.9429	-4.25
24.28	173	24.68	181.515	24.68	-45.9354	17.9446	-4.25
24.3	179	24.7	182.168	24.7	-9.58761	17.9492	-4.25
24.32	171	24.72	182.61	24.72	-42.0299	17.9502	-4.25
24.34	180	24.74	182.8	24.74	-15.2198	17.9561	-4.25
24.36	195	24.76	182.718	24.76	-5.13842	17.9607	-4.25
24.38	193	24.78	182.374	24.78	-20.7939	17.9711	-4.25
24.4	178	24.8	181.8	24.8	-8.21988	17.9715	-4.25
24.42	177	24.82	181.051	24.82	-44.4712	17.9791	-4.25
24.44	162	24.84	180.197	24.84	-12.6172	17.9803	-4.25
24.46	158	24.86	179.313	24.86	-11.7334	17.9832	-4.25
24.48	175	24.88	178.473	24.88	-43.8934	17.9843	-4.25
24.5	182	24.9	177.742	24.9	-37.1617	17.9849	-4.25
24.52	189	24.92	177.168	24.92	-50.5879	17.9851	-4.25
24.54	196	24.94	176.783	24.94	-17.2029	17.9875	-4.25
24.56	180	24.96	176.596	24.96	-38.0161	17.9884	-4.25
24.58	170	24.98	176.595	24.98	-25.0151	17.9885	-4.25
24.6	172	25	176.747	25	-42.1668	17.9892	-4.25
24.62	182	25.02	177	25.02	-0.42021	17.9892	-4.25
24.64	190	25.04	177.291	25.04	-9.71085	17.9897	-4.25
24.66	157	25.06	177.548	25.06	-14.9676	17.9938	-4.25
24.68	163	25.08	177.701	25.08	-31.121	17.9948	-4.25
24.7	200	25.1	177.692	25.1	-32.1116	17.9995	-4.25
24.72	168	25.12	177.477	25.12	-15.8974	18.0004	-4.25
24.74	195	25.14	177.04	25.14	-41.4602	18.0053	-4.25
24.76	205	25.16	176.387	25.16	-27.8074	18.0157	-4.25
24.78	189	25.18	175.551	25.18	-38.9713	18.0161	-4.25
24.8	201	25.2	174.585	25.2	-33.0049	18.0278	-4.25
24.82	164	25.22	173.555	25.22	-26.9753	18.029	-4.25
24.84	195	25.24	172.536	25.24	-8.95642	18.0296	-4.25
24.86	195	25.26	171.6	25.26	-23.0203	18.0297	-4.25
24.88	162	25.28	170.811	25.28	-21.2305	18.0331	-4.25
24.9	168	25.3	170.217	25.3	-49.6367	18.0332	-4.25
24.92	154	25.32	169.85	25.32	-30.2704	18.0338	-4.25
24.94	187	25.34	169.722	25.34	-5.14239	18.0344	-4.25
24.96	166	25.36	169.822	25.36	-10.2423	18.0347	-4.25
24.98	179	25.38	170.119	25.38	-21.5391	18.0362	-4.25
25	162	25.4	170.564	25.4	-50.9836	18.0443	-4.25
25.02	204	25.42	171.093	25.42	-39.5125	18.0451	-4.25
25.04	195	25.44	171.634	25.44	-45.0539	18.0629	-4.25
25.06	190	25.46	172.116	25.46	-14.5355	18.0636	-4.25
25.08	174	25.48	172.472	25.48	-29.8921	18.0745	-4.25
25.1	173	25.5	172.654	25.5	-4.07386	18.0771	-4.25
25.12	189	25.52	172.632	25.52	-3.05183	18.0795	-4.25
25.14	163	25.54	172.401	25.54	-16.8209	18.081	-4.25
25.16	176	25.56	171.98	25.56	-47.3996	18.0848	-4.25
25.18	164	25.58	171.407	25.58	-32.8266	18.087	-4.25
25.2	169	25.6	170.735	25.6	-23.1552	18.1077	-4.25
25.22	174	25.62	170.025	25.62	-36.4447	18.1084	-4.25
25.24	191	25.64	169.334	25.64	-26.7541	18.1115	-4.25
25.26	176	25.66	168.714	25.66	-12.1338	18.1123	-4.25
25.28	177	25.68	168.201	25.68	-31.6209	18.1165	-4.25
25.3	148	25.7	167.815	25.7	-44.2351	18.1194	-4.25
25.32	167	25.72	167.557	25.72	-22.9773	18.122	-4.25
25.34	192	25.74	167.409	25.74	-36.8291	18.1297	-4.25
25.36	187	25.76	167.336	25.76	-20.7558	18.1319	-4.25
25.38	176	25.78	167.29	25.78	-23.71	18.1525	-4.25
25.4	147	25.8	167.218	25.8	-24.6383	18.1543	-4.25
25.42	159	25.82	167.069	25.82	-14.4885	18.1565	-4.25
25.44	154	25.84	166.797	25.84	-34.2173	18.1573	-4.25
25.46	185	25.86	166.377	25.86	-24.7974	18.1615	-4.25
25.48	170	25.88	165.802	25.88	-28.222	18.171	-4.25
25.5	196	25.9	165.087	25.9	-37.5066	18.1732	-4.25
25.52	197	25.92	164.267	25.92	-18.6872	18.1975	-4.25
25.54	183	25.94	163.395	25.94	-21.8153	18.1994	-4.25
25.56	152	25.96	162.532	25.96	-29.9523	18.2028	-4.25
25.58	166	25.98	161.742	25.98	-32.1621	18.2033	-4.25
25.6	175	26	161.084	26	-8.50356	18.2162	-4.25
25.62	161	26.02	160.604	26.02	-56.0241	18.2184	-4.25
25.64	170	26.04	160.335	26.04	-19.755	18.2422	-4.25
25.66	184	26.06	160.288	26.06	-10.7078	18.2442	-4.25
25.68	164	26.08	160.453	26.08	-22.8727	18.248	-4.25
25.7	151	26.1	160.798	26.1	-36.2178	18.2486	-4.25
25.72	172	26.12	161.271	26.12	-30.6909	18.249	-4.25
25.74	158	26.14	161.803	26.14	-47.2227	18.2501	-4.25
25.76	174	26.16	162.312	26.16	-14.7316	18.269	-4.25
25.78	171	26.18	162.712	26.18	-0.1317	18.2693	-4.25
25.8	170	26.2	162.921	26.2	-18.3413	18.2818	-4.25
25.82	180	26.22	162.873	26.22	-37.2925	18.2828	-4.25
25.84	160	26.24	162.52	26.24	-24.9404	18.2875	-4.25
25.86	169	26.26	161.848	26.26	-55.2685	18.2895	-4.25
25.88	165	26.28	160.872	26.28	-26.2921	18.2944	-4.25
25.9	155	26.3	159.637	26.3	-22.0574	18.2954	-4.25
25.92	173	26.32	158.216	26.32	-2.63613	18.3031	-4.25
25.94	169	26.34	156.697	26.34	-20.1175	18.3144	-4.25
25.96	160	26.36	155.179	26.36	-45.5993	18.3147	-4.25
25.98	157	26.38	153.759	26.38	-14.1792	18.3272	-4.25
26	180	26.4	152.527	26.4	-9.94656	18.3282	-4.25
26.02	132	26.42	151.555	26.42	-37.9754	18.3319	-4.25
26.04	168	26.44	150.9	26.44	-17.3198	18.3321	-4.25
26.06	177	26.46	150.591	26.46	-30.0107	18.3486	-4.25
26.08	165	26.48	150.634	26.48	-48.0543	18.3556	-4.25
26.1	152	26.5	151.011	26.5	-18.4315	18.3562	-4.25
26.12	158	26.52	151.678	26.52	-31.0978	18.3775	-4.25
26.14	142	26.54	152.566	26.54	-47.9858	18.3777	-4.25
26.16	175	26.56	153.588	26.56	-23.0082	18.3971	-4.25
26.18	190	26.58	154.643	26.58	-29.063	18.3979	-4.25
26.2	172	26.6	155.622	26.6	-10.0416	18.4012	-4.25
26.22	153	26.62	156.419	26.62	-16.8387	18.4018	-4.25
26.24	165	26.64	156.942	26.64	-36.3625	18.4098	-4.25
26.26	134	26.66	157.125	26.66	-35.5454	18.4179	-4.25
26.28	162	26.68	156.932	26.68	-3.35182	18.419	-4.25
26.3	165	26.7	156.362	26.7	-37.7823	18.4233	-4.25
26.32	183	26.72	155.453	26.72	9.12715	18.4245	-4.25
26.34	164	26.74	154.271	26.74	-24.6907	18.4429	-4.25
26.36	137	26.76	152.905	26.76	-27.3253	18.4436	-4.25
26.38	167	26.78	151.459	26.78	-24.8788	18.4448	-4.25
26.4	170	26.8	150.036	26.8	-40.4561	18.4458	-4.25
26.42	141	26.82	148.735	26.82	-53.1554	18.4556	-4.25
26.44	161	26.84	147.641	26.84	-28.0606	18.4568	-4.25
26.46	148	26.86	146.816	26.86	-48.236	18.4583	-4.25
26.48	130	26.88	146.304	26.88	-19.7236	18.4637	-4.25
26.5	160	26.9	146.121	26.9	-4.54144	18.4648	-4.25
26.52	148	26.92	146.264	26.92	-27.684	18.469	-4.25
26.54	132	26.94	146.705	26.94	-10.1245	18.4703	-4.25
26.56	158	26.96	147.398	26.96	-33.818	18.4907	-4.25
26.58	153	26.98	148.287	26.98	-24.7067	18.4916	-4.25
26.6	173	27	149.305	27	-17.7252	18.5026	-4.25
26.62	167	27.02	150.387	27.02	-32.8071	18.5042	-4.25
26.64	148	27.04	151.47	27.04	-27.8895	18.5047	-4.25
26.66	149	27.06	152.498	27.06	-7.91765	18.5062	-4.25
26.68	181	27.08	153.426	27.08	-42.8459	18.5276	-4.25
26.7	146	27.1	154.218	27.1	-25.6384	18.5287	-4.25
26.72	192	27.12	154.847	27.12	-32.2673	18.5343	-4.25
26.74	157	27.14	155.292	27.14	-48.7116	18.5365	-4.25
26.76	153	27.16	155.536	27.16	-12.9561	18.5506	-4.25
26.78	154	27.18	155.572	27.18	-11.9918	18.5522	-4.25
26.8	137	27.2	155.397	27.2	-40.8171	18.5723	-4.25
26.82	123	27.22	155.021	27.22	-19.4406	18.5736	-4.25
26.84	147	27.24	154.462	27.24	-16.8823	18.5742	-4.25
26.86	126	27.26	153.755	27.26	-33.1747	18.5748	-4.25
26.88	154	27.28	152.941	27.28	-20.361	18.5803	-4.25
26.9	169	27.3	152.073	27.3	-39.4927	18.5825	-4.25
26.92	146	27.32	151.204	27.32	-13.6239	18.5969	-4.25
26.94	164	27.34	150.386	27.34	-27.806	18.5974	-4.25
26.96	141	27.36	149.661	27.36	-24.0812	18.6185	-4.25
26.98	151	27.38	149.058	27.38	-17.4779	18.6203	-4.25
27	159	27.4	148.586	27.4	-34.0064	18.6348	-4.25
27.02	145	27.42	148.238	27.42	-34.6576	18.6375	-4.25
27.04	151	27.44	147.983	27.44	-47.4028	18.6431	-4.25
27.06	172	27.46	147.778	27.46	-15.1977	18.6436	-4.25
27.08	138	27.48	147.568	27.48	-41.9877	18.651	-4.25
27.1	156	27.5	147.296	27.5	-13.7158	18.6533	-4.25
27.12	150	27.52	146.912	27.52	-31.3315	18.6537	-4.25
27.14	134	27.54	146.379	27.54	-6.79852	18.6553	-4.25
27.16	170	27.56	145.681	27.56	-44.1013	18.6811	-4.25
27.18	171	27.58	144.828	27.58	-1.24757	18.6838	-4.25
27.2	142	27.6	143.848	27.6	-10.268	18.6968	-4.25
27.22	163	27.62	142.791	27.62	-39.2113	18.6973	-4.25
27.24	165	27.64	141.718	27.64	-35.1378	18.6979	-4.25
27.26	148	27.66	140.692	27.66	-30.1116	18.6996	-4.25
27.28	160	27.68	139.773	27.68	-31.1929	18.7001	-4.25
27.3	140	27.7	139.01	27.7	-26.4304	18.7016	-4.25
27.32	165	27.72	138.436	27.72	-26.8563	18.7201	-4.25
27.34	150	27.74	138.063	27.74	-37.4825	18.7222	-4.25
27.36	153	27.76	137.879	27.76	-18.2986	18.7432	-4.25
27.38	159	27.78	137.852	27.78	-38.2719	18.7444	-4.25
27.4	142	27.8	137.93	27.8	-15.3495	18.7666	-4.25
27.42	141	27.82	138.043	27.82	-26.4627	18.7687	-4.25
27.44	128	27.84	138.113	27.84	-21.5329	18.7785	-4.25
27.46	160	27.86	138.06	27.86	-34.4801	18.7797	-4.25
27.48	133	27.88	137.813	27.88	-21.2327	18.7908	-4.25
27.5	161	27.9	137.317	27.9	-20.7368	18.7928	-4.25
27.52	143	27.92	136.544	27.92	-27.9641	18.7937	-4.25
27.54	167	27.94	135.497	27.94	-31.9166	18.7957	-4.25
27.56	129	27.96	134.207	27.96	-18.6272	18.8098	-4.25
27.58	171	27.98	132.736	27.98	-37.1563	18.8118	-4.25
27.6	161	28	131.166	28	-42.5861	18.8212	-4.25
27.62	131	28.02	129.592	28.02	-19.012	18.8234	-4.25
27.64	134	28.04	128.114	28.04	-14.5342	18.8252	-4.25
27.66	138	28.06	126.829	28.06	-16.2488	18.8264	-4.25
27.68	136	28.08	125.821	28.08	-23.2413	18.8288	-4.25
27.7	140	28.1	125.161	28.1	-38.5805	18.8296	-4.25
27.72	139	28.12	124.895	28.12	-34.3146	18.8355	-4.25
27.74	128	28.14	125.049	28.14	-32.4688	18.8375	-4.25
27.76	147	28.16	125.624	28.16	-10.0441	18.838	-4.25
27.78	127	28.18	126.597	28.18	-16.0167	18.8383	-4.25
27.8	150	28.2	127.917	28.2	-29.3374	18.8395	-4.25
27.82	139	28.22	129.512	28.22	-43.9325	18.8404	-4.25
27.84	144	28.24	131.286	28.24	-15.7061	18.8425	-4.25
27.86	131	28.26	133.125	28.26	-37.5446	18.8498	-4.25
27.88	144	28.28	134.903	28.28	-33.3229	18.8512	-4.25
27.9	144	28.3	136.493	28.3	-36.9134	18.8566	-4.25
27.92	136	28.32	137.777	28.32	-11.1973	18.8585	-4.25
27.94	131	28.34	138.656	28.34	-31.0763	18.8586	-4.25
27.96	143	28.36	139.063	28.36	-12.4835	18.859	-4.25
27.98	123	28.38	138.971	28.38	-8.39076	18.8641	-4.25
28	116	28.4	138.393	28.4	-36.8128	18.868	-4.25
28.02	138	28.42	137.384	28.42	-40.8037	18.8701	-4.25
28.04	141	28.44	136.031	28.44	-29.4509	18.8757	-4.25
28.06	138	28.46	134.446	28.46	-26.8657	18.8764	-4.25
28.08	130	28.48	132.752	28.48	-19.1716	18.8824	-4.25
28.1	114	28.5	131.073	28.5	-26.4933	18.8827	-4.25
28.12	118	28.52	129.527	28.52	-15.9471	18.8838	-4.25
28.14	120	28.54	128.213	28.54	-29.633	18.8849	-4.25
28.16	143	28.56	127.209	28.56	-35.629	18.8852	-4.25
28.18	138	28.58	126.567	28.58	-20.9872	18.8966	-4.25
28.2	126	28.6	126.312	28.6	-21.7319	18.8981	-4.25
28.22	113	28.62	126.439	28.62	-49.8586	18.9021	-4.25
28.24	143	28.64	126.915	28.64	-28.3346	18.9022	-4.25
28.26	123	28.66	127.68	28.66	-26.0996	18.9054	-4.25
28.28	129	28.68	128.648	28.68	-25.0679	18.9059	-4.25
28.3	127	28.7	129.714	28.7	-27.1338	18.911	-4.25
28.32	154	28.72	130.758	28.72	-18.1784	18.9195	-4.25
28.34	135	28.74	131.66	28.74	-6.08017	18.9217	-4.25
28.36	154	28.76	132.306	28.76	-32.7264	18.9296	-4.25
28.38	158	28.78	132.606	28.78	-28.0257	18.9308	-4.25
28.4	129	28.8	132.498	28.8	-11.9183	18.9356	-4.25
28.42	124	28.82	131.962	28.82	-43.3817	18.9477	-4.25
28.44	134	28.84	131.013	28.84	-19.4334	18.9491	-4.25
28.46	135	28.86	129.706	28.86	-38.1261	18.9492	-4.25
28.48	141	28.88	128.121	28.88	-22.5414	18.9493	-4.25
28.5	132	28.9	126.359	28.9	-21.7791	18.9666	-4.25
28.52	141	28.92	124.527	28.92	-26.9471	18.9688	-4.25
28.54	126	28.94	122.731	28.94	-39.1511	18.9827	-4.25
28.56	119	28.96	121.068	28.96	-23.4876	18.9948	-4.25
28.58	133	28.98	119.618	28.98	-39.0379	18.9964	-4.25
28.6	132	29	118.445	29	-28.8649	19.014	-4.25
28.62	104	29.02	117.592	29.02	-4.01157	19.0142	-4.25
28.64	126	29.04	117.081	29.04	-24.5006	19.0151	-4.25
28.66	129	29.06	116.915	29.06	-21.3347	19.0484	-4.25
28.68	131	29.08	117.077	29.08	-19.4967	19.0506	-4.25
28.7	130	29.1	117.53	29.1	-43.9496	19.0538	-4.25
28.72	140	29.12	118.217	29.12	-26.6372	19.0556	-4.25
28.74	153	29.14	119.065	29.14	-31.4852	19.0613	-4.25
28.76	127	29.16	119.984	29.16	-26.4036	19.0614	-4.25
28.78	132	29.18	120.873	29.18	-30.2925	19.0624	-4.25
28.8	148	29.2	121.629	29.2	-22.0489	19.0653	-4.25
28.82	116	29.22	122.157	29.22	-31.5767	19.0658	-4.25
28.84	139	29.24	122.377	29.24	-15.7972	19.0911	-4.25
28.86	119	29.26	122.238	29.26	-35.6584	19.0922	-4.25
28.88	133	29.28	121.722	29.28	-24.142	19.0958	-4.25
28.9	132	29.3	120.846	29.3	-34.2657	19.098	-4.25
28.92	125	29.32	119.661	29.32	-24.0814	19.0995	-4.25
28.94	111	29.34	118.25	29.34	-20.6698	19.1012	-4.25
28.96	125	29.36	116.712	29.36	-29.1319	19.103	-4.25
28.98	108	29.38	115.158	29.38	-34.5782	19.1127	-4.25
29	117	29.4	113.699	29.4	-10.1189	19.1132	-4.25
29.02	141	29.42	112.436	29.42	-19.8555	19.1184	-4.25
29.04	120	29.44	111.454	29.44	-23.8737	19.1188	-4.25
29.06	123	29.46	110.817	29.46	-30.2367	19.121	-4.25
29.08	125	29.48	110.562	29.48	-32.9823	19.1216	-4.25
29.1	101	29.5	110.7	29.5	-43.1203	19.135	-4.25
29.12	119	29.52	111.212	29.52	-21.6317	19.1373	-4.25
29.14	115	29.54	112.049	29.54	-30.4694	19.1386	-4.25
29.16	121	29.56	113.139	29.56	-22.5593	19.1396	-4.25
29.18	118	29.58	114.386	29.58	-30.8056	19.147	-4.25
29.2	127	29.6	115.678	29.6	-32.0978	19.166	-4.25
29.22	118	29.62	116.9	29.62	-25.3201	19.1663	-4.25
29.24	134	29.64	117.944	29.64	-22.3639	19.1685	-4.25
29.26	114	29.66	118.719	29.66	-17.139	19.1691	-4.25
29.28	125	29.68	119.164	29.68	-24.5838	19.1756	-4.25
29.3	114	29.7	119.251	29.7	-28.6712	19.182	-4.25
29.32	123	29.72	118.989	29.72	-14.4091	19.1826	-4.25
29.34	125	29.74	118.417	29.74	-25.837	19.1848	-4.25
29.36	115	29.76	117.599	29.76	-23.0188	19.1849	-4.25
29.38	108	29.78	116.612	29.78	-39.0323	19.1867	-4.25
29.4	131	29.8	115.54	29.8	-21.9595	19.2197	-4.25
29.42	120	29.82	114.456	29.82	-44.8764	19.2204	-4.25
29.44	115	29.84	113.425	29.84	-23.845	19.2233	-4.25
29.46	108	29.86	112.487	29.86	-34.9074	19.2297	-4.25
29.48	105	29.88	111.663	29.88	-20.0834	19.2325	-4.25
29.5	95	29.9	110.95	29.9	-41.3704	19.2344	-4.25
29.52	117	29.92	110.327	29.92	-12.7468	19.2367	-4.25
29.54	109	29.94	109.757	29.94	-20.1774	19.2368	-4.25
29.56	118	29.96	109.202	29.96	-0.62161	19.2439	-4.25
29.58	111	29.98	108.623	29.98	-43.0428	19.2675	-4.25
29.6	111	30	107.997	30	-25.4167	19.2682	-4.25
29.62	119	30.02	107.318	30.02	-22.7378	19.2846	-4.25
29.64	123	30.04	106.602	30.04	-19.0219	19.2847	-4.25
29.66	129	30.06	105.885	30.06	-33.3046	19.2918	-4.25
29.68	122	30.08	105.217	30.08	-22.6371	19.3007	-4.25
29.7	118	30.1	104.66	30.1	-43.0799	19.301	-4.25
29.72	132	30.12	104.274	30.12	-22.6944	19.3016	-4.25
29.74	120	30.14	104.115	30.14	-32.5346	19.3021	-4.25
29.76	122	30.16	104.221	30.16	-12.641	19.3183	-4.25
29.78	105	30.18	104.614	30.18	-36.0341	19.3209	-4.25
29.8	121	30.2	105.291	30.2	-23.7112	19.3261	-4.25
29.82	97	30.22	106.225	30.22	-32.6451	19.3273	-4.25
29.84	117	30.24	107.365	30.24	-7.78467	19.3487	-4.25
29.86	105	30.26	108.639	30.26	-28.0592	19.349	-4.25
29.88	119	30.28	109.964	30.28	-36.3842	19.3496	-4.25
29.9	97	30.3	111.25	30.3	-36.6703	19.3501	-4.25
29.92	125	30.32	112.414	30.32	-13.8342	19.3663	-4.25
29.94	117	30.34	113.387	30.34	-29.8071	19.3681	-4.25
29.96	136	30.36	114.124	30.36	-23.5435	19.3685	-4.25
29.98	93	30.38	114.604	30.38	-23.0237	19.3687	-4.25
30	110	30.4	114.834	30.4	-9.25395	19.369	-4.25
30.02	112	30.42	114.841	30.42	-41.2608	19.3699	-4.25
30.04	115	30.44	114.665	30.44	-31.0847	19.3742	-4.25
30.06	100	30.46	114.352	30.46	-33.7719	19.3754	-4.25
30.08	110	30.48	113.947	30.48	-25.3669	19.3887	-4.25
30.1	89	30.5	113.487	30.5	-27.9072	19.3894	-4.25
30.12	109	30.52	113.001	30.52	-31.4211	19.392	-4.25
30.14	99	30.54	112.508	30.54	-27.9276	19.3961	-4.25
30.16	119	30.56	112.02	30.56	-21.4395	19.397	-4.25
30.18	96	30.58	111.546	30.58	-23.9661	19.3995	-4.25
30.2	109	30.6	111.095	30.6	-23.5152	19.4002	-4.25
30.22	101	30.62	110.674	30.62	-27.0938	19.4017	-4.25
30.24	127	30.64	110.286	30.64	-29.7059	19.403	-4.25
30.26	108	30.66	109.93	30.66	-25.35	19.4149	-4.25
30.28	101	30.68	109.596	30.68	-19.0162	19.4163	-4.25
30.3	102	30.7	109.263	30.7	-22.6834	19.4165	-4.25
30.32	126	30.72	108.899	30.72	-46.3194	19.4167	-4.25
30.34	111	30.74	108.464	30.74	-32.8839	19.4169	-4.25
30.36	118	30.76	107.914	30.76	-30.334	19.4181	-4.25
30.38	119	30.78	107.214	30.78	-19.6337	19.4236	-4.25
30.4	133	30.8	106.341	30.8	-33.7615	19.4257	-4.25
30.42	101	30.82	105.297	30.82	-20.7174	19.4369	-4.25
30.44	111	30.84	104.107	30.84	-18.5272	19.4377	-4.25
30.46	108	30.86	102.821	30.86	-16.241	19.4403	-4.25
30.48	116	30.88	101.509	30.88	-35.9295	19.4444	-4.25
30.5	113	30.9	100.256	30.9	-18.6762	19.4453	-4.25
30.52	109	30.92	99.1494	30.92	-1.56932	19.4478	-4.25
30.54	112	30.94	98.2723	30.94	-29.6923	19.4485	-4.25
30.56	118	30.96	97.6953	30.96	-47.1153	19.4497	-4.25
30.58	115	30.98	97.4679	30.98	-41.8879	19.45	-4.25
30.6	115	31	97.6143	31	-40.0343	19.4513	-4.25
30.62	111	31.02	98.1294	31.02	-13.5494	19.4513	-4.25
30.64	108	31.04	98.9771	31.04	-11.397	19.4609	-4.25
30.66	112	31.06	100.091	31.06	-19.5106	19.4632	-4.25
30.68	118	31.08	101.376	31.08	-22.7962	19.4636	-4.25
30.7	114	31.1	102.718	31.1	-28.1384	19.4648	-4.25
30.72	90	31.12	103.991	31.12	-40.4111	19.4719	-4.25
30.74	103	31.14	105.07	31.14	-25.49	19.4739	-4.25
30.76	105	31.16	105.847	31.16	-24.2666	19.474	-4.25
30.78	115	31.18	106.242	31.18	-22.6619	19.4745	-4.25
30.8	100	31.2	106.216	31.2	-23.6357	19.4802	-4.25
30.82	112	31.22	105.771	31.22	-27.1907	19.4981	-4.25
30.84	113	31.24	104.95	31.24	-35.3704	19.4997	-4.25
30.86	114	31.26	103.832	31.26	-39.2521	19.5093	-4.25
30.88	93	31.28	102.517	31.28	-20.9366	19.512	-4.25
30.9	109	31.3	101.116	31.3	-11.5363	19.5169	-4.25
30.92	125	31.32	99.7434	31.32	-10.1633	19.5191	-4.25
30.94	96	31.34	98.4989	31.34	-42.9188	19.5194	-4.25
30.96	78	31.36	97.4637	31.36	-32.8837	19.5205	-4.25
30.98	83	31.38	96.6928	31.38	-22.1127	19.5223	-4.25
31	85	31.4	96.2107	31.4	-15.6307	19.523	-4.25
31.02	112	31.42	96.0108	31.42	-33.4307	19.5265	-4.25
31.04	115	31.44	96.0556	31.44	-27.4755	19.5269	-4.25
31.06	108	31.46	96.281	31.46	-44.7009	19.5286	-4.25
31.08	106	31.48	96.602	31.48	-28.022	19.5561	-4.25
31.1	102	31.5	96.9231	31.5	-21.3431	19.5572	-4.25
31.12	91	31.52	97.1507	31.52	-23.5707	19.5655	-4.25
31.14	107	31.54	97.2057	31.54	-14.6256	19.5676	-4.25
31.16	109	31.56	97.035	31.56	-23.455	19.5679	-4.25
31.18	111	31.58	96.62	31.58	-20.04	19.569	-4.25
31.2	110	31.6	95.9779	31.6	-31.3979	19.5751	-4.25
31.22	106	31.62	95.1594	31.62	-27.5794	19.5753	-4.25
31.24	97	31.64	94.2416	31.64	-43.6615	19.5755	-4.25
31.26	92	31.66	93.3187	31.66	-25.7386	19.5832	-4.25
31.28	109	31.68	92.4916	31.68	-10.9115	19.5904	-4.25
31.3	117	31.7	91.8566	31.7	-30.2766	19.592	-4.25
31.32	117	31.72	91.4967	31.72	-28.9167	19.6048	-4.25
31.34	83	31.74	91.4737	31.74	-13.8937	19.6059	-4.25
31.36	92	31.76	91.8227	31.76	-20.2426	19.624	-4.25
31.38	102	31.78	92.5485	31.78	-40.9684	19.6305	-4.25
31.4	108	31.8	93.6241	31.8	-42.0441	19.6317	-4.25
31.42	90	31.82	94.9904	31.82	-11.4104	19.6319	-4.25
31.44	96	31.84	96.5584	31.84	-31.9783	19.6335	-4.25
31.46	79	31.86	98.2135	31.86	-41.6335	19.6335	-4.25
31.48	96	31.88	99.8243	31.88	-15.2443	19.6364	-4.25
31.5	103	31.9	101.254	31.9	-17.6737	19.6373	-4.25
31.52	101	31.92	102.374	31.92	-23.794	19.6375	-4.25
31.54	110	31.94	103.082	31.94	-15.5018	19.6391	-4.25
31.56	101	31.96	103.311	31.96	-28.7308	19.6407	-4.25
31.58	104	31.98	103.04	31.98	-28.4599	19.6417	-4.25
31.6	92	32	102.294	32	-23.7141	19.6429	-4.25
31.62	95	32.02	101.14	32.02	-43.5596	19.6468	-4.25
31.64	78	32.04	99.6754	32.04	-26.0954	19.6488	-4.25
31.66	95	32.06	98.0212	32.06	-36.4412	19.67	-4.25
31.68	109	32.08	96.3047	32.08	-25.7247	19.6718	-4.25
31.7	89	32.1	94.6492	32.1	-6.06914	19.6794	-4.25
31.72	90	32.12	93.1636	32.12	-12.5835	19.6806	-4.25
31.74	105	32.14	91.9341	32.14	-32.3541	19.6824	-4.25
31.76	99	32.16	91.0189	32.16	-15.4388	19.6824	-4.25
31.78	79	32.18	90.4452	32.18	-47.8651	19.6852	-4.25
31.8	79	32.2	90.2079	32.2	-43.6279	19.6861	-4.25
31.82	111	32.22	90.2708	32.22	-4.69075	19.6863	-4.25
31.84	92	32.24	90.5697	32.24	-28.9897	19.6871	-4.25
31.86	84	32.26	91.0192	32.26	-27.4392	19.6879	-4.25
31.88	112	32.28	91.5211	32.28	-29.9411	19.6906	-4.25
31.9	111	32.3	91.9768	32.3	-34.3968	19.6918	-4.25
31.92	106	32.32	92.2999	32.32	-24.7199	19.693	-4.25
31.94	115	32.34	92.4269	32.34	-8.84688	19.6957	-4.25
31.96	102	32.36	92.3248	32.36	-18.7447	19.6977	-4.25
31.98	102	32.38	91.9938	32.38	-16.4138	19.6979	-4.25
32	106	32.4	91.4648	32.4	-27.8848	19.6979	-4.25
32.02	85	32.42	90.7919	32.42	-26.2119	19.7189	-4.25
32.04	101	32.44	90.0443	32.44	-42.4643	19.7207	-4.25
32.06	89	32.46	89.2955	32.46	-26.7154	19.7219	-4.25
32.08	98	32.48	88.6135	32.48	-43.0334	19.7243	-4.25
32.1	116	32.5	88.0525	32.5	-29.4725	19.7244	-4.25
32.12	108	32.52	87.647	32.52	-25.067	19.7248	-4.25
32.14	87	32.54	87.4099	32.54	-24.8299	19.7361	-4.25
32.16	103	32.56	87.3342	32.56	-12.7542	19.7369	-4.25
32.18	70	32.58	87.3982	32.58	-14.8182	19.7421	-4.25
32.2	74	32.6	87.5722	32.6	-38.9922	19.7469	-4.25
32.22	113	32.62	87.826	32.62	-12.246	19.7469	-4.25
32.24	89	32.64	88.1346	32.64	-37.5546	19.7593	-4.25
32.26	91	32.66	88.4814	32.66	-10.9013	19.7598	-4.25
32.28	89	32.68	88.857	32.68	-31.277	19.7621	-4.25
32.3	85	32.7	89.2567	32.7	-27.6767	19.771	-4.25
32.32	95	32.72	89.6752	32.72	-37.0951	19.7734	-4.25
32.34	111	32.74	90.1016	32.74	-37.5216	19.7735	-4.25
32.36	101	32.76	90.5163	32.76	-17.9363	19.7739	-4.25
32.38	103	32.78	90.8897	32.78	-20.3096	19.7849	-4.25
32.4	91	32.8	91.1843	32.8	-23.6043	19.7863	-4.25
32.42	92	32.82	91.3611	32.82	-38.7811	19.7908	-4.25
32.44	75	32.84	91.3875	32.84	-25.8074	19.7933	-4.25
32.46	90	32.86	91.2442	32.86	-6.66414	19.7989	-4.25
32.48	73	32.88	90.9313	32.88	-44.3513	19.8001	-4.25
32.5	86	32.9	90.47	32.9	-15.8899	19.8085	-4.25
32.52	90	32.92	89.9	32.92	-27.3199	19.809	-4.25
32.54	90	32.94	89.275	32.94	-20.695	19.8114	-4.25
32.56	102	32.96	88.6553	32.96	-36.0752	19.8192	-4.25
32.58	100	32.98	88.0998	32.98	-27.5197	19.8194	-4.25
32.6	76	33	87.6591	33	-12.079	19.8203	-4.25
32.62	103	33.02	87.3671	33.02	-34.787	19.8203	-4.25
32.64	78	33.04	87.2367	33.04	-32.6566	19.8293	-4.25
32.66	105	33.06	87.2563	33.06	-30.6763	19.831	-4.25
32.68	85	33.08	87.3896	33.08	-27.8096	19.8342	-4.25
32.7	89	33.1	87.5787	33.1	-28.9986	19.8356	-4.25
32.72	80	33.12	87.7506	33.12	-29.1705	19.8401	-4.25
32.74	80	33.14	87.8271	33.14	-30.2471	19.8425	-4.25
32.76	100	33.16	87.7371	33.16	-16.157	19.8426	-4.25
32.78	98	33.18	87.427	33.18	-28.8469	19.8429	-4.25
32.8	95	33.2	86.8695	33.2	-11.2894	19.8482	-4.25
32.82	80	33.22	86.0668	33.22	-18.4868	19.8494	-4.25
32.84	93	33.24	85.0505	33.24	-35.4705	19.8656	-4.25
32.86	112	33.26	83.8768	33.26	-35.2968	19.8685	-4.25
32.88	74	33.28	82.619	33.28	-37.039	19.8688	-4.25
32.9	102	33.3	81.3599	33.3	-27.7799	19.8697	-4.25
32.92	90	33.32	80.1833	33.32	-26.6033	19.8697	-4.25
32.94	96	33.34	79.1662	33.34	-18.5862	19.8787	-4.25
32.96	80	33.36	78.3718	33.36	-23.7918	19.8804	-4.25
32.98	88	33.38	77.8438	33.38	-24.2638	19.8919	-4.25
33	103	33.4	77.6026	33.4	-16.0226	19.8923	-4.25
33.02	80	33.42	77.6434	33.42	-43.0633	19.8984	-4.25
33.04	82	33.44	77.9365	33.44	-27.3565	19.8987	-4.25
33.06	84	33.46	78.4289	33.46	-22.8489	19.9124	-4.25
33.08	87	33.48	79.0479	33.48	-44.4678	19.9151	-4.25
33.1	86	33.5	79.7084	33.5	-17.1284	19.9263	-4.25
33.12	86	33.52	80.3239	33.52	-16.7438	19.9284	-4.25
33.14	85	33.54	80.8164	33.54	-35.2364	19.9289	-4.25
33.16	99	33.56	81.1286	33.56	-14.5485	19.9294	-4.25
33.18	86	33.58	81.2302	33.58	-25.6502	19.9297	-4.25
33.2	103	33.6	81.1212	33.6	-34.5412	19.932	-4.25
33.22	95	33.62	80.8297	33.62	-23.2496	19.948	-4.25
33.24	77	33.64	80.4064	33.64	-11.8263	19.9483	-4.25
33.26	76	33.66	79.9177	33.66	-38.3377	19.962	-4.25
33.28	73	33.68	79.4367	33.68	-22.8567	19.9713	-4.25
33.3	81	33.7	79.0339	33.7	-22.4539	19.9723	-4.25
33.32	81	33.72	78.7701	33.72	-27.1901	19.9742	-4.25
33.34	88	33.74	78.689	33.74	-35.109	19.9759	-4.25
33.36	82	33.76	78.8126	33.76	-39.2326	19.9763	-4.25
33.38	81	33.78	79.1389	33.78	-20.5589	19.978	-4.25
33.4	89	33.8	79.6411	33.8	-36.061	19.9785	-4.25
33.42	62	33.82	80.2706	33.82	-18.6905	19.9791	-4.25
33.44	78	33.84	80.9639	33.84	-18.3838	19.9793	-4.25
33.46	83	33.86	81.6514	33.86	-15.0714	19.9816	-4.25
33.48	62	33.88	82.2681	33.88	-41.6881	19.9879	-4.25
33.5	90	33.9	82.7623	33.9	-16.1823	19.9902	-4.25
33.52	91	33.92	83.1019	33.92	-28.5219	20.0035	-4.25
33.54	73	33.94	83.277	33.94	-22.697	20.004	-4.25
33.56	94	33.96	83.2983	33.96	-21.7183	20.0111	-4.25
33.58	83	33.98	83.1917	33.98	-30.6116	20.0119	-4.25
33.6	74	34	82.9916	34	-13.4116	20.021	-4.25
33.62	85	34.02	82.7344	34.02	-37.1544	20.0219	-4.25
33.64	96	34.04	82.4515	34.04	-47.8715	20.022	-4.25
33.66	69	34.06	82.1645	34.06	-19.5844	20.022	-4.25
33.68	84	34.08	81.8818	34.08	-28.3017	20.0239	-4.25
33.7	84	34.1	81.6001	34.1	-29.02	20.0261	-4.25
33.72	79	34.12	81.3083	34.12	-29.7283	20.0293	-4.25
33.74	71	34.14	80.994	34.14	-20.414	20.0301	-4.25
33.76	67	34.16	80.6493	34.16	-10.0693	20.0377	-4.25
33.78	86	34.18	80.2758	34.18	-23.6958	20.04	-4.25
33.8	71	34.2	79.8846	34.2	-8.30452	20.0483	-4.25
33.82	89	34.22	79.4949	34.22	-24.9149	20.0486	-4.25
33.84	90	34.24	79.1312	34.24	-47.5512	20.0533	-4.25
33.86	94	34.26	78.8182	34.26	-44.2381	20.0538	-4.25
33.88	68	34.28	78.5751	34.28	-20.9951	20.0609	-4.25
33.9	94	34.3	78.4126	34.3	-21.8326	20.0617	-4.25
33.92	82	34.32	78.329	34.32	-17.749	20.0718	-4.25
33.94	88	34.34	78.3091	34.34	-25.7291	20.0719	-4.25
33.96	89	34.36	78.3269	34.36	-26.7469	20.0792	-4.25
33.98	80	34.38	78.3509	34.38	-35.7709	20.08	-4.25
34	97	34.4	78.3511	34.4	-21.771	20.0812	-4.25
34.02	73	34.42	78.3049	34.42	-16.7248	20.0822	-4.25
34.04	62	34.44	78.2025	34.44	-27.6224	20.0923	-4.25
34.06	90	34.46	78.0478	34.46	-33.4678	20.0948	-4.25
34.08	81	34.48	77.8575	34.48	-22.2775	20.0983	-4.25
34.1	80	34.5	77.6569	34.5	-32.0769	20.0985	-4.25
34.12	79	34.52	77.4762	34.52	-20.8962	20.109	-4.25
34.14	88	34.54	77.346	34.54	-23.7659	20.1102	-4.25
34.16	98	34.56	77.2918	34.56	-45.7118	20.1136	-4.25
34.18	84	34.58	77.3303	34.58	-27.7502	20.1312	-4.25
34.2	99	34.6	77.466	34.6	-0.88593	20.1322	-4.25
34.22	82	34.62	77.6907	34.62	-21.1106	20.1365	-4.25
34.24	59	34.64	77.985	34.64	-39.4049	20.137	-4.25
34.26	62	34.66	78.3228	34.66	-38.7427	20.1374	-4.25
34.28	85	34.68	78.6755	34.68	-15.0954	20.1406	-4.25
34.3	84	34.7	79.0173	34.7	-19.4373	20.1423	-4.25
34.32	88	34.72	79.3295	34.72	-9.74943	20.1428	-4.25
34.34	80	34.74	79.6019	34.74	-35.0218	20.1448	-4.25
34.36	79	34.76	79.8321	34.76	-29.2521	20.1591	-4.25
34.38	70	34.78	80.0231	34.78	-37.443	20.1603	-4.25
34.4	84	34.8	80.1794	34.8	-17.5994	20.1633	-4.25
34.42	89	34.82	80.305	34.82	-35.725	20.1637	-4.25
34.44	78	34.84	80.4008	34.84	-25.8207	20.1726	-4.25
34.46	72	34.86	80.464	34.86	-15.884	20.1745	-4.25
34.48	83	34.88	80.4893	34.88	-31.9092	20.1867	-4.25
34.5	73	34.9	80.4704	34.9	-29.8904	20.1871	-4.25
34.52	84	34.92	80.4035	34.92	-23.8235	20.1876	-4.25
34.54	81	34.94	80.289	34.94	-31.709	20.1908	-4.25
34.56	59	34.96	80.1318	34.96	-15.5517	20.193	-4.25
34.58	77	34.98	79.9408	34.98	-33.3608	20.2019	-4.25
34.6	104	35	79.7256	35	-9.14559	20.2031	-4.25
34.62	84	35.02	79.4938	35.02	-32.9138	20.2135	-4.25
34.64	66	35.04	79.2498	35.04	-38.6698	20.2229	-4.25
34.66	67	35.06	78.9934	35.06	-33.4133	20.2247	-4.25
34.68	91	35.08	78.7179	35.08	-23.1378	20.238	-4.25
34.7	87	35.1	78.4131	35.1	-28.8331	20.2401	-4.25
34.72	97	35.12	78.0686	35.12	-24.4885	20.2523	-4.25
34.74	72	35.14	77.6777	35.14	-21.0977	20.2535	-4.25
34.76	78	35.16	77.2421	35.16	-20.6621	20.2884	-4.25
34.78	70	35.18	76.7729	35.18	-25.1928	20.2905	-4.25
34.8	90	35.2	76.29	35.2	-28.7099	20.3059	-4.25
34.82	72	35.22	75.8203	35.22	-44.2403	20.3064	-4.25
34.84	82	35.24	75.3946	35.24	-8.81455	20.3307	-4.25
34.86	92	35.26	75.0444	35.26	-29.4643	20.3334	-4.25
34.88	76	35.28	74.7984	35.28	-36.2184	20.3374	-4.25
34.9	78	35.3	74.6792	35.3	-26.0992	20.3395	-4.25
34.92	84	35.32	74.6994	35.32	-23.1194	20.3514	-4.25
34.94	76	35.34	74.8589	35.34	-21.2789	20.3525	-4.25
34.96	92	35.36	75.1438	35.36	-13.5637	20.3565	-4.25
34.98	74	35.38	75.5261	35.38	-38.946	20.357	-4.25
35	98	35.4	75.9657	35.4	-23.3856	20.3813	-4.25
35.02	74	35.42	76.4153	35.42	-37.8352	20.3814	-4.25
35.04	68	35.44	76.826	35.44	-20.246	20.3822	-4.25
35.06	73	35.46	77.1541	35.46	-24.5741	20.3836	-4.25
35.08	83	35.48	77.3671	35.48	-34.787	20.3841	-4.25
35.1	77	35.5	77.4472	35.5	-23.8671	20.3843	-4.25
35.12	81	35.52	77.3929	35.52	-12.8128	20.388	-4.25
35.14	84	35.54	77.2175	35.54	-25.6374	20.3901	-4.25
35.16	84	35.56	76.9459	35.56	-29.3658	20.4021	-4.25
35.18	79	35.58	76.6105	35.58	-33.0305	20.4032	-4.25
35.2	75	35.6	76.2475	35.6	-17.6675	20.428	-4.25
35.22	59	35.62	75.8918	35.62	-42.3118	20.4322	-4.25
35.24	94	35.64	75.5727	35.64	-29.9927	20.433	-4.25
35.26	73	35.66	75.3106	35.66	-12.7305	20.4339	-4.25
35.28	66	35.68	75.1142	35.68	-19.5342	20.4344	-4.25
35.3	76	35.7	74.9819	35.7	-16.4019	20.4351	-4.25
35.32	79	35.72	74.9022	35.72	-52.3222	20.4361	-4.25
35.34	81	35.74	74.858	35.74	-19.2779	20.4551	-4.25
35.36	89	35.76	74.8317	35.76	-13.2517	20.456	-4.25
35.38	64	35.78	74.8088	35.78	-24.2287	20.459	-4.25
35.4	80	35.8	74.7797	35.8	-21.1996	20.4596	-4.25
35.42	66	35.82	74.7411	35.82	-32.161	20.4613	-4.25
35.44	84	35.84	74.6938	35.84	-25.1138	20.4624	-4.25
35.46	80	35.86	74.6418	35.86	-33.0617	20.4789	-4.25
35.48	70	35.88	74.5894	35.88	-29.0094	20.4849	-4.25
35.5	81	35.9	74.5403	35.9	-19.9603	20.487	-4.25
35.52	92	35.92	74.4955	35.92	-44.9155	20.5061	-4.25
35.54	79	35.94	74.4544	35.94	-13.8743	20.5069	-4.25
35.56	75	35.96	74.4146	35.96	-18.8346	20.51	-4.25
35.58	71	35.98	74.3746	35.98	-29.7946	20.5106	-4.25
35.6	86	36	74.3345	36	-24.7545	20.5123	-4.25
35.62	61	36.02	74.2987	36.02	-20.7186	20.5134	-4.25
35.64	73	36.04	74.2754	36.04	-18.6954	20.5217	-4.25
35.66	90	36.06	74.2758	36.06	-39.6957	20.5244	-4.25
35.68	83	36.08	74.3136	36.08	-21.7336	20.5487	-4.25
35.7	86	36.1	74.4044	36.1	-37.8244	20.5494	-4.25
35.72	50	36.12	74.5642	36.12	-33.9841	20.5593	-4.25
35.74	83	36.14	74.8091	36.14	-18.2291	20.5618	-4.25
35.76	89	36.16	75.1548	36.16	-23.5748	20.5711	-4.25
35.78	78	36.18	75.615	36.18	-25.0349	20.5718	-4.25
35.8	81	36.2	76.1997	36.2	-26.6196	20.5729	-4.25
35.82	70	36.22	76.9135	36.22	-23.3335	20.5756	-4.25
35.84	77	36.24	77.7533	36.24	-10.1733	20.5853	-4.25
35.86	69	36.26	78.7049	36.26	-32.1248	20.5942	-4.25
35.88	73	36.28	79.741	36.28	-41.161	20.5975	-4.25
35.9	82	36.3	80.82	36.3	-32.24	20.5978	-4.25
35.92	57	36.32	81.8835	36.32	-28.3035	20.5999	-4.25
35.94	88	36.34	82.8603	36.34	-28.2802	20.6006	-4.25
35.96	83	36.36	83.6742	36.36	-34.0942	20.6105	-4.25
35.98	72	36.38	84.2544	36.38	-19.6743	20.613	-4.25
36	77	36.4	84.5469	36.4	-20.9669	20.6184	-4.25
36.02	81	36.42	84.5256	36.42	-26.9456	20.6201	-4.25
36.04	83	36.44	84.1945	36.44	-25.6145	20.6223	-4.25
36.06	62	36.46	83.5873	36.46	-25.0073	20.6231	-4.25
36.08	80	36.48	82.7618	36.48	-18.1818	20.6232	-4.25
36.1	64	36.5	81.7929	36.5	-21.2129	20.6241	-4.25
36.12	68	36.52	80.7653	36.52	-37.1853	20.6297	-4.25
36.14	84	36.54	79.7648	36.54	-30.1848	20.6318	-4.25
36.16	79	36.56	78.8702	36.56	-30.2901	20.6366	-4.25
36.18	78	36.58	78.1443	36.58	-34.5643	20.6456	-4.25
36.2	77	36.6	77.6275	36.6	-20.0475	20.6458	-4.25
36.22	81	36.62	77.3323	36.62	-26.7523	20.6489	-4.25
36.24	95	36.64	77.243	36.64	-22.663	20.6491	-4.25
36.26	74	36.66	77.3175	36.66	-36.7375	20.6533	-4.25
36.28	66	36.68	77.4907	36.68	-19.9106	20.6554	-4.25
36.3	76	36.7	77.6835	36.7	-31.1035	20.6698	-4.25
36.32	81	36.72	77.8165	36.72	-32.2365	20.6715	-4.25
36.34	82	36.74	77.8218	36.74	-20.2418	20.6747	-4.25
36.36	77	36.76	77.6544	36.76	-23.0744	20.6755	-4.25
36.38	92	36.78	77.298	36.78	-20.718	20.6789	-4.25
36.4	91	36.8	76.7633	36.8	-35.1833	20.6804	-4.25
36.42	85	36.82	76.0832	36.82	-21.5032	20.6811	-4.25
36.44	86	36.84	75.308	36.84	-22.7279	20.6833	-4.25
36.46	86	36.86	74.4984	36.86	-26.9184	20.6973	-4.25
36.48	92	36.88	73.7187	36.88	-25.1387	20.7048	-4.25
36.5	88	36.9	73.0291	36.9	-44.4491	20.7069	-4.25
36.52	71	36.92	72.4782	36.92	-24.8982	20.7135	-4.25
36.54	77	36.94	72.0951	36.94	-21.515	20.7156	-4.25
36.56	76	36.96	71.8854	36.96	-28.3053	20.7191	-4.25
36.58	71	36.98	71.8309	36.98	-36.2508	20.7207	-4.25
36.6	85	37	71.8934	37	-25.3133	20.7304	-4.25
36.62	78	37.02	72.0234	37.02	-15.4434	20.7319	-4.25
36.64	82	37.04	72.1709	37.04	-19.5909	20.7651	-4.25
36.66	68	37.06	72.2953	37.06	-41.7153	20.7673	-4.25
36.68	85	37.08	72.3734	37.08	-14.7934	20.7708	-4.25
36.7	74	37.1	72.4028	37.1	-17.8228	20.7724	-4.25
36.72	73	37.12	72.3998	37.12	-31.8198	20.7769	-4.25
36.74	85	37.14	72.394	37.14	-7.814	20.7785	-4.25
36.76	82	37.16	72.4221	37.16	-38.8421	20.7921	-4.25
36.78	84	37.18	72.5215	37.18	-31.9415	20.7934	-4.25
36.8	69	37.2	72.7236	37.2	-30.1435	20.8287	-4.25
36.82	82	37.22	73.0457	37.22	-21.4657	20.8303	-4.25
36.84	80	37.24	73.4852	37.24	-40.9052	20.844	-4.25
36.86	75	37.26	74.0152	37.26	-33.4352	20.8452	-4.25
36.88	76	37.28	74.5873	37.28	-10.0073	20.8566	-4.25
36.9	56	37.3	75.1392	37.3	-24.5591	20.8575	-4.25
36.92	75	37.32	75.6047	37.32	-23.0247	20.8692	-4.25
36.94	78	37.34	75.9284	37.34	-35.3484	20.8712	-4.25
36.96	71	37.36	76.0771	37.36	-24.497	20.9086	-4.25
36.98	63	37.38	76.0443	37.38	-21.4643	20.9088	-4.25
37	74	37.4	75.8492	37.4	-15.2692	20.9096	-4.25
37.02	84	37.42	75.5301	37.42	-25.9501	20.9212	-4.25
37.04	80	37.44	75.1364	37.44	-23.5563	20.9232	-4.25
37.06	58	37.46	74.7216	37.46	-33.1416	20.9368	-4.25
37.08	85	37.48	74.3363	37.48	-50.7563	20.939	-4.25
37.1	82	37.5	74.0198	37.5	-27.4398	20.9413	-4.25
37.12	68	37.52	73.7949	37.52	-29.2148	20.9458	-4.25
37.14	92	37.54	73.6655	37.54	-3.08543	20.9462	-4.25
37.16	61	37.56	73.6209	37.56	-25.0409	20.9492	-4.25
37.18	68	37.58	73.6437	37.58	-25.0637	20.9521	-4.25
37.2	70	37.6	73.7177	37.6	-19.1376	20.9609	-4.25
37.22	79	37.62	73.8329	37.62	-27.2529	20.987	-4.25
37.24	60	37.64	73.987	37.64	-31.407	20.989	-4.25
37.26	68	37.66	74.1815	37.66	-17.6014	20.9891	-4.25
37.28	92	37.68	74.4152	37.68	-31.8352	20.9912	-4.25
37.3	78	37.7	74.6795	37.7	-37.0995	20.9919	-4.25
37.32	80	37.72	74.9539	37.72	-33.3738	20.9934	-4.25
37.34	68	37.74	75.2062	37.74	-38.6262	20.9935	-4.25
37.36	79	37.76	75.3966	37.76	-18.8166	20.9963	-4.25
37.38	82	37.78	75.4854	37.78	-17.9054	20.9981	-4.25
37.4	88	37.8	75.4434	37.8	-15.8634	20.9984	-4.25
37.42	77	37.82	75.2608	37.82	-23.6808	20.9988	-4.25
37.44	79	37.84	74.9501	37.84	-28.3701	21.0007	-4.25
37.46	69	37.86	74.5443	37.86	-19.9643	21.0015	-4.25
37.48	51	37.88	74.0899	37.88	-25.5098	21.0028	-4.25
37.5	74	37.9	73.6394	37.9	-41.0593	21.0029	-4.25
37.52	72	37.92	73.244	37.92	-35.664	21.0043	-4.25
37.54	98	37.94	72.9468	37.94	-27.3668	21.011	-4.25
37.56	76	37.96	72.7755	37.96	-8.1955	21.0115	-4.25
37.58	76	37.98	72.738	37.98	-38.1579	21.0119	-4.25
37.6	82	38	72.8214	38	-24.2413	21.0194	-4.25
37.62	74	38.02	72.9981	38.02	-22.418	21.0206	-4.25
37.64	70	38.04	73.2365	38.04	-29.6564	21.0214	-4.25
37.66	84	38.06	73.5088	38.06	-28.9288	21.0241	-4.25
37.68	70	38.08	73.7979	38.08	-8.21791	21.0298	-4.25
37.7	65	38.1	74.0982	38.1	-28.5181	21.0325	-4.25
37.72	69	38.12	74.411	38.12	-32.831	21.0358	-4.25
37.74	64	38.14	74.738	38.14	-28.158	21.0394	-4.25
37.76	84	38.16	75.0748	38.16	-27.4947	21.0414	-4.25
37.78	85	38.18	75.4055	38.18	-32.8255	21.0419	-4.25
37.8	87	38.2	75.7009	38.2	-31.1208	21.0443	-4.25
37.82	79	38.22	75.9192	38.22	-25.3391	21.0458	-4.25
37.84	74	38.24	76.0133	38.24	-34.4333	21.0487	-4.25
37.86	82	38.26	75.9443	38.26	-24.3643	21.0512	-4.25
37.88	76	38.28	75.6937	38.28	-14.1137	21.0531	-4.25
37.9	60	38.3	75.2726	38.3	-25.6926	21.0552	-4.25
37.92	65	38.32	74.7217	38.32	-22.1416	21.0553	-4.25
37.94	73	38.34	74.1054	38.34	-32.5254	21.0634	-4.25
37.96	92	38.36	73.5027	38.36	-27.9227	21.0639	-4.25
37.98	62	38.38	72.9977	38.38	-26.4177	21.0643	-4.25
38	76	38.4	72.671	38.4	-32.091	21.0701	-4.25
38.02	78	38.42	72.5901	38.42	-35.01	21.0712	-4.25
38.04	71	38.44	72.7987	38.44	-23.2187	21.0719	-4.25
38.06	72	38.46	73.3067	38.46	-25.7267	21.0731	-4.25
38.08	93	38.48	74.0826	38.48	-24.5026	21.0738	-4.25
38.1	73	38.5	75.0535	38.5	-27.4735	21.0765	-4.25
38.12	69	38.52	76.1128	38.52	-31.5328	21.0822	-4.25
38.14	74	38.54	77.138	38.54	-15.5579	21.0849	-4.25
38.16	75	38.56	78.014	38.56	-38.434	21.0882	-4.25
38.18	70	38.58	78.6566	38.58	-26.0766	21.0944	-4.25
38.2	72	38.6	79.026	38.6	-28.446	21.1048	-4.25
38.22	78	38.62	79.1277	38.62	-12.5477	21.1061	-4.25
38.24	69	38.64	79.003	38.64	-23.4229	21.1164	-4.25
38.26	79	38.66	78.7168	38.66	-34.1368	21.1167	-4.25
38.28	89	38.68	78.3458	38.68	-26.7658	21.1185	-4.25
38.3	77	38.7	77.9674	38.7	-27.3874	21.1186	-4.25
38.32	80	38.72	77.6482	38.72	-33.0682	21.1226	-4.25
38.34	69	38.74	77.4305	38.74	-34.8505	21.1238	-4.25
38.36	73	38.76	77.3213	38.76	-21.7412	21.1283	-4.25
38.38	74	38.78	77.2887	38.78	-22.7086	21.1313	-4.25
38.4	68	38.8	77.2702	38.8	-22.6902	21.1363	-4.25
38.42	65	38.82	77.1922	38.82	-28.6122	21.1369	-4.25
38.44	77	38.84	76.9928	38.84	-38.4128	21.1388	-4.25
38.46	75	38.86	76.6416	38.86	-23.0616	21.1394	-4.25
38.48	77	38.88	76.1493	38.88	-21.5692	21.1413	-4.25
38.5	75	38.9	75.5623	38.9	-23.9823	21.1415	-4.25
38.52	72	38.92	74.9523	38.92	-33.3723	21.148	-4.25
38.54	89	38.94	74.4042	38.94	-19.8242	21.1481	-4.25
38.56	67	38.96	74.0056	38.96	-20.4256	21.1516	-4.25
38.58	80	38.98	73.8362	38.98	-25.2562	21.1522	-4.25
38.6	78	39	73.9554	39	-39.3754	21.1575	-4.25
38.62	94	39.02	74.388	39.02	-32.808	21.1588	-4.25
38.64	83	39.04	75.1123	39.04	-28.5323	21.1625	-4.25
38.66	72	39.06	76.054	39.06	-27.474	21.163	-4.25
38.68	79	39.08	77.0918	39.08	-22.5118	21.1691	-4.25
38.7	78	39.1	78.0754	39.1	-20.4954	21.1694	-4.25
38.72	72	39.12	78.8548	39.12	-33.2748	21.1712	-4.25
38.74	70	39.14	79.313	39.14	-30.733	21.1713	-4.25
38.76	83	39.16	79.3899	39.16	-28.8099	21.181	-4.25
38.78	82	39.18	79.088	39.18	-24.508	21.184	-4.25
38.8	82	39.2	78.4625	39.2	-6.88246	21.189	-4.25
38.82	76	39.22	77.6042	39.22	-28.0242	21.1897	-4.25
38.84	66	39.24	76.6237	39.24	-35.0437	21.1915	-4.25
38.86	81	39.26	75.6389	39.26	-31.0589	21.1921	-4.25
38.88	82	39.28	74.7627	39.28	-25.1827	21.194	-4.25
38.9	79	39.3	74.0867	39.3	-26.5067	21.1942	-4.25
38.92	69	39.32	73.6638	39.32	-36.0837	21.2008	-4.25
38.94	82	39.34	73.4961	39.34	-34.9161	21.2009	-4.25
38.96	81	39.36	73.5321	39.36	-20.9521	21.2043	-4.25
38.98	76	39.38	73.6773	39.38	-22.0973	21.205	-4.25
39	62	39.4	73.8169	39.4	-30.2368	21.2137	-4.25
39.02	69	39.42	73.8453	39.42	-20.2653	21.214	-4.25
39.04	74	39.44	73.6935	39.44	-11.1135	21.2153	-4.25
39.06	76	39.46	73.3427	39.46	-26.7627	21.2157	-4.25
39.08	82	39.48	72.8218	39.48	-32.2417	21.2193	-4.25
39.1	85	39.5	72.194	39.5	-41.6139	21.2212	-4.25
39.12	73	39.52	71.5427	39.52	-23.9627	21.2243	-4.25
39.14	76	39.54	70.9598	39.54	-26.3797	21.2273	-4.25
39.16	78	39.56	70.5351	39.56	-21.955	21.2443	-4.25
39.18	82	39.58	70.3451	39.58	-28.7651	21.2472	-4.25
39.2	99	39.6	70.4388	39.6	-33.8587	21.2598	-4.25
39.22	77	39.62	70.8231	39.62	-15.2431	21.2605	-4.25
39.24	69	39.64	71.4551	39.64	-14.875	21.2666	-4.25
39.26	72	39.66	72.245	39.66	-37.6649	21.2669	-4.25
39.28	77	39.68	73.0728	39.68	-38.4928	21.2722	-4.25
39.3	75	39.7	73.8151	39.7	-21.2351	21.2741	-4.25
39.32	65	39.72	74.3748	39.72	-32.7948	21.2772	-4.25
39.34	66	39.74	74.7025	39.74	-21.1224	21.2802	-4.25
39.36	80	39.76	74.8013	39.76	-15.2213	21.2973	-4.25
39.38	79	39.78	74.7168	39.78	-32.1368	21.3002	-4.25
39.4	71	39.8	74.5202	39.8	-27.9402	21.307	-4.25
39.42	81	39.82	74.2933	39.82	-14.7133	21.3078	-4.25
39.44	90	39.84	74.1163	39.84	-32.5363	21.308	-4.25
39.46	74	39.86	74.0551	39.86	-31.4751	21.3096	-4.25
39.48	68	39.88	74.1462	39.88	-31.5662	21.3102	-4.25
39.5	58	39.9	74.3806	39.9	-31.8006	21.3129	-4.25
39.52	75	39.92	74.6957	39.92	-28.1157	21.3135	-4.25
39.54	72	39.94	74.9808	39.94	-24.4008	21.3144	-4.25
39.56	76	39.96	75.0992	39.96	-18.5192	21.3159	-4.25
39.58	69	39.98	74.9257	39.98	-33.3457	21.3223	-4.25
39.6	64	40	74.3817	40	-29.8017	21.3279	-4.25
39.62	83	40.02	73.4546	40.02	-12.8745	21.3291	-4.25
39.64	84	40.04	72.1938	40.04	-28.6138	21.3558	-4.25
39.66	62	40.06	70.6933	40.06	-22.1133	21.3563	-4.25
39.68	62	40.08	69.0728	40.08	-29.4927	21.3602	-4.25
39.7	80	40.1	67.4663	40.1	-31.8863	21.3609	-4.25
39.72	69	40.12	66.0169	40.12	-26.4368	21.3611	-4.25
39.74	81	40.14	64.8656	40.14	-37.2855	21.3627	-4.25
39.76	87	40.16	64.1352	40.16	-30.5552	21.3632	-4.25
39.78	70	40.18	63.9102	40.18	-20.3302	21.3634	-4.25
39.8	74	40.2	64.2192	40.2	-14.6392	21.3651	-4.25
39.82	87	40.22	65.0254	40.22	-30.4453	21.3671	-4.25
39.84	69	40.24	66.2292	40.24	-14.6492	21.3671	-4.25
39.86	70	40.26	67.6848	40.26	-48.1048	21.3676	-4.25
39.88	70	40.28	69.2284	40.28	-14.6484	21.368	-4.25
39.9	70	40.3	70.7149	40.3	-28.1348	21.3691	-4.25
39.92	74	40.32	72.0457	40.32	-24.4657	21.3697	-4.25
39.94	78	40.34	73.1791	40.34	-10.599	21.3743	-4.25
39.96	84	40.36	74.1173	40.36	-27.5373	21.3755	-4.25
39.98	69	40.38	74.8858	40.38	-23.3058	21.3812	-4.25
40	72	40.4	75.5135	40.4	-38.9335	21.3823	-4.25
40.02	88	40.42	76.0209	40.42	-27.4409	21.3913	-4.25
40.04	71	40.44	76.4127	40.44	-34.8327	21.3917	-4.25
40.06	76	40.46	76.6687	40.46	-25.0887	21.3986	-4.25
40.08	67	40.48	76.7401	40.48	-25.16	21.4022	-4.25
40.1	63	40.5	76.5572	40.5	-22.9772	21.4034	-4.25
40.12	67	40.52	76.0527	40.52	-32.4727	21.4051	-4.25
40.14	55	40.54	75.1904	40.54	-33.6104	21.4055	-4.25
40.16	61	40.56	73.9874	40.56	-16.4073	21.409	-4.25
40.18	71	40.58	72.5162	40.58	-16.9362	21.4096	-4.25
40.2	77	40.6	70.8899	40.6	-25.3099	21.4143	-4.25
40.22	62	40.62	69.2423	40.62	-27.6623	21.4145	-4.25
40.24	79	40.64	67.7136	40.64	-31.1336	21.416	-4.25
40.26	47	40.66	66.4435	40.66	-35.8635	21.4165	-4.25
40.28	82	40.68	65.5631	40.68	-21.9831	21.4169	-4.25
40.3	70	40.7	65.1822	40.7	-27.6022	21.4184	-4.25
40.32	75	40.72	65.3689	40.72	-31.7888	21.4186	-4.25
40.34	90	40.74	66.1314	40.74	-30.5513	21.4204	-4.25
40.36	74	40.76	67.4046	40.76	-24.8246	21.4204	-4.25
40.38	79	40.78	69.0449	40.78	-27.4648	21.4213	-4.25
40.4	64	40.8	70.8415	40.8	-11.2615	21.423	-4.25
40.42	76	40.82	72.5489	40.82	-32.9689	21.4276	-4.25
40.44	69	40.84	73.9342	40.84	-18.3542	21.4303	-4.25
40.46	79	40.86	74.8273	40.86	-34.2472	21.4307	-4.25
40.48	79	40.88	75.153	40.88	-35.573	21.4314	-4.25
40.5	81	40.9	74.9317	40.9	-33.3517	21.4447	-4.25
40.52	71	40.92	74.2533	40.92	-15.6733	21.4449	-4.25
40.54	69	40.94	73.2477	40.94	-24.6676	21.4451	-4.25
[truncated: 21,858 more rows]

## Sheet: 1j
ppm
x	y
70.0282	478529000
70.0775	476963000
70.1268	475013000
70.1761	472547000
70.2254	469207000
70.2747	464420000
70.3241	457542000
70.3734	448067000
70.4227	435829000
70.472	421099000
70.5213	404555000
70.5706	387120000
70.6199	369746000
70.6692	353208000
70.7186	337959000
70.7679	324082000
70.8172	311315000
70.8665	299138000
70.9158	286898000
70.9651	273962000
71.0144	259906000
71.0637	244685000
71.1131	228759000
71.1624	213109000
71.2117	199071000
71.261	188025000
71.3103	180978000
71.3596	178184000
71.4089	178956000
71.4582	181755000
71.5076	184578000
71.5569	185544000
71.6062	183462000
71.6555	178212000
71.7048	170769000
71.7541	162865000
71.8034	156407000
71.8527	152864000
71.9021	152827000
71.9514	155901000
72.0007	160933000
72.05	166482000
72.0993	171329000
72.1486	174860000
72.1979	177197000
72.2472	179058000
72.2965	181450000
72.3459	185309000
72.3952	191225000
72.4445	199302000
72.4938	209180000
72.5431	220149000
72.5924	231289000
72.6417	241594000
72.691	250071000
72.7404	255802000
72.7897	258034000
72.839	256285000
72.8883	250460000
72.9376	240954000
72.9869	228677000
73.0362	214991000
73.0855	201543000
73.1349	190013000
73.1842	181851000
73.2335	178033000
73.2828	178907000
73.3321	184162000
73.3814	192910000
73.4307	203888000
73.48	215714000
73.5294	227154000
73.5787	237324000
73.628	245778000
73.6773	252457000
73.7266	257504000
73.7759	261011000
73.8252	262780000
73.8745	262195000
73.9239	258254000
73.9732	249795000
74.0225	235840000
74.0718	215969000
74.1211	190609000
74.1704	161132000
74.2197	129737000
74.269	99132500
74.3183	72100500
74.3677	51056600
74.417	37686300
74.4663	32727600
74.5156	35910600
74.5649	46038300
74.6142	61173000
74.6635	78894800
74.7128	96603600
74.7622	111841000
74.8115	122601000
74.8608	127584000
74.9101	126352000
74.9594	119328000
75.0087	107644000
75.058	92845700
75.1073	76540600
75.1567	60073100
75.206	44316100
75.2553	29630900
75.3046	15986400
75.3539	3179130
75.4032	-8937330
75.4525	-20301100
75.5018	-30617600
75.5512	-39458200
75.6005	-46424700
75.6498	-51303400
75.6991	-54133700
75.7484	-55163700
75.7977	-54711600
75.847	-53001100
75.8963	-50047400
75.9457	-45656000
75.995	-39546700
76.0443	-31556900
76.0936	-21838000
76.1429	-10951200
76.1922	200600
76.2415	10605800
76.2908	19473900
76.3401	26544200
76.3895	32253500
76.4388	37676100
76.4881	44234300
76.5374	53254500
76.5867	65509600
76.636	80899700
76.6853	98380300
76.7346	116168000
76.784	132157000
76.8333	144424000
76.8826	151660000
76.9319	153415000
76.9812	150107000
77.0305	142823000
77.0798	133004000
77.1291	122101000
77.1785	111315000
77.2278	101440000
77.2771	92822200
77.3264	85414300
77.3757	78884200
77.425	72768700
77.4743	66648400
77.5236	60323700
77.573	53946700
77.6223	48056900
77.6716	43471400
77.7209	41022700
77.7702	41200700
77.8195	43815700
77.8688	47826400
77.9181	51444300
77.9675	52538700
78.0168	49245400
78.0661	40585700
78.1154	26868200
78.1647	9706910
78.214	-8379990
78.2633	-24667300
78.3126	-36973000
78.3619	-44192900
78.4113	-46434900
78.4606	-44722500
78.5099	-40413100
78.5592	-34583300
78.6085	-27638200
78.6578	-19298500
78.7071	-8951970
78.7564	3799110
78.8058	18644000
78.8551	34344300
78.9044	48893200
78.9537	60000200
79.003	65725800
79.0523	65040600
79.1016	58132400
79.1509	46388700
79.2003	32099500
79.2496	18003700
79.2989	6814460
79.3482	821210
79.3975	1604360
79.4468	9852380
79.4961	25263900
79.5454	46537500
79.5948	71478100
79.6441	97253600
79.6934	120797000
79.7427	139295000
79.792	150643000
79.8413	153739000
79.8906	148536000
79.9399	135840000
79.9893	116965000
80.0386	93377700
80.0879	66484700
80.1372	37605400
80.1865	8094720
80.2358	-20520500
80.2851	-46534600
80.3344	-68267900
80.3837	-84450500
80.4331	-94640900
80.4824	-99485600
80.5317	-100663000
80.581	-100474000
80.6303	-101189000
80.6796	-104363000
80.7289	-110378000
80.7782	-118361000
80.8276	-126516000
80.8769	-132746000
80.9262	-135338000
80.9755	-133481000
81.0248	-127464000
81.0741	-118536000
81.1234	-108506000
81.1727	-99255900
81.2221	-92316600
81.2714	-88602900
81.3207	-88341300
81.37	-91145800
81.4193	-96184600
81.4686	-102380000
81.5179	-108609000
81.5672	-113892000
81.6166	-117535000
81.6659	-119227000
81.7152	-119028000
81.7645	-117277000
81.8138	-114402000
81.8631	-110734000
81.9124	-106378000
81.9617	-101226000
82.0111	-95093700
82.0604	-87949000
82.1097	-80098400
82.159	-72242200
82.2083	-65340200
82.2576	-60327300
82.3069	-57795700
82.3562	-57784600
82.4055	-59785000
82.4549	-62967200
82.5042	-66538200
82.5535	-70067800
82.6028	-73630800
82.6521	-77695500
82.7014	-82803600
82.7507	-89190000
82.8	-96520200
82.8494	-103875000
82.8987	-109995000
82.948	-113682000
82.9973	-114183000
83.0466	-111387000
83.0959	-105770000
83.1452	-98133800
83.1945	-89277400
83.2439	-79772900
83.2932	-69947800
83.3425	-60062800
83.3918	-50570200
83.4411	-42288700
83.4904	-36367000
83.5397	-34016100
83.589	-36110500
83.6384	-42835800
83.6877	-53553700
83.737	-66969600
83.7863	-81551400
83.8356	-96039100
83.8849	-109841000
83.9342	-123160000
83.9835	-136804000
84.0329	-151773000
84.0822	-168782000
84.1315	-187920000
84.1808	-208533000
84.2301	-229365000
84.2794	-248850000
84.3287	-265434000
84.378	-277812000
84.4273	-285038000
84.4767	-286526000
84.526	-282004000
84.5753	-271491000
84.6246	-255314000
84.6739	-234140000
84.7232	-208976000
84.7725	-181113000
84.8218	-152002000
84.8712	-123127000
84.9205	-95910100
84.9698	-71700200
85.0191	-51819200
85.0684	-37604900
85.1177	-30370700
85.167	-31232800
85.2163	-40825900
85.2657	-58996100
85.315	-84603100
85.3643	-115541000
85.4136	-149020000
85.4629	-182049000
85.5122	-211979000
85.5615	-236959000
85.6108	-256159000
85.6602	-269740000
85.7095	-278609000
85.7588	-284076000
85.8081	-287518000
85.8574	-290130000
85.9067	-292774000
85.956	-295889000
86.0053	-299445000
86.0547	-302914000
86.104	-305319000
86.1533	-305382000
86.2026	-301818000
86.2519	-293705000
86.3012	-280838000
86.3505	-263917000
86.3998	-244460000
86.4491	-224431000
86.4985	-205692000
86.5478	-189473000
86.5971	-176064000
86.6464	-164879000
86.6957	-154858000
86.745	-145057000
86.7943	-135185000
86.8436	-125841000
86.893	-118358000
86.9423	-114298000
86.9916	-114808000
87.0409	-120113000
87.0902	-129340000
87.1395	-140772000
87.1888	-152403000
87.2381	-162594000
87.2875	-170549000
87.3368	-176457000
87.3861	-181260000
87.4354	-186165000
87.4847	-192118000
87.534	-199448000
87.5833	-207786000
87.6326	-216265000
87.682	-223888000
87.7313	-229890000
87.7806	-233979000
87.8299	-236383000
87.8792	-237727000
87.9285	-238831000
87.9778	-240481000
88.0271	-243258000
88.0765	-247413000
88.1258	-252784000
88.1751	-258759000
88.2244	-264295000
88.2737	-268032000
88.323	-268536000
88.3723	-264639000
88.4216	-255808000
88.4709	-242406000
88.5203	-225731000
88.5696	-207756000
88.6189	-190631000
88.6682	-176082000
88.7175	-164931000
88.7668	-156908000
88.8161	-150853000
88.8654	-145252000
88.9148	-138896000
88.9641	-131438000
89.0134	-123617000
89.0627	-117066000
89.112	-113778000
89.1613	-115414000
89.2106	-122731000
89.2599	-135314000
89.3093	-151702000
89.3586	-169838000
89.4079	-187650000
89.4572	-203544000
89.5065	-216652000
89.5558	-226764000
89.6051	-234042000
89.6544	-238660000
89.7038	-240537000
89.7531	-239294000
89.8024	-234412000
89.8517	-225526000
89.901	-212706000
89.9503	-196598000
89.9996	-178366000
90.0489	-159473000
90.0983	-141396000
90.1476	-125402000
90.1969	-112461000
90.2462	-103325000
90.2955	-98686200
90.3448	-99318900
90.3941	-106083000
90.4434	-119761000
90.4927	-140751000
90.5421	-168752000
90.5914	-202562000
90.6407	-240120000
90.69	-278796000
90.7393	-315869000
90.7886	-349028000
90.8379	-376739000
90.8872	-398340000
90.9366	-413884000
90.9859	-423786000
91.0352	-428474000
91.0845	-428191000
91.1338	-423028000
91.1831	-413173000
91.2324	-399228000
91.2817	-382401000
91.3311	-364436000
91.3804	-347236000
91.4297	-332295000
91.479	-320158000
91.5283	-310144000
91.5776	-300517000
91.6269	-289077000
91.6762	-274019000
91.7256	-254745000
91.7749	-232320000
91.8242	-209381000
91.8735	-189490000
91.9228	-176130000
91.9721	-171692000
92.0214	-176781000
92.0707	-190081000
92.1201	-208798000
92.1694	-229492000
92.2187	-249009000
92.268	-265188000
92.3173	-277139000
92.3666	-285082000
92.4159	-289886000
92.4652	-292542000
92.5145	-293807000
92.5639	-294126000
92.6132	-293798000
92.6625	-293251000
92.7118	-293222000
92.7611	-294717000
92.8104	-298723000
92.8597	-305793000
92.909	-315689000
92.9584	-327258000
93.0077	-338640000
93.057	-347756000
93.1063	-352906000
93.1556	-353263000
93.2049	-349056000
93.2542	-341387000
93.3035	-331742000
93.3529	-321396000
93.4022	-310939000
93.4515	-300113000
93.5008	-288018000
93.5501	-273610000
93.5994	-256268000
93.6487	-236229000
93.698	-214688000
93.7474	-193528000
93.7967	-174784000
93.846	-160028000
93.8953	-149906000
93.9446	-144002000
93.9939	-141045000
94.0432	-139381000
94.0925	-137523000
94.1419	-134567000
94.1912	-130357000
94.2405	-125367000
94.2898	-120395000
94.3391	-116215000
94.3884	-113347000
94.4377	-112005000
94.487	-112216000
94.5363	-114007000
94.5857	-117545000
94.635	-123131000
94.6843	-131062000
94.7336	-141409000
94.7829	-153851000
94.8322	-167641000
94.8815	-181752000
94.9308	-195142000
94.9802	-207032000
95.0295	-217082000
95.0788	-225372000
95.1281	-232235000
95.1774	-238000000
95.2267	-242790000
95.276	-246469000
95.3253	-248769000
95.3747	-249536000
95.424	-248984000
95.4733	-247822000
95.5226	-247186000
95.5719	-248372000
95.6212	-252463000
95.6705	-259975000
95.7198	-270647000
95.7692	-283433000
95.8185	-296699000
95.8678	-308564000
95.9171	-317275000
95.9664	-321533000
96.0157	-320717000
96.065	-314951000
96.1143	-305047000
96.1637	-292318000
96.213	-278309000
96.2623	-264496000
96.3116	-252010000
96.3609	-241462000
96.4102	-232939000
96.4595	-226172000
96.5088	-220843000
96.5581	-216918000
96.6075	-214878000
96.6568	-215714000
96.7061	-220672000
96.7554	-230801000
96.8047	-246455000
96.854	-266955000
96.9033	-290548000
96.9526	-314704000
97.002	-336661000
97.0513	-354043000
97.1006	-365339000
97.1499	-370098000
97.1992	-368828000
97.2485	-362668000
97.2978	-353001000
97.3471	-341153000
97.3965	-328234000
97.4458	-315124000
97.4951	-302504000
97.5444	-290845000
97.5937	-280343000
97.643	-270814000
97.6923	-261662000
97.7416	-251991000
97.791	-240862000
97.8403	-227621000
97.8896	-212153000
97.9389	-194919000
97.9882	-176758000
98.0375	-158506000
98.0868	-140644000
98.1361	-123146000
98.1854	-105639000
98.2348	-87832600
98.2841	-70015000
98.3334	-53358600
98.3827	-39834400
98.432	-31707400
98.4813	-30781100
98.5306	-37700400
98.5799	-51620800
98.6293	-70412000
98.6786	-91330300
98.7279	-111886000
98.7772	-130535000
98.8265	-146906000
98.8758	-161474000
98.9251	-174863000
98.9744	-187114000
99.0238	-197296000
99.0731	-203658000
99.1224	-204272000
99.1717	-197886000
99.221	-184581000
99.2703	-165916000
99.3196	-144476000
99.3689	-122993000
99.4183	-103421000
99.4676	-86361100
99.5169	-71069200
99.5662	-56037000
99.6155	-39863700
99.6648	-22034800
99.7141	-3272110
99.7634	14671900
99.8128	29650900
99.8621	39883200
99.9114	44492000
99.9607	43609700
100.01	38055100
100.059	28791400
100.109	16470300
100.158	1307240
100.207	-16648500
100.257	-36993800
100.306	-58489300
100.355	-78904900
100.404	-95341800
100.454	-104970000
100.503	-105918000
100.552	-97983400
100.602	-82852900
100.651	-63758700
100.7	-44659100
100.75	-29242000
100.799	-20087200
100.848	-18246400
100.898	-23328300
100.947	-33983100
100.996	-48549400
101.046	-65594700
101.095	-84161400
101.144	-103670000
101.193	-123581000
101.243	-142997000
101.292	-160426000
101.341	-173808000
101.391	-180845000
101.44	-179520000
101.489	-168640000
101.539	-148229000
101.588	-119645000
101.637	-85391400
101.687	-48685100
101.736	-12904800
101.785	18933600
101.835	44562900
101.884	62655900
101.933	72835900
101.982	75564100
102.032	71977000
102.081	63726500
102.13	52833700
102.18	41530200
102.229	32050200
102.278	26350300
102.328	25783500
102.377	30799000
102.426	40768400
102.476	54025500
102.525	68153300
102.574	80471900
102.624	88610100
102.673	91006400
102.722	87201400
102.771	77851900
102.821	64482500
102.87	49069600
102.919	33595200
102.969	19692000
103.018	8452510
103.067	408120
103.117	-4370240
103.166	-6119540
103.215	-5239940
103.265	-2189130
103.314	2581750
103.363	8659940
103.413	15675100
103.462	23272200
103.511	31045700
103.56	38440400
103.61	44651300
103.659	48574300
103.708	48862200
103.758	44108700
103.807	33136400
103.856	15305000
103.906	-9263260
103.955	-39637200
104.004	-74241300
104.054	-111190000
104.103	-148683000
104.152	-185333000
104.202	-220319000
104.251	-253330000
104.3	-284354000
104.349	-313396000
104.399	-340259000
104.448	-364458000
104.497	-385278000
104.547	-401950000
104.596	-413856000
104.645	-420697000
104.695	-422584000
104.744	-420030000
104.793	-413881000
104.843	-405194000
104.892	-395101000
104.941	-384663000
104.991	-374726000
105.04	-365816000
105.089	-358074000
105.138	-351279000
105.188	-344949000
105.237	-338478000
105.286	-331279000
105.336	-322848000
105.385	-312743000
105.434	-300517000
105.484	-285649000
105.533	-267604000
105.582	-246022000
105.632	-221029000
105.681	-193537000
105.73	-165370000
105.78	-139090000
105.829	-117512000
105.878	-103016000
105.927	-96895200
105.977	-98990800
106.026	-107781000
106.075	-120911000
106.125	-135970000
106.174	-151216000
106.223	-165938000
106.273	-180309000
106.322	-194798000
106.371	-209400000
106.421	-223050000
106.47	-233519000
106.519	-237899000
106.569	-233522000
106.618	-218994000
106.667	-194915000
106.716	-164001000
106.766	-130525000
106.815	-99250100
106.864	-74219100
106.914	-57801600
106.963	-50294300
107.012	-50161800
107.062	-54779000
107.111	-61386300
107.16	-67924900
107.21	-73503400
107.259	-78399600
107.308	-83661600
107.358	-90492900
107.407	-99648500
107.456	-111034000
107.505	-123619000
107.555	-135677000
107.604	-145262000
107.653	-150778000
107.703	-151466000
107.752	-147641000
107.801	-140611000
107.851	-132243000
107.9	-124315000
107.949	-117835000
107.999	-112575000
108.048	-106995000
108.097	-98646700
108.147	-84944100
108.196	-64087600
108.245	-35816000
108.294	-1728100
108.344	34955400
108.393	70121700
108.442	99746900
108.492	120807000
108.541	131842000
108.59	133025000
108.64	125799000
108.689	112255000
108.738	94521400
108.788	74343400
108.837	52949700
108.886	31144800
108.936	9501670
108.985	-11475400
109.034	-31283600
109.083	-49433400
109.133	-65472400
109.182	-78960600
109.231	-89393500
109.281	-96136400
109.33	-98459500
109.379	-95728400
109.429	-87719900
109.478	-74937300
109.527	-58759700
109.577	-41296900
109.626	-24940200
109.675	-11740300
109.725	-2843390
109.774	1782900
109.823	3208790
109.872	3032910
109.922	2711970
109.971	3008140
110.02	3780190
110.07	4188860
110.119	3198440
110.168	125285
110.218	-5028740
110.267	-11607500
110.316	-18662300
110.366	-25443400
110.415	-31755700
110.464	-37976900
110.513	-44708300
110.563	-52218000
110.612	-59956000
110.661	-66407500
110.711	-69404900
110.76	-66810100
110.809	-57294900
110.859	-40884500
110.908	-19013600
110.957	5956900
111.007	31582600
111.056	56204400
111.105	79491900
111.155	102444000
111.204	126848000
111.253	154421000
111.302	185968000
111.352	220895000
111.401	257232000
111.45	292139000
111.5	322681000
111.549	346563000
111.598	362577000
111.648	370638000
111.697	371484000
111.746	366212000
111.796	355888000
111.845	341401000
111.894	323582000
111.944	303503000
111.993	282765000
112.042	263585000
112.091	248586000
112.141	240315000
112.19	240620000
112.239	250110000
112.289	267893000
112.338	291708000
112.387	318429000
112.437	344816000
112.486	368285000
112.535	387481000
112.585	402489000
112.634	414645000
112.683	426013000
112.733	438715000
112.782	454295000
112.831	473316000
112.88	495259000
112.93	518724000
112.979	541834000
113.028	562689000
113.078	579754000
113.127	592079000
113.176	599349000
113.226	601812000
113.275	600152000
113.324	595388000
113.374	588816000
113.423	582000000
113.472	576750000
113.522	575051000
113.571	578900000
113.62	590071000
113.669	609827000
113.719	638672000
113.768	676190000
113.817	721038000
113.867	771114000
113.916	823871000
113.965	876736000
114.015	927541000
114.064	974867000
114.113	1018220000
114.163	1057960000
114.212	1095030000
114.261	1130520000
114.311	1165170000
114.36	1199050000
114.409	1231460000
114.458	1261070000
114.508	1286370000
114.557	1306170000
114.606	1319960000
114.656	1328120000
114.705	1331720000
114.754	1332150000
114.804	1330630000
114.853	1327930000
114.902	1324280000
114.952	1319630000
115.001	1314090000
115.05	1308260000
115.1	1303390000
115.149	1301150000
115.198	1303150000
115.247	1310300000
115.297	1322480000
115.346	1338450000
115.395	1356370000
115.445	1374460000
115.494	1391820000
115.543	1408810000
115.593	1427110000
115.642	1449150000
115.691	1477340000
115.741	1513270000
115.79	1557300000
115.839	1608590000
115.889	1665550000
115.938	1726560000
115.987	1790520000
116.036	1857110000
116.086	1926580000
116.135	1999260000
116.184	2074980000
116.234	2152740000
116.283	2230740000
116.332	2306860000
116.382	2379270000
116.431	2447130000
116.48	2510930000
116.53	2572420000
116.579	2634120000
116.628	2698670000
116.678	2768060000
116.727	2843120000
116.776	2923380000
116.825	3007240000
116.875	3092430000
116.924	3176630000
116.973	3258090000
117.023	3336090000
117.072	3411190000
117.121	3485190000
117.171	3560850000
117.22	3641370000
117.269	3729740000
117.319	3828160000
117.368	3937630000
117.417	4057860000
117.467	4187500000
117.516	4324550000
117.565	4466980000
117.614	4613080000
117.664	4761680000
117.713	4911980000
117.762	5063250000
117.812	5214500000
117.861	5364340000
117.91	5511150000
117.96	5653500000
118.009	5790720000
118.058	5923240000
118.108	6052760000
118.157	6181860000
118.206	6313470000
118.256	6450110000
118.305	6593330000
118.354	6743490000
118.403	6899860000
118.453	7060930000
118.502	7224860000
118.551	7389770000
118.601	7553810000
118.65	7715200000
118.699	7872160000
118.749	8023010000
118.798	8166470000
118.847	8302000000
118.897	8430140000
118.946	8552560000
118.995	8671800000
119.045	8790690000
119.094	8911580000
119.143	9035790000
119.192	9163320000
119.242	9293010000
119.291	9423080000
119.34	9551800000
119.39	9678010000
119.439	9801450000
119.488	9922650000
119.538	10042600000
119.587	10162300000
119.636	10282500000
119.686	10403700000
119.735	10525900000
119.784	10649100000
119.834	10773000000
119.883	10897400000
119.932	11022100000
119.981	11146300000
120.031	11269100000
120.08	11389600000
120.129	11506900000
120.179	11620600000
120.228	11731100000
120.277	11839200000
120.327	11946200000
120.376	12053200000
120.425	12160700000
120.475	12268500000
120.524	12375900000
120.573	12481600000
120.622	12584800000
120.672	12685100000
120.721	12782700000
120.77	12878500000
120.82	12973700000
120.869	13069400000
120.918	13166300000
120.968	13264600000
121.017	13363900000
121.066	13463700000
121.116	13563000000
121.165	13661300000
121.214	13757900000
121.264	13852400000
121.313	13944500000
121.362	14034500000
121.411	14122400000
121.461	14209200000
121.51	14295500000
121.559	14382800000
121.609	14472100000
121.658	14564700000
121.707	14661300000
121.757	14762400000
121.806	14868100000
121.855	14977900000
121.905	15091200000
121.954	15206800000
122.003	15323800000
122.053	15440800000
122.102	15556700000
122.151	15670900000
122.2	15783200000
122.25	15893800000
122.299	16003600000
122.348	16113200000
122.398	16223300000
122.447	16333800000
122.496	16443800000
122.546	16552200000
122.595	16657400000
122.644	16758400000
122.694	16855100000
122.743	16948300000
122.792	17039300000
122.842	17130100000
122.891	17222200000
122.94	17316500000
122.989	17413100000
123.039	17511500000
123.088	17611000000
123.137	17711200000
123.187	17811900000
123.236	17913500000
123.285	18016100000
123.335	18119800000
123.384	18224100000
123.433	18327900000
123.483	18430300000
123.532	18530600000
123.581	18629100000
123.631	18726800000
123.68	18825500000
123.729	18926800000
123.778	19031700000
123.828	19140400000
123.877	19251700000
123.926	19363800000
123.976	19475000000
124.025	19584100000
124.074	19690600000
124.124	19795300000
124.173	19898900000
124.222	20002500000
124.272	20106200000
124.321	20209800000
124.37	20312100000
124.42	20412500000
124.469	20510800000
124.518	20607600000
124.567	20704700000
124.617	20803800000
124.666	20906700000
124.715	21013900000
124.765	21124900000
124.814	21237900000
124.863	21350800000
124.913	21461700000
124.962	21569500000
125.011	21674400000
125.061	21777700000
125.11	21881500000
125.159	21987900000
125.209	22098500000
125.258	22214300000
125.307	22335300000
125.356	22461000000
125.406	22590700000
125.455	22723300000
125.504	22857900000
125.554	22993600000
125.603	23129100000
125.652	23263100000
125.702	23394100000
125.751	23521100000
125.8	23643600000
125.85	23762300000
125.899	23878600000
125.948	23994400000
125.998	24112100000
126.047	24233300000
126.096	24358800000
126.145	24488200000
126.195	24620400000
126.244	24754200000
126.293	24888200000
126.343	25021900000
126.392	25155700000
126.441	25290600000
126.491	25428100000
126.54	25569200000
126.589	25714600000
126.639	25863800000
126.688	26015600000
126.737	26168300000
126.787	26319700000
126.836	26467600000
126.885	26610400000
126.934	26746800000
126.984	26876000000
127.033	26997900000
127.082	27112900000
127.132	27222000000
127.181	27326400000
127.23	27427600000
127.28	27527200000
127.329	27626300000
127.378	27725400000
127.428	27824600000
127.477	27923300000
127.526	28020600000
127.576	28115800000
127.625	28208100000
127.674	28297200000
127.723	28383000000
127.773	28465500000
127.822	28544400000
127.871	28619100000
127.921	28688500000
127.97	28751000000
128.019	28805000000
128.069	28849300000
128.118	28883200000
128.167	28907000000
128.217	28921900000
128.266	28929800000
128.315	28933100000
128.365	28933900000
128.414	28933900000
128.463	28933500000
128.512	28932300000
128.562	28928900000
128.611	28921300000
128.66	28907500000
128.71	28886100000
128.759	28856500000
128.808	28818900000
128.858	28774200000
128.907	28723500000
128.956	28668000000
129.006	28608000000
129.055	28543800000
129.104	28475000000
129.154	28401600000
129.203	28323700000
129.252	28242000000
129.301	28157500000
129.351	28070700000
129.4	27981600000
129.449	27889500000
129.499	27792400000
129.548	27688300000
129.597	27575400000
129.647	27452900000
129.696	27321700000
129.745	27183900000
129.795	27043100000
129.844	26902900000
129.893	26766600000
129.943	26636600000
129.992	26513900000
130.041	26398500000
130.09	26289400000
130.14	26185300000
130.189	26084500000
130.238	25984800000
130.288	25883700000
130.337	25778400000
130.386	25665800000
130.436	25543000000
130.485	25408200000
130.534	25260900000
130.584	25102300000
130.633	24935100000
130.682	24763100000
130.731	24590100000
130.781	24418900000
130.83	24251200000
130.879	24087100000
130.929	23925100000
130.978	23763300000
131.027	23599400000
131.077	23432100000
131.126	23260700000
131.175	23085600000
131.225	22908100000
131.274	22729700000
131.323	22552100000
131.373	22376600000
131.422	22204000000
131.471	22034900000
131.52	21869300000
131.57	21707300000
131.619	21548800000
131.668	21394000000
131.718	21243100000
131.767	21096300000
131.816	20954000000
131.866	20816200000
131.915	20682900000
131.964	20553800000
132.014	20428500000
132.063	20306700000
132.112	20188000000
132.162	20072200000
132.211	19959100000
132.26	19848300000
132.309	19739000000
132.359	19630400000
132.408	19521700000
132.457	19412200000
132.507	19302000000
132.556	19191500000
132.605	19081900000
132.655	18974500000
132.704	18870400000
132.753	18770600000
132.803	18675000000
132.852	18583400000
132.901	18495500000
132.951	18411300000
133	18331600000
133.049	18257800000
133.098	18191500000
133.148	18134100000
133.197	18085800000
133.246	18045800000
133.296	18012100000
133.345	17981600000
133.394	17951500000
133.444	17919400000
133.493	17884000000
133.542	17845000000
133.592	17802900000
133.641	17759000000
133.69	17714700000
133.74	17671300000
133.789	17630600000
133.838	17594100000
133.887	17563900000
133.937	17541900000
133.986	17529500000
134.035	17527200000
134.085	17534100000
134.134	17548300000
134.183	17566800000
134.233	17586700000
134.282	17606000000
134.331	17623700000
134.381	17640400000
134.43	17657700000
134.479	17677500000
134.529	17701200000
134.578	17728800000
134.627	17759700000
134.676	17792100000
134.726	17824500000
134.775	17856200000
134.824	17887500000
134.874	17919900000
134.923	17955800000
134.972	17997400000
135.022	18046300000
135.071	18102700000
135.12	18165900000
135.17	18234400000
135.219	18306700000
135.268	18381300000
135.318	18457800000
135.367	18536100000
135.416	18616400000
135.465	18698800000
135.515	18783100000
135.564	18867900000
135.613	18951900000
135.663	19033300000
135.712	19110900000
135.761	19183700000
135.811	19251900000
135.86	19316000000
135.909	19377000000
135.959	19436100000
136.008	19494100000
136.057	19552300000
136.107	19611200000
136.156	19671800000
136.205	19734400000
136.254	19799200000
136.304	19865600000
136.353	19932600000
136.402	19998100000
136.452	20060000000
136.501	20116300000
136.55	20165800000
136.6	20208600000
136.649	20246400000
136.698	20281900000
136.748	20318400000
136.797	20358800000
136.846	20405000000
136.896	20456900000
136.945	20513000000
136.994	20570300000
137.043	20625400000
137.093	20675000000
137.142	20717000000
137.191	20750700000
137.241	20776500000
137.29	20796300000
137.339	20811800000
137.389	20825100000
137.438	20837000000
137.487	20847800000
137.537	20856600000
137.586	20862000000
137.635	20862600000
137.685	20857300000
137.734	20845900000
137.783	20829100000
137.832	20808200000
137.882	20785400000
137.931	20762300000
137.98	20740400000
138.03	20719900000
138.079	20700300000
138.128	20680400000
138.178	20658400000
138.227	20632900000
138.276	20603100000
138.326	20568300000
138.375	20528800000
138.424	20484800000
138.474	20436700000
138.523	20384600000
138.572	20328900000
138.621	20270000000
138.671	20208700000
138.72	20146300000
138.769	20084500000
138.819	20025000000
138.868	19969100000
138.917	19917900000
138.967	19871500000
139.016	19829700000
139.065	19791900000
139.115	19757400000
139.164	19725500000
139.213	19695300000
139.263	19665900000
139.312	19636400000
139.361	19605400000
139.41	19572200000
139.46	19536200000
139.509	19497600000
139.558	19457300000
139.608	19416300000
139.657	19376000000
139.706	19336900000
139.756	19299500000
139.805	19263600000
139.854	19229100000
139.904	19196500000
139.953	19167000000
140.002	19142200000
140.052	19123900000
140.101	19113200000
140.15	19110000000
140.199	19112900000
140.249	19119100000
140.298	19125600000
140.347	19129300000
140.397	19128200000
140.446	19121100000
140.495	19107600000
140.545	19087600000
140.594	19060700000
140.643	19026400000
140.693	18984200000
140.742	18934200000
140.791	18877300000
140.84	18815400000
140.89	18751200000
140.939	18687100000
140.988	18624700000
141.038	18564100000
141.087	18504300000
141.136	18443800000
141.186	18381300000
141.235	18316500000
141.284	18250700000
141.334	18185900000
141.383	18124300000
141.432	18067000000
141.482	18013200000
141.531	17960200000
141.58	17903800000
141.629	17839400000
141.679	17763100000
141.728	17672100000
141.777	17565600000
141.827	17443900000
141.876	17308300000
141.925	17160600000
141.975	17002800000
142.024	16836900000
142.073	16665100000
142.123	16489900000
142.172	16314100000
142.221	16139600000
142.271	15967900000
142.32	15799100000
142.369	15632200000
142.418	15465100000
142.468	15295500000
142.517	15121500000
142.566	14941600000
142.616	14755100000
142.665	14562000000
142.714	14362700000
142.764	14157700000
142.813	13947800000
142.862	13734200000
142.912	13518500000
142.961	13302700000
143.01	13088800000
143.06	12878100000
143.109	12670900000
143.158	12466200000
143.207	12261700000
143.257	12054600000
143.306	11842800000
143.355	11625300000
143.405	11402700000
143.454	11177600000
143.503	10953000000
143.553	10732400000
143.602	10518100000
143.651	10311200000
143.701	10111600000
143.75	9918620000
143.799	9731130000
143.849	9548520000
143.898	9370590000
143.947	9197330000
143.996	9028520000
144.046	8863270000
144.095	8699930000
144.144	8536190000
144.194	8369670000
144.243	8198510000
144.292	8021900000
144.342	7840320000
144.391	7655510000
144.44	7470100000
144.49	7287120000
144.539	7109570000
144.588	6940040000
144.638	6780420000
144.687	6631870000
144.736	6494680000
144.785	6368310000
144.835	6251430000
144.884	6142150000
144.933	6038240000
144.983	5937570000
145.032	5838510000
145.081	5740250000
145.131	5642920000
145.18	5547400000
145.229	5455020000
145.279	5367000000
145.328	5284050000
145.377	5206080000
145.427	5132230000
145.476	5061190000
145.525	4991610000
145.574	4922630000
145.624	4854130000
145.673	4786860000
145.722	4722170000
145.772	4661600000
145.821	4606350000
145.87	4556880000
145.92	4512590000
145.969	4471870000
146.018	4432310000
146.068	4391080000
146.117	4345440000
146.166	4293210000
146.216	4233120000
146.265	4165120000
146.314	4090360000
146.363	4011110000
146.413	3930440000
146.462	3851770000
146.511	3778280000
146.561	3712410000
146.61	3655480000
146.659	3607520000
146.709	3567420000
146.758	3533270000
146.807	3502950000
146.857	3474540000
146.906	3446670000
146.955	3418550000
147.005	3389770000
147.054	3359930000
147.103	3328470000
147.152	3294480000
147.202	3256970000
147.251	3215180000
147.3	3168950000
147.35	3118930000
147.399	3066480000
147.448	3013240000
147.498	2960590000
147.547	2909180000
147.596	2858650000
147.646	2807840000
147.695	2755290000
147.744	2699800000
147.794	2641070000
147.843	2579800000
147.892	2517560000
147.941	2456290000
147.991	2397630000
148.04	2342510000
148.089	2290930000
148.139	2242150000
148.188	2195090000
148.237	2148830000
148.287	2102960000
148.336	2057630000
148.385	2013470000
148.435	1971240000
148.484	1931560000
148.533	1894780000
148.583	1860960000
148.632	1830020000
148.681	1801970000
148.73	1776990000
148.78	1755410000
148.829	1737620000
148.878	1723760000
148.928	1713600000
148.977	1706400000
149.026	1700970000
149.076	1695810000
149.125	1689410000
149.174	1680510000
149.224	1668370000
149.273	1652850000
149.322	1634460000
149.372	1614120000
149.421	1592930000
149.47	1571810000
149.519	1551240000
149.569	1531090000
149.618	1510690000
149.667	1489120000
149.717	1465540000
149.766	1439550000
149.815	1411430000
149.865	1382070000
149.914	1352690000
149.963	1324410000
150.013	1297900000
150.062	1273110000
150.111	1249350000
150.16	1225640000
150.21	1201100000
150.259	1175450000
150.308	1149170000
150.358	1123490000
150.407	1100120000
150.456	1080820000
150.506	1067020000
150.555	1059550000
150.604	1058500000
150.654	1063330000
150.703	1072960000
150.752	1085990000
150.802	1100790000
150.851	1115670000
150.9	1128960000
150.949	1139200000
150.999	1145270000
151.048	1146460000
151.097	1142540000
151.147	1133760000
151.196	1120740000
151.245	1104400000
151.295	1085880000
151.344	1066510000
151.393	1047760000
151.443	1031100000
151.492	1017800000
151.541	1008700000
151.591	1003990000
151.64	1003120000
151.689	1004950000
151.738	1008130000
151.788	1011550000
151.837	1014730000
151.886	1017910000
151.936	1021880000
151.985	1027510000
152.034	1035180000
152.084	1044460000
152.133	1054130000
152.182	1062530000
152.232	1068270000
152.281	1070790000
152.33	1070720000
152.38	1069750000
152.429	1070110000
152.478	1073880000
152.527	1082310000
152.577	1095570000
152.626	1112770000
152.675	1132270000
152.725	1152160000
152.774	1170500000
152.823	1185490000
152.873	1195420000
152.922	1198720000
152.971	1194170000
153.021	1181280000
153.07	1160770000
153.119	1134850000
153.169	1107030000
153.218	1081550000
153.267	1062290000
153.316	1051810000
153.366	1050640000
153.415	1057250000
153.464	1068680000
153.514	1081570000
153.563	1093270000
153.612	1102500000
153.662	1109380000
153.711	1114960000
153.76	1120390000
153.81	1126230000
153.859	1132120000
153.908	1137040000
153.958	1139840000
154.007	1139910000
154.056	1137560000
154.105	1134040000
154.155	1131160000
154.204	1130720000
154.253	1134090000
154.303	1141910000
154.352	1154200000
154.401	1170500000
154.451	1190160000
154.5	1212350000
154.549	1236130000
154.599	1260300000
154.648	1283520000
154.697	1304500000
154.747	1322310000
154.796	1336710000
154.845	1348170000
154.894	1357700000
154.944	1366410000
154.993	1374990000
155.042	1383470000
155.092	1391310000
155.141	1397750000
155.19	1402390000
155.24	1405570000
155.289	1408330000
155.338	1411970000
155.388	1417420000
155.437	1424580000
155.486	1432180000
155.536	1438170000
155.585	1440490000
155.634	1438100000
155.683	1431520000
155.733	1422870000
155.782	1415160000
155.831	1411240000
155.881	1412670000
155.93	1419210000
155.979	1428940000
156.029	1439030000
156.078	1446950000
156.127	1451410000
156.177	1452810000
156.226	1453030000
156.275	1454620000
156.325	1459820000
156.374	1469800000
156.423	1484330000
156.472	1502080000
156.522	1521170000
156.571	1539840000
156.62	1556880000
156.67	1571730000
156.719	1584180000
156.768	1594050000
156.818	1600920000
156.867	1604040000
156.916	1602580000
156.966	1595980000
157.015	1584270000
157.064	1568240000
157.114	1549340000
157.163	1529380000
157.212	1510140000
157.261	1493010000
157.311	1478750000
157.36	1467450000
157.409	1458570000
157.459	1451170000
157.508	1444140000
157.557	1436420000
157.607	1427200000
157.656	1416000000
157.705	1402780000
157.755	1387860000
157.804	1371800000
157.853	1355320000
157.903	1339120000
157.952	1323790000
158.001	1309770000
158.05	1297350000
158.1	1286730000
158.149	1277980000
158.198	1271190000
158.248	1266370000
158.297	1263590000
158.346	1262890000
158.396	1264360000
158.445	1267980000
158.494	1273510000
158.544	1280290000
158.593	1287040000
158.642	1291960000
158.692	1292910000
158.741	1288020000
158.79	1276330000
158.839	1258440000
158.889	1236710000
158.938	1215020000
158.987	1197890000
159.037	1189310000
159.086	1191520000
159.135	1204330000
159.185	1225040000
159.234	1249200000
159.283	1271830000
159.333	1288770000
159.382	1297650000
159.431	1298230000
159.481	1292050000
159.53	1281630000
159.579	1269620000
159.628	1258120000
159.678	1248540000
159.727	1241710000
159.776	1238260000
159.826	1238770000
159.875	1243750000
159.924	1253330000
159.974	1266940000
160.023	1283220000
160.072	1300140000
160.122	1315640000
160.171	1328200000
160.22	1337310000
160.269	1343520000
160.319	1348110000
160.368	1352380000
160.417	1357080000
160.467	1362110000
160.516	1366680000
160.565	1369870000
160.615	1371210000
160.664	1371110000
160.713	1370760000
160.763	1371730000
160.812	1375190000
160.861	1381400000
160.911	1389480000
160.96	1397770000
161.009	1404560000
161.058	1408820000
161.108	1410760000
161.157	1411850000
161.206	1414330000
161.256	1420520000
161.305	1432020000
161.354	1449350000
161.404	1471870000
161.453	1498170000
161.502	1526600000
161.552	1555720000
161.601	1584540000
161.65	1612530000
161.7	1639500000
161.749	1665430000
161.798	1690490000
161.847	1715000000
161.897	1739590000
161.946	1765110000
161.995	1792430000
162.045	1822110000
162.094	1854050000
162.143	1887300000
162.193	1920120000
162.242	1950410000
162.291	1976240000
162.341	1996450000
162.39	2011040000
162.439	2021220000
162.489	2029210000
162.538	2037720000
162.587	2049400000
162.636	2066320000
162.686	2089570000
162.735	2119100000
162.784	2153720000
162.834	2191260000
162.883	2228950000
162.932	2263830000
162.982	2293400000
163.031	2316130000
163.08	2331910000
163.13	2342140000
163.179	2349560000
163.228	2357650000
163.278	2369830000
163.327	2388750000
163.376	2415760000
163.425	2450790000
163.475	2492620000
163.524	2539460000
163.573	2589550000
163.623	2641580000
163.672	2694840000
163.721	2749050000
163.771	2804050000
163.82	2859400000
163.869	2914320000
163.919	2967710000
163.968	3018470000
164.017	3065890000
164.067	3109880000
164.116	3151110000
164.165	3190760000
164.214	3230260000
164.264	3270910000
164.313	3313560000
164.362	3358510000
164.412	3405590000
164.461	3454320000
164.51	3504180000
164.56	3554790000
164.609	3605970000
164.658	3657810000
164.708	3710530000
164.757	3764450000
164.806	3819850000
164.856	3876930000
164.905	3935770000
164.954	3996290000
165.003	4058190000
165.053	4120940000
165.102	4183770000
165.151	4245780000
165.201	4306030000
165.25	4363810000
165.299	4418790000
165.349	4471210000
165.398	4521910000
165.447	4572190000
165.497	4623550000
165.546	4677290000
165.595	4734230000
165.645	4794460000
165.694	4857430000
165.743	4922140000
165.792	4987540000
165.842	5052940000
165.891	5118200000
165.94	5183710000
165.99	5250090000
166.039	5317740000
166.088	5386360000
166.138	5454780000
166.187	5521020000
166.236	5582740000
166.286	5637880000
166.335	5685310000
166.384	5725190000
166.434	5758950000
166.483	5788980000
166.532	5817870000
166.581	5847800000
166.631	5879980000
166.68	5914450000
166.729	5950290000
166.779	5985960000
166.828	6019840000
166.877	6050610000
166.927	6077490000
166.976	6100330000
167.025	6119550000
167.075	6136010000
167.124	6150960000
167.173	6165930000
167.223	6182570000
167.272	6202440000
167.321	6226670000
167.37	6255560000
167.42	6288370000
167.469	6323230000
167.518	6357400000
167.568	6387790000
167.617	6411620000
167.666	6427050000
167.716	6433550000
167.765	6431890000
167.814	6423830000
167.864	6411500000
167.913	6396860000
167.962	6381210000
168.012	6365120000
168.061	6348540000
168.11	6331220000
168.159	6313080000
168.209	6294460000
168.258	6276080000
168.307	6258740000
168.357	6242950000
168.406	6228440000
168.455	6214000000
168.505	6197580000
[truncated: 435 more rows]

## Sheet: 1k
PI			PIS
x	y		x	y
400	91.7983		400	91.8902
400	92.038		400	92.1101
401	92.2738		401	92.3266
401	92.5056		401	92.5396
402	92.7333		402	92.7492
402	92.9571		402	92.9553
403	93.1769		403	93.1581
403	93.3928		403	93.3573
404	93.6046		404	93.5531
404	93.8125		404	93.7455
405	94.0164		405	93.9344
405	94.2163		405	94.1199
405	94.4122		405	94.302
406	94.6041		406	94.4805
406	94.7921		406	94.6557
407	94.976		407	94.8274
407	95.156		407	94.9956
408	95.332		408	95.1605
408	95.504		408	95.3218
409	95.6721		409	95.4798
409	95.8361		409	95.6342
410	95.9962		410	95.7853
410	96.1523		410	95.9329
411	96.3044		411	96.077
411	96.4525		411	96.2177
412	96.5966		412	96.355
412	96.7368		412	96.4888
413	96.873		413	96.6192
413	97.0052		413	96.7461
414	97.1334		414	96.8696
414	97.2576		414	96.9896
415	97.3778		415	97.1063
415	97.4941		415	97.2194
416	97.6064		416	97.3291
416	97.7147		416	97.4354
417	97.819		417	97.5382
417	97.9193		417	97.6376
418	98.0156		418	97.7335
418	98.108		418	97.826
418	98.1964		418	97.915
419	98.2808		419	98.0006
419	98.3612		419	98.0828
420	98.4376		420	98.1615
420	98.5101		420	98.2367
421	98.5785		421	98.3086
421	98.643		421	98.3769
422	98.7035		422	98.4419
422	98.76		422	98.5034
423	98.8125		423	98.5614
423	98.8611		423	98.616
424	98.9056		424	98.6672
424	98.909		424	98.6805
425	98.9083		425	98.6905
425	98.9039		425	98.6974
426	98.8957		426	98.7012
426	98.8841		426	98.7021
427	98.8692		427	98.7002
427	98.851		427	98.6958
428	98.8299		428	98.6888
428	98.806		428	98.6796
429	98.7794		429	98.6681
429	98.7502		429	98.6545
430	98.7187		430	98.639
430	98.6849		430	98.6217
431	98.6491		431	98.6027
431	98.6113		431	98.5822
432	98.5717		432	98.5603
432	98.5305		432	98.5371
432	98.4879		432	98.5127
433	98.444		433	98.4874
433	98.399		433	98.4611
434	98.3531		434	98.4342
434	98.3064		434	98.4066
435	98.2592		435	98.3787
435	98.2116		435	98.3504
436	98.1637		436	98.3219
436	98.1159		436	98.2935
437	98.0682		437	98.2652
437	98.0208		437	98.2373
438	97.974		438	98.2098
438	97.9279		438	98.183
439	97.8826		439	98.1569
439	97.8384		439	98.1316
440	97.7954		440	98.1075
440	97.7537		440	98.0844
441	97.7136		441	98.0626
441	97.6751		441	98.0421
442	97.6385		442	98.023
442	97.6037		442	98.0055
443	97.571		443	97.9895
443	97.5405		443	97.9751
444	97.5122		444	97.9625
444	97.4863		444	97.9515
445	97.4628		445	97.9423
445	97.4418		445	97.9348
445	97.4235		445	97.9292
446	97.4078		446	97.9253
446	97.3947		446	97.9232
447	97.3844		447	97.9229
447	97.3768		447	97.9243
448	97.3719		448	97.9274
448	97.3698		448	97.9323
449	97.3476		449	97.916
449	97.3246		449	97.8977
450	97.3008		450	97.8774
450	97.2762		450	97.855
451	97.251		451	97.8307
451	97.225		451	97.8045
452	97.1986		452	97.7764
452	97.1716		452	97.7465
453	97.1443		453	97.715
453	97.1167		453	97.6817
454	97.0888		454	97.6468
454	97.0607		454	97.6103
455	97.0325		455	97.5722
455	97.0042		455	97.5327
456	96.976		456	97.4918
456	96.9478		456	97.4496
457	96.9197		457	97.4062
457	96.8916		457	97.3616
458	96.8637		458	97.3161
458	96.8358		458	97.2696
459	96.8079		459	97.2224
459	96.7801		459	97.1746
459	96.7523		459	97.1262
460	96.7245		460	97.0774
460	96.6967		460	97.0284
461	96.6689		461	96.9793
461	96.6411		461	96.9301
462	96.6135		462	96.881
462	96.5861		462	96.8321
463	96.5588		463	96.7834
463	96.5319		463	96.7351
464	96.5053		464	96.6872
464	96.4791		464	96.6397
465	96.4532		465	96.5926
465	96.4278		465	96.546
466	96.4027		466	96.4999
466	96.3781		466	96.4542
467	96.3538		467	96.4089
467	96.3298		467	96.364
468	96.3061		468	96.3196
468	96.2826		468	96.2755
469	96.2593		469	96.2318
469	96.2361		469	96.1886
470	96.2131		470	96.1459
470	96.1902		470	96.1036
471	96.1675		471	96.0619
471	96.1448		471	96.0208
472	96.1223		472	95.9804
472	96.0998		472	95.9407
472	96.0774		472	95.9018
473	96.0551		473	95.8636
473	96.0328		473	95.8263
474	96.0104		474	95.7899
474	95.9879		474	95.7544
475	95.9652		475	95.7197
475	95.9423		475	95.6859
476	95.9191		476	95.6529
476	95.8956		476	95.6207
477	95.8718		477	95.5893
477	95.8475		477	95.5588
478	95.8228		478	95.5291
478	95.7977		478	95.5002
479	95.7721		479	95.4722
479	95.746		479	95.445
480	95.7196		480	95.4188
480	95.6926		480	95.3936
481	95.6653		481	95.3694
481	95.6375		481	95.3463
482	95.6093		482	95.3243
482	95.5806		482	95.3034
483	95.5515		483	95.2837
483	95.5219		483	95.2652
484	95.4919		484	95.248
484	95.4614		484	95.2319
485	95.4303		485	95.2171
485	95.3986		485	95.2033
485	95.3663		485	95.1907
486	95.3334		486	95.1791
486	95.2996		486	95.1685
487	95.265		487	95.1586
487	95.2295		487	95.1495
488	95.1929		488	95.1411
488	95.1552		488	95.1332
489	95.1161		489	95.1256
489	95.0757		489	95.1184
490	95.0338		490	95.1113
490	94.9904		490	95.1043
491	94.9452		491	95.0971
491	94.8982		491	95.0897
492	94.8492		492	95.082
492	94.7982		492	95.0738
493	94.7449		493	95.065
493	94.6894		493	95.0555
494	94.6314		494	95.0452
494	94.5708		494	95.0341
495	94.5075		495	95.022
495	94.4414		495	95.0089
496	94.3723		496	94.9947
496	94.3002		496	94.9795
497	94.225		497	94.9632
497	94.1466		497	94.9459
498	94.0649		498	94.9275
498	93.9799		498	94.908
499	93.8915		499	94.8874
499	93.7996		499	94.8658
499	93.7043		499	94.8432
500	93.6054		500	94.8195
500	93.5029		500	94.7947
501	93.3967		501	94.7689
501	93.2869		501	94.742
502	93.1732		502	94.714
502	93.0556		502	94.6851
503	92.9342		503	94.6551
503	92.8089		503	94.6242
504	92.6795		504	94.5924
504	92.5463		504	94.5598
505	92.409		505	94.5263
505	92.2679		505	94.4921
506	92.1229		506	94.4572
506	91.9741		506	94.4217
507	91.8216		507	94.3855
507	91.6656		507	94.3489
508	91.5062		508	94.3117
508	91.3436		508	94.2741
509	91.178		509	94.2361
509	91.0095		509	94.1977
510	90.8383		510	94.1591
510	90.6646		510	94.1202
511	90.4885		511	94.0811
511	90.3102		511	94.0418
512	90.13		512	94.0026
512	89.9479		512	93.9633
512	89.7642		512	93.9242
513	89.579		513	93.8853
513	89.3926		513	93.8466
514	89.2051		514	93.8084
514	89.0167		514	93.7707
515	88.8277		515	93.7335
515	88.6381		515	93.6971
516	88.4484		516	93.6615
516	88.2587		516	93.6268
517	88.0692		517	93.5932
517	87.8802		517	93.5606
518	87.692		518	93.5293
518	87.5047		518	93.4992
519	87.3187		519	93.4704
519	87.1342		519	93.443
520	86.9514		520	93.4171
520	86.7705		520	93.3926
521	86.5917		521	93.3695
521	86.4152		521	93.3481
522	86.2412		522	93.3282
522	86.07		522	93.3099
523	85.9018		523	93.2933
523	85.7367		523	93.2783
524	85.575		524	93.265
524	85.4168		524	93.2535
525	85.2625		525	93.2438
525	85.112		525	93.236
526	84.9657		526	93.2301
526	84.8236		526	93.2261
526	84.686		526	93.2241
527	84.5529		527	93.2242
527	84.4246		527	93.2262
528	84.3011		528	93.2303
528	84.1825		528	93.2363
529	84.0688		529	93.2442
529	83.9603		529	93.2541
530	83.8568		530	93.2656
530	83.7585		530	93.2789
531	83.6653		531	93.2938
531	83.5773		531	93.3102
532	83.4943		532	93.328
532	83.4164		532	93.347
533	83.3435		533	93.3671
533	83.2755		533	93.3883
534	83.2124		534	93.4104
534	83.1539		534	93.4333
535	83.1001		535	93.4567
535	83.0507		535	93.4808
536	83.0057		536	93.5052
536	82.9648		536	93.5299
537	82.9279		537	93.5547
537	82.8949		537	93.5796
538	82.8657		538	93.6043
538	82.8398		538	93.6288
539	82.8173		539	93.653
539	82.7978		539	93.6767
539	82.7813		539	93.6998
540	82.7674		540	93.7223
540	82.7559		540	93.7441
541	82.7467		541	93.765
541	82.7396		541	93.7851
542	82.7342		542	93.8042
542	82.7305		542	93.8224
543	82.7284		543	93.8394
543	82.7275		543	93.8555
544	82.7278		544	93.8704
544	82.7291		544	93.8841
545	82.7311		545	93.8967
545	82.7339		545	93.908
546	82.7371		546	93.918
546	82.7407		546	93.9267
547	82.7445		547	93.934
547	82.7484		547	93.9399
548	82.752		548	93.9444
548	82.7554		548	93.9474
549	82.7582		549	93.9489
549	82.7604		549	93.9488
550	82.7617		550	93.9473
550	82.7621		550	93.9442
551	82.7614		551	93.9398
551	82.7595		551	93.9338
552	82.7563		552	93.9264
552	82.7516		552	93.9176
553	82.7454		553	93.9074
553	82.7375		553	93.8958
553	82.728		553	93.883
554	82.7166		554	93.869
554	82.7034		554	93.8538
555	82.6883		555	93.8375
555	82.6712		555	93.8201
556	82.6523		556	93.8018
556	82.6313		556	93.7825
557	82.6085		557	93.7623
557	82.5836		557	93.7415
558	82.5568		558	93.7199
558	82.5282		558	93.6977
559	82.4978		559	93.6751
559	82.4657		559	93.6521
560	82.432		560	93.6288
560	82.3969		560	93.6054
561	82.3605		561	93.5819
561	82.3229		561	93.5584
562	82.2843		562	93.535
562	82.2449		562	93.5119
563	82.2048		563	93.489
563	82.1641		563	93.4666
564	82.1231		564	93.4446
564	82.0819		564	93.4232
565	82.0406		565	93.4024
565	81.9994		565	93.3824
566	81.9582		566	93.3631
566	81.9173		566	93.3446
566	81.8768		566	93.3269
567	81.8368		567	93.3102
567	81.7972		567	93.2944
568	81.7582		568	93.2795
568	81.7198		568	93.2656
569	81.6821		569	93.2528
569	81.6452		569	93.2409
570	81.6092		570	93.23
570	81.5741		570	93.2201
571	81.54		571	93.2111
571	81.507		571	93.2031
572	81.475		572	93.196
572	81.4442		572	93.1897
573	81.4147		573	93.1843
573	81.3864		573	93.1797
574	81.3595		574	93.1759
574	81.3339		574	93.1727
575	81.3097		575	93.1701
575	81.2869		575	93.1681
576	81.2655		576	93.1666
576	81.2455		576	93.1655
577	81.227		577	93.1647
577	81.2099		577	93.1642
578	81.1942		578	93.1639
578	81.18		578	93.1638
579	81.1672		579	93.1637
579	81.1557		579	93.1636
580	81.1457		580	93.1634
580	81.137		580	93.1631
580	81.1297		580	93.1627
581	81.1237		581	93.162
581	81.1192		581	93.161
582	81.1162		582	93.1597
582	81.1146		582	93.158
583	81.1145		583	93.1558
583	81.1162		583	93.1532
584	81.1196		584	93.1501
584	81.1249		584	93.1463
585	81.1324		585	93.142
585	81.142		585	93.1371
586	81.154		586	93.1315
586	81.1685		586	93.1253
587	81.1858		587	93.1183
587	81.2059		587	93.1106
588	81.2291		588	93.1022
588	81.2553		588	93.0931
589	81.2847		589	93.0832
589	81.3174		589	93.0725
590	81.3534		590	93.061
590	81.3925		590	93.0487
591	81.4348		591	93.0356
591	81.4801		591	93.0216
592	81.5281		592	93.0067
592	81.5788		592	92.991
593	81.6317		593	92.9744
593	81.6866		593	92.9569
593	81.7431		593	92.9385
594	81.8009		594	92.9192
594	81.8595		594	92.8991
595	81.9187		595	92.8781
595	81.9779		595	92.8562
596	82.0367		596	92.8336
596	82.0948		596	92.8102
597	82.1517		597	92.7861
597	82.2072		597	92.7614
598	82.2608		598	92.7361
598	82.3122		598	92.7104
599	82.3611		599	92.6841
599	82.4071		599	92.6575
600	82.45		600	92.6305
600	82.4895		600	92.6034
601	82.5253		601	92.576
601	82.5574		601	92.5485
602	82.5854		602	92.521
602	82.6092		602	92.4935
603	82.6287		603	92.4661
603	82.6437		603	92.4389
604	82.6542		604	92.412
604	82.66		604	92.3853
605	82.6609		605	92.3591
605	82.657		605	92.3333
606	82.6481		606	92.3082
606	82.6342		606	92.2837
607	82.6152		607	92.2599
607	82.591		607	92.2369
607	82.5617		607	92.2148
608	82.527		608	92.1935
608	82.487		608	92.1733
609	82.4415		609	92.1541
609	82.3904		609	92.136
610	82.3338		610	92.1189
610	82.2715		610	92.103
611	82.2034		611	92.0884
611	82.1295		611	92.0749
612	82.0496		612	92.0627
612	81.9638		612	92.0518
613	81.8719		613	92.0421
613	81.7739		613	92.0337
614	81.6698		614	92.0265
614	81.5597		614	92.0205
615	81.4434		615	92.0158
615	81.3211		615	92.0123
616	81.1929		616	92.0099
616	81.0588		616	92.0087
617	80.9189		617	92.0087
617	80.7735		617	92.0096
618	80.6228		618	92.0117
618	80.4668		618	92.0147
619	80.306		619	92.0188
619	80.1405		619	92.0238
620	79.9708		620	92.0298
620	79.7972		620	92.0366
620	79.6201		620	92.0443
621	79.4401		621	92.0529
621	79.2578		621	92.0622
622	79.0735		622	92.0722
622	78.8881		622	92.083
623	78.702		623	92.0945
623	78.5161		623	92.1068
624	78.331		624	92.1196
624	78.1473		624	92.133
625	77.9658		625	92.147
625	77.7872		625	92.1616
626	77.6121		626	92.1767
626	77.4413		626	92.1922
627	77.2754		627	92.2083
627	77.115		627	92.2247
628	76.9608		628	92.2416
628	76.8132		628	92.2589
629	76.673		629	92.2765
629	76.5407		629	92.2944
630	76.4166		630	92.3127
630	76.3014		630	92.3311
631	76.1953		631	92.3498
631	76.0987		631	92.3687
632	76.0119		632	92.3877
632	75.9351		632	92.4068
633	75.8685		633	92.426
633	75.8121		633	92.4453
634	75.7659		634	92.4645
634	75.7297		634	92.4838
634	75.7036		634	92.503
635	75.6872		635	92.5221
635	75.6803		635	92.5412
636	75.6826		636	92.5601
636	75.6937		636	92.5788
637	75.7133		637	92.5972
637	75.7409		637	92.6154
638	75.776		638	92.6333
638	75.8183		638	92.6509
639	75.8672		639	92.6681
639	75.9223		639	92.685
640	75.9833		640	92.7014
640	76.0497		640	92.7175
641	76.1212		641	92.7331
641	76.1974		641	92.7483
642	76.278		642	92.7631
642	76.3627		642	92.7774
643	76.4513		643	92.7912
643	76.5435		643	92.8045
644	76.6391		644	92.8173
644	76.7378		644	92.8297
645	76.8396		645	92.8415
645	76.9441		645	92.8528
646	77.0512		646	92.8637
646	77.1606		646	92.874
647	77.2722		647	92.8839
647	77.3858		647	92.8932
647	77.5012		647	92.9019
648	77.6183		648	92.9102
648	77.7368		648	92.918
649	77.8565		649	92.9253
649	77.9773		649	92.932
650	78.0989		650	92.9383
650	78.221		650	92.9441
651	78.3436		651	92.9495
651	78.4662		651	92.9545
652	78.5888		652	92.959
652	78.7109		652	92.9631
653	78.8325		653	92.9669
653	78.9532		653	92.9703
654	79.0728		654	92.9734
654	79.1911		654	92.9762
655	79.3077		655	92.9786
655	79.4226		655	92.9808
656	79.5353		656	92.9826
656	79.6457		656	92.984
657	79.7537		657	92.9852
657	79.859		657	92.9861
658	79.9615		658	92.9866
658	80.061		658	92.9869
659	80.1574		659	92.9868
659	80.2507		659	92.9864
660	80.3406		660	92.9856
660	80.4273		660	92.9844
661	80.5106		661	92.9827
661	80.5907		661	92.9806
661	80.6676		661	92.9781
662	80.7414		662	92.9751
662	80.8122		662	92.9716
663	80.8803		663	92.9675
663	80.9457		663	92.9629
664	81.0088		664	92.9578
664	81.0698		664	92.952
665	81.1291		665	92.9457
665	81.187		665	92.9387
666	81.2439		666	92.9312
666	81.3003		666	92.923
667	81.3567		667	92.9142
667	81.4135		667	92.9048
668	81.4712		668	92.8948
668	81.5302		668	92.8842
669	81.5909		669	92.873
669	81.6538		669	92.8612
670	81.7191		670	92.8489
670	81.787		670	92.8361
671	81.8579		671	92.8228
671	81.9316		671	92.8089
672	82.0082		672	92.7945
672	82.0877		672	92.7796
673	82.1699		673	92.7643
673	82.2546		673	92.7485
674	82.3416		674	92.7322
674	82.4305		674	92.7154
674	82.5211		674	92.6983
675	82.6129		675	92.6807
675	82.7055		675	92.6627
676	82.7986		676	92.6443
676	82.8917		676	92.6255
677	82.9843		677	92.6065
677	83.076		677	92.5871
678	83.1663		678	92.5675
678	83.2548		678	92.5476
679	83.341		679	92.5276
679	83.4245		679	92.5073
680	83.5048		680	92.4868
680	83.5816		680	92.4663
681	83.6545		681	92.4455
681	83.7232		681	92.4247
682	83.7873		682	92.4039
682	83.8467		682	92.3829
683	83.9011		683	92.3619
683	83.9504		683	92.3409
684	83.9943		684	92.3197
684	84.0327		684	92.2986
685	84.0656		685	92.2774
685	84.0928		685	92.2561
686	84.1145		686	92.2347
686	84.1305		686	92.2134
687	84.1409		687	92.1919
687	84.1458		687	92.1702
688	84.1453		688	92.1485
688	84.1393		688	92.1266
688	84.1283		688	92.1046
689	84.1121		689	92.0823
689	84.0912		689	92.0598
690	84.0655		690	92.0371
690	84.0355		690	92.0142
691	84.0012		691	91.9911
691	83.963		691	91.9677
692	83.9212		692	91.9442
692	83.876		692	91.9205
693	83.8279		693	91.8966
693	83.7771		693	91.8726
694	83.724		694	91.8485
694	83.6689		694	91.8243
695	83.6123		695	91.8
695	83.5545		695	91.7757
696	83.4957		696	91.7515
696	83.4363		696	91.7272
697	83.3766		697	91.7031
697	83.3168		697	91.6791
698	83.2572		698	91.6552
698	83.1979		698	91.6315
699	83.1393		699	91.6081
699	83.0813		699	91.5847
700	83.0242		700	91.5616
700	82.968		700	91.5387
701	82.9129		701	91.5161
701	82.8589		701	91.4936
701	82.8062		701	91.4712
702	82.7548		702	91.449
702	82.7049		702	91.427
703	82.6565		703	91.4051
703	82.6098		703	91.3833
704	82.5648		704	91.3615
704	82.5218		704	91.3397
705	82.4809		705	91.3179
705	82.4421		705	91.296
706	82.4058		706	91.2741
706	82.372		706	91.2521
707	82.3409		707	91.23
707	82.3128		707	91.2077
708	82.2877		708	91.1852
708	82.266		708	91.1626
709	82.2477		709	91.1398
709	82.2331		709	91.1169
710	82.2224		710	91.0938
710	82.2157		710	91.0707
711	82.2133		711	91.0474
711	82.2151		711	91.0242
712	82.2215		712	91.0009
712	82.2323		712	90.9777
713	82.2479		713	90.9545
713	82.2681		713	90.9316
714	82.2929		714	90.9088
714	82.3224		714	90.8863
715	82.3564		715	90.8641
715	82.3948		715	90.8422
715	82.4373		715	90.8208
716	82.4838		716	90.7999
716	82.534		716	90.7796
717	82.5876		717	90.7598
717	82.6444		717	90.7407
718	82.7038		718	90.7223
718	82.7658		718	90.7046
719	82.8298		719	90.6878
719	82.8956		719	90.6718
720	82.963		720	90.6567
720	83.0316		720	90.6427
721	83.1011		721	90.6296
721	83.1714		721	90.6177
722	83.2422		722	90.6069
722	83.3132		722	90.5973
723	83.3842		723	90.5891
723	83.4551		723	90.5821
724	83.5256		724	90.5766
724	83.5956		724	90.5724
725	83.6648		725	90.5698
725	83.7331		725	90.5687
726	83.8002		726	90.5691
726	83.866		726	90.571
727	83.9304		727	90.5745
727	83.993		727	90.5795
728	84.0538		728	90.5861
728	84.1125		728	90.5942
728	84.169		728	90.6038
729	84.2231		729	90.6149
729	84.2746		729	90.6274
730	84.3234		730	90.6414
730	84.3693		730	90.6566
731	84.4122		731	90.6732
731	84.4519		731	90.6909
732	84.4883		732	90.7098
732	84.5215		732	90.7298
733	84.5512		733	90.7508
733	84.5777		733	90.7728
734	84.6008		734	90.7956
734	84.6207		734	90.8192
735	84.6374		735	90.8435
735	84.6513		735	90.8685
736	84.6624		736	90.8942
736	84.671		736	90.9205
737	84.6774		737	90.9474
737	84.6819		737	90.9748
738	84.6847		738	91.0027
738	84.6863		738	91.0311
739	84.6869		739	91.06
739	84.6867		739	91.0893
740	84.6862		740	91.1192
740	84.6856		740	91.1493
741	84.6851		741	91.1799
741	84.6848		741	91.2107
742	84.6849		742	91.2418
742	84.6855		742	91.2731
742	84.6864		742	91.3046
743	84.6877		743	91.3361
743	84.6894		743	91.3677
744	84.6911		744	91.3991
744	84.6929		744	91.4304
745	84.6946		745	91.4614
745	84.6958		745	91.4921
746	84.6965		746	91.5222
746	84.6965		746	91.5518
747	84.6955		747	91.5807
747	84.6936		747	91.6088
748	84.6907		748	91.636
748	84.6866		748	91.6623
749	84.6815		749	91.6874
749	84.6754		749	91.7115
750	84.6684		750	91.7343
750	84.6606		750	91.7557
751	84.6521		751	91.7759
751	84.6433		751	91.7946
752	84.6343		752	91.8118
752	84.6254		752	91.8275
753	84.6167		753	91.8417
753	84.6086		753	91.8544
754	84.6013		754	91.8655
754	84.595		754	91.8751
755	84.5899		755	91.8831
755	84.5864		755	91.8897
755	84.5847		755	91.8947
756	84.5849		756	91.8983
756	84.5872		756	91.9004
757	84.5917		757	91.9011
757	84.5987		757	91.9005
758	84.6081		758	91.8985
758	84.62		758	91.8951
759	84.6345		759	91.8906
759	84.6516		759	91.8848
760	84.6713		760	91.8778
760	84.6936		760	91.8698
761	84.7185		761	91.8607
761	84.7459		761	91.8507
762	84.7758		762	91.8397
762	84.8082		762	91.8278
763	84.8431		763	91.8151
763	84.8803		763	91.8017
764	84.92		764	91.7875
764	84.962		764	91.7726
765	85.0064		765	91.7572
765	85.053		765	91.7412
766	85.1018		766	91.7247
766	85.1528		766	91.7078
767	85.2058		767	91.6904
767	85.2607		767	91.6727
768	85.3174		768	91.6548
768	85.3757		768	91.6366
769	85.4354		769	91.6182
769	85.4963		769	91.5996
769	85.5582		769	91.581
770	85.6208		770	91.5622
770	85.6838		770	91.5434
771	85.7471		771	91.5245
771	85.8102		771	91.5056
772	85.873		772	91.4867
772	85.9351		772	91.4677
773	85.9962		773	91.4488
773	86.0562		773	91.4299
774	86.1146		774	91.4109
774	86.1713		774	91.3919
775	86.2261		775	91.3728
775	86.2787		775	91.3537
776	86.329		776	91.3345
776	86.3768		776	91.3151
777	86.4219		777	91.2956
777	86.4643		777	91.2759
778	86.5038		778	91.256
778	86.5403		778	91.2359
779	86.574		779	91.2154
779	86.6046		779	91.1945
780	86.6323		780	91.1733
780	86.657		780	91.1516
781	86.6787		781	91.1294
781	86.6976		781	91.1067
782	86.7137		782	91.0835
782	86.727		782	91.0597
782	86.7377		782	91.0353
783	86.7456		783	91.0102
783	86.7509		783	90.9845
784	86.7536		784	90.958
784	86.7536		784	90.9307
785	86.7508		785	90.9026
785	86.7452		785	90.8737
786	86.7368		786	90.8439
786	86.7253		786	90.8131
787	86.7106		787	90.7814
787	86.6924		787	90.7486
788	86.6706		788	90.7147
788	86.6448		788	90.6797
789	86.6148		789	90.6436
789	86.5802		789	90.6062
790	86.5408		790	90.5676
790	86.4963		790	90.5277
791	86.4465		791	90.4864
791	86.3911		791	90.4438
792	86.3298		792	90.3998
792	86.2626		792	90.3543
793	86.1892		793	90.3074
793	86.1095		793	90.2591
794	86.0235		794	90.2092
794	85.9312		794	90.158
795	85.8325		795	90.1052
795	85.7275		795	90.0511
796	85.6163		796	89.9955
796	85.4989		796	89.9385
796	85.3755		796	89.8802
797	85.2461		797	89.8206
797	85.111		797	89.7597
798	84.9702		798	89.6977
798	84.8238		798	89.6345
799	84.672		799	89.5703
799	84.515		799	89.5051
800	84.3528		800	89.439
800	84.1856		800	89.3721
801	84.0136		801	89.3044
801	83.8368		801	89.2361
802	83.6554		802	89.1673
802	83.4695		802	89.098
803	83.2793		803	89.0284
803	83.0848		803	88.9586
804	82.8862		804	88.8887
804	82.6836		804	88.8188
805	82.4771		805	88.749
805	82.2669		805	88.6795
806	82.0532		806	88.6104
806	81.836		806	88.5419
807	81.6156		807	88.4741
807	81.3923		807	88.4071
808	81.1661		808	88.3411
808	80.9373		808	88.2761
809	80.7062		809	88.2124
809	80.4729		809	88.15
809	80.2377		809	88.0891
810	80.0009		810	88.0298
810	79.7628		810	87.9722
811	79.5237		811	87.9164
811	79.2837		811	87.8627
812	79.0433		812	87.8109
812	78.8028		812	87.7614
813	78.5625		813	87.7142
813	78.3227		813	87.6694
814	78.0838		814	87.6271
814	77.8461		814	87.5875
815	77.61		815	87.5506
815	77.3759		815	87.5166
816	77.1442		816	87.4856
816	76.9154		816	87.4575
817	76.6897		817	87.4326
817	76.4678		817	87.4108
818	76.25		818	87.3924
818	76.0368		818	87.3774
819	75.8286		819	87.3658
819	75.626		819	87.3577
820	75.4293		820	87.3532
820	75.2391		820	87.3523
821	75.0558		821	87.3551
821	74.8798		821	87.3615
822	74.7117		822	87.3717
822	74.5519		822	87.3857
823	74.4007		823	87.4035
823	74.2588		823	87.4251
823	74.1264		823	87.4506
824	74.0041		824	87.4798
824	73.892		824	87.513
825	73.7908		825	87.55
825	73.7008		825	87.5908
826	73.6223		826	87.6354
826	73.5556		826	87.6838
827	73.501		827	87.7359
827	73.4589		827	87.7917
828	73.4294		828	87.8512
828	73.4127		828	87.9143
829	73.409		829	87.9809
829	73.4185		829	88.0509
830	73.441		830	88.1243
830	73.4768		830	88.2008
831	73.5257		831	88.2805
831	73.5877		831	88.3631
832	73.6626		832	88.4485
832	73.7503		832	88.5366
833	73.8505		833	88.6272
833	73.963		833	88.7202
834	74.0876		834	88.8154
834	74.2238		834	88.9127
835	74.3712		835	89.0118
835	74.5295		835	89.1125
836	74.6984		836	89.2148
836	74.8772		836	89.3183
836	75.0657		836	89.423
837	75.2633		837	89.5285
837	75.4696		837	89.6349
838	75.684		838	89.7417
838	75.9063		838	89.8489
839	76.1358		839	89.9562
839	76.3722		839	90.0636
840	76.6149		840	90.1707
840	76.8635		840	90.2774
841	77.1176		841	90.3836
841	77.3767		841	90.4891
842	77.6404		842	90.5938
842	77.9082		842	90.6974
843	78.1798		843	90.7998
843	78.4546		843	90.9009
844	78.7323		844	91.0005
844	79.0125		844	91.0986
845	79.2947		845	91.195
845	79.5785		845	91.2896
846	79.8635		846	91.3822
846	80.1494		846	91.4727
847	80.4357		847	91.5611
847	80.7221		847	91.6473
848	81.0082		848	91.7311
848	81.2937		848	91.8125
849	81.5782		849	91.8915
849	81.8615		849	91.9679
850	82.1432		850	92.0417
850	82.423		850	92.1129
850	82.7007		850	92.1814
851	82.9759		851	92.2472
851	83.2485		851	92.3102
852	83.5182		852	92.3705
852	83.7849		852	92.4281
853	84.0483		853	92.4828
853	84.3083		853	92.5346
854	84.5648		854	92.5837
854	84.8176		854	92.63
855	85.0667		855	92.6734
855	85.312		855	92.714
856	85.5534		856	92.7519
856	85.7908		856	92.7869
857	86.0244		857	92.8193
857	86.254		857	92.849
858	86.4797		858	92.8761
858	86.7016		858	92.9007
859	86.9197		859	92.9227
859	87.134		859	92.9424
860	87.3447		860	92.9597
860	87.5519		860	92.9747
861	87.7556		861	92.9877
861	87.9559		861	92.9985
862	88.153		862	93.0075
862	88.3468		862	93.0147
863	88.5375		863	93.0201
863	88.7252		863	93.024
863	88.9099		863	93.0265
864	89.0917		864	93.0277
864	89.2706		864	93.0277
865	89.4467		865	93.0268
865	89.62		865	93.025
866	89.7906		866	93.0226
866	89.9585		866	93.0196
867	90.1239		867	93.0163
867	90.2867		867	93.0128
868	90.447		868	93.0092
868	90.605		868	93.0057
869	90.7607		869	93.0024
869	90.9143		869	92.9996
870	91.0659		870	92.9973
870	91.2156		870	92.9957
871	91.3634		871	92.9949
871	91.5095		871	92.995
872	91.6541		872	92.9962
872	91.7972		872	92.9984
873	91.939		873	93.0018
873	92.0795		873	93.0064
874	92.2188		874	93.0122
874	92.3569		874	93.0193
875	92.4938		875	93.0277
875	92.6295		875	93.0373
876	92.764		876	93.0481
876	92.8972		876	93.06
877	93.0289		877	93.073
877	93.1591		877	93.0871
877	93.2874		877	93.1021
878	93.4138		878	93.1181
878	93.538		878	93.1349
879	93.6598		879	93.1524
879	93.7789		879	93.1706
880	93.895		880	93.1894
880	94.0078		880	93.2087
881	94.1172		881	93.2285
881	94.2227		881	93.2487
882	94.3242		882	93.2692
882	94.4213		882	93.29
883	94.5138		883	93.311
883	94.6015		883	93.3321
884	94.6841		884	93.3533
884	94.7615		884	93.3746
885	94.8334		885	93.3959
885	94.8997		885	93.4172
886	94.9601		886	93.4383
886	95.0146		886	93.4594
887	95.0631		887	93.4802
887	95.1053		887	93.5007
888	95.1412		888	93.5211
888	95.1707		888	93.541
889	95.1936		889	93.5606
889	95.21		889	93.5798
890	95.2199		890	93.5984
890	95.2231		890	93.6166
890	95.2196		890	93.6343
891	95.2095		891	93.6513
891	95.1928		891	93.6678
892	95.1694		892	93.6835
892	95.1395		892	93.6986
893	95.1032		893	93.7129
893	95.0605		893	93.7265
894	95.0115		894	93.7392
894	94.9565		894	93.7511
895	94.8955		895	93.7622
895	94.8289		895	93.7724
896	94.7568		896	93.7817
896	94.6794		896	93.7901
897	94.597		897	93.7975
897	94.5099		897	93.804
898	94.4185		898	93.8094
898	94.3229		898	93.814
899	94.2237		899	93.8175
899	94.121		899	93.8201
900	94.0153		900	93.8216
900	93.9069		900	93.8222
901	93.7963		901	93.8218
901	93.6838		901	93.8204
902	93.5697		902	93.818
902	93.4545		902	93.8147
903	93.3384		903	93.8105
903	93.2219		903	93.8054
904	93.1053		904	93.7994
904	92.989		904	93.7926
904	92.8733		904	93.785
905	92.7585		905	93.7766
905	92.6449		905	93.7675
906	92.5329		906	93.7577
906	92.4227		906	93.7472
907	92.3145		907	93.7362
907	92.2086		907	93.7247
908	92.1053		908	93.7127
908	92.0048		908	93.7004
909	91.9074		909	93.6876
909	91.8133		909	93.6746
910	91.7226		910	93.6613
910	91.6357		910	93.6479
911	91.5528		911	93.6343
911	91.4741		911	93.6208
912	91.3998		912	93.6072
912	91.3301		912	93.5937
913	91.2654		913	93.5803
913	91.2059		913	93.5671
914	91.1518		914	93.5542
914	91.1033		914	93.5415
915	91.0608		915	93.5291
915	91.0244		915	93.517
916	90.9945		916	93.5053
916	90.9711		916	93.494
917	90.9544		917	93.4832
917	90.9447		917	93.4728
917	90.9421		917	93.4628
918	90.9465		918	93.4532
918	90.9583		918	93.444
919	90.9772		919	93.4352
919	91.0034		919	93.4268
920	91.0368		920	93.4188
920	91.0773		920	93.411
921	91.1247		921	93.4035
921	91.1789		921	93.3962
922	91.2397		922	93.3891
922	91.3067		922	93.3821
923	91.3795		923	93.3752
923	91.458		923	93.3685
924	91.5417		924	93.3617
924	91.63		924	93.355
925	91.7227		925	93.3483
925	91.8193		925	93.3416
926	91.9193		926	93.3349
926	92.0222		926	93.3281
927	92.1277		927	93.3213
927	92.2351		927	93.3144
928	92.344		928	93.3075
928	92.4541		928	93.3004
929	92.5647		929	93.2934
929	92.6756		929	93.2862
930	92.7862		930	93.279
930	92.8962		930	93.2716
931	93.0052		931	93.2642
931	93.1129		931	93.2567
931	93.2188		931	93.249
932	93.3227		932	93.2413
932	93.4243		932	93.2335
933	93.5231		933	93.2255
933	93.619		933	93.2174
934	93.7116		934	93.2091
934	93.8007		934	93.2007
935	93.8862		935	93.1922
935	93.9676		935	93.1835
936	94.0449		936	93.1746
936	94.1178		936	93.1656
937	94.1863		937	93.1564
937	94.2501		937	93.147
938	94.3092		938	93.1375
938	94.3633		938	93.1279
939	94.4126		939	93.118
939	94.4569		939	93.1081
940	94.4962		940	93.0979
940	94.5304		940	93.0876
941	94.5596		941	93.0772
941	94.5838		941	93.0666
942	94.603		942	93.0558
942	94.6172		942	93.0449
943	94.6267		943	93.0339
943	94.6314		943	93.0227
944	94.6314		944	93.0114
944	94.6269		944	93
944	94.6179		944	92.9884
945	94.6046		945	92.9767
945	94.5872		945	92.9649
946	94.5657		946	92.953
946	94.5403		946	92.941
947	94.511		947	92.9289
947	94.4781		947	92.9167
948	94.4417		948	92.9044
948	94.402		948	92.8921
949	94.359		949	92.8796
949	94.313		949	92.8671
950	94.264		950	92.8546
950	94.2123		950	92.8419
951	94.158		951	92.8292
951	94.1013		951	92.8164
952	94.0423		952	92.8036
952	93.9812		952	92.7906
953	93.9182		953	92.7776
953	93.8534		953	92.7645
954	93.7869		954	92.7514
954	93.7191		954	92.7382
955	93.65		955	92.7249
955	93.5799		955	92.7116
956	93.509		956	92.6982
956	93.4374		956	92.6847
957	93.3655		957	92.6711
957	93.2933		957	92.6573
957	93.2212		957	92.6435
958	93.1493		958	92.6296
958	93.0778		958	92.6156
959	93.007		959	92.6015
959	92.9371		959	92.5873
960	92.8682		960	92.573
960	92.8007		960	92.5585
961	92.7346		961	92.544
961	92.6701		961	92.5293
962	92.6075		962	92.5146
962	92.5467		962	92.4997
963	92.4879		963	92.4846
963	92.4311		963	92.4695
964	92.3765		964	92.4541
964	92.324		964	92.4387
965	92.2738		965	92.423
965	92.2257		965	92.4071
966	92.1797		966	92.391
966	92.1359		966	92.3747
967	92.0941		967	92.3581
967	92.0543		967	92.3412
968	92.0165		968	92.3241
968	91.9805		968	92.3067
969	91.9462		969	92.2891
969	91.9137		969	92.2712
970	91.8829		970	92.253
970	91.8535		970	92.2346
971	91.8257		971	92.216
971	91.7993		971	92.1971
971	91.7743		971	92.1781
972	91.7506		972	92.1589
972	91.7281		972	92.1396
973	91.7068		973	92.1201
973	91.6864		973	92.1004
974	91.6669		974	92.0805
974	91.6482		974	92.0604
975	91.63		975	92.04
975	91.6123		975	92.0195
976	91.5948		976	91.9986
976	91.5774		976	91.9774
977	91.5599		977	91.9558
977	91.542		977	91.9338
978	91.5236		978	91.9113
978	91.5044		978	91.8883
979	91.4842		979	91.8647
979	91.4629		979	91.8404
980	91.4402		980	91.8155
980	91.416		980	91.7899
981	91.39		981	91.7635
981	91.3622		981	91.7363
982	91.3323		982	91.7083
982	91.3003		982	91.6793
983	91.2661		983	91.6496
983	91.2294		983	91.6188
984	91.1902		984	91.5871
984	91.1485		984	91.5545
984	91.1042		984	91.5209
985	91.0571		985	91.4863
985	91.0074		985	91.4507
986	90.9547		986	91.414
986	90.8993		986	91.3763
987	90.841		987	91.3376
987	90.7798		987	91.2979
988	90.7157		988	91.2571
988	90.6487		988	91.2152
989	90.5788		989	91.1724
989	90.506		989	91.1285
990	90.4303		990	91.0837
990	90.3518		990	91.0378
991	90.2703		991	90.991
991	90.1861		991	90.9432
992	90.0991		992	90.8945
992	90.0094		992	90.845
993	89.9169		993	90.7945
993	89.8219		993	90.7431
994	89.7242		994	90.691
994	89.624		994	90.638
995	89.5214		995	90.5843
995	89.4163		995	90.5299
996	89.309		996	90.4748
996	89.1995		996	90.419
997	89.0878		997	90.3626
997	88.9741		997	90.3057
998	88.8585		998	90.2482
998	88.7409		998	90.1902
998	88.6216		998	90.1317
999	88.5007		999	90.0729
999	88.3781		999	90.0136
1000	88.2541		1000	89.9541
1000	88.1287		1000	89.8943
1000	88.0022		1000	89.8343
1000	87.8746		1000	89.7742
1000	87.746		1000	89.7139
1000	87.6168		1000	89.6535
1000	87.4871		1000	89.5931
1000	87.357		1000	89.5327
1000	87.2268		1000	89.4725
1000	87.0966		1000	89.4125
1000	86.9666		1000	89.3527
1010	86.8371		1010	89.2932
1010	86.7082		1010	89.2341
1010	86.5802		1010	89.1753
1010	86.4531		1010	89.1171
1010	86.3273		1010	89.0594
1010	86.2029		1010	89.0023
1010	86.08		1010	88.9458
1010	85.9587		1010	88.8901
1010	85.8392		1010	88.8352
1010	85.7217		1010	88.7811
1010	85.6061		1010	88.7279
1010	85.4928		1010	88.6757
1010	85.3816		1010	88.6245
1010	85.2729		1010	88.5744
1010	85.1666		1010	88.5254
1010	85.0631		1010	88.4776
1010	84.9622		1010	88.4312
1010	84.8644		1010	88.3861
1010	84.7696		1010	88.3424
1010	84.6781		1010	88.3003
1010	84.59		1010	88.2598
1020	84.5055		1020	88.221
1020	84.4248		1020	88.1839
1020	84.3479		1020	88.1487
1020	84.275		1020	88.1153
1020	84.2061		1020	88.0838
1020	84.1413		1020	88.0542
1020	84.0804		1020	88.0265
1020	84.0235		1020	88.0007
1020	83.9703		1020	87.9767
1020	83.9206		1020	87.9546
1020	83.8741		1020	87.9341
1020	83.8305		1020	87.9152
1020	83.7895		1020	87.8978
1020	83.7506		1020	87.8818
1020	83.7135		1020	87.8672
1020	83.6776		1020	87.8537
1020	83.6425		1020	87.8414
1020	83.6077		1020	87.8301
1020	83.5729		1020	87.8197
1020	83.5374		1020	87.81
1020	83.5008		1020	87.8011
1030	83.4627		1030	87.7928
1030	83.4227		1030	87.7851
1030	83.3804		1030	87.7779
1030	83.3353		1030	87.7711
1030	83.2871		1030	87.7646
1030	83.2354		1030	87.7585
1030	83.18		1030	87.7526
1030	83.1203		1030	87.747
1030	83.0562		1030	87.7416
1030	82.9873		1030	87.7363
1030	82.9133		1030	87.731
1030	82.834		1030	87.7259
1030	82.7491		1030	87.7207
1030	82.6584		1030	87.7155
1030	82.5618		1030	87.7101
1030	82.459		1030	87.7046
1030	82.3499		1030	87.699
1030	82.2343		1030	87.6931
1030	82.1122		1030	87.6869
1030	81.9835		1030	87.6805
1040	81.8482		1040	87.6738
1040	81.7062		1040	87.6668
1040	81.5576		1040	87.6593
1040	81.4025		1040	87.6515
1040	81.2409		1040	87.6432
1040	81.0729		1040	87.6345
1040	80.8988		1040	87.6253
1040	80.7187		1040	87.6157
1040	80.5329		1040	87.6055
1040	80.3415		1040	87.5947
1040	80.1449		1040	87.5835
1040	79.9434		1040	87.5717
1040	79.7373		1040	87.5592
1040	79.527		1040	87.5463
1040	79.3127		1040	87.5327
1040	79.095		1040	87.5186
1040	78.8742		1040	87.5038
1040	78.6507		1040	87.4885
1040	78.4248		1040	87.4725
1040	78.1971		1040	87.4559
1040	77.9678		1040	87.4387
1050	77.7375		1050	87.4209
1050	77.5067		1050	87.4025
1050	77.2756		1050	87.3834
1050	77.0448		1050	87.3637
1050	76.8148		1050	87.3434
1050	76.5858		1050	87.3225
1050	76.3585		1050	87.301
1050	76.1333		1050	87.2789
1050	75.9105		1050	87.2561
1050	75.6907		1050	87.2327
1050	75.4742		1050	87.2088
1050	75.2616		1050	87.1842
1050	75.0531		1050	87.159
1050	74.8492		1050	87.1332
1050	74.6503		1050	87.1068
1050	74.4567		1050	87.0798
1050	74.2687		1050	87.0522
1050	74.0866		1050	87.024
1050	73.9106		1050	86.9951
1050	73.7409		1050	86.9656
1050	73.5777		1050	86.9355
1060	73.4213		1060	86.9047
1060	73.2715		1060	86.8733
1060	73.1287		1060	86.8413
1060	72.9928		1060	86.8085
1060	72.8639		1060	86.7752
1060	72.7421		1060	86.7411
1060	72.6273		1060	86.7064
1060	72.5196		1060	86.671
1060	72.4191		1060	86.6349
1060	72.3258		1060	86.5982
1060	72.2395		1060	86.5607
1060	72.1604		1060	86.5225
1060	72.0883		1060	86.4836
1060	72.0232		1060	86.4439
1060	71.965		1060	86.4035
1060	71.9136		1060	86.3622
1060	71.8686		1060	86.3201
1060	71.83		1060	86.2772
1060	71.7975		1060	86.2333
1060	71.7707		1060	86.1885
1070	71.7494		1070	86.1426
1070	71.733		1070	86.0957
1070	71.7212		1070	86.0476
1070	71.7134		1070	85.9985
1070	71.7092		1070	85.9482
1070	71.708		1070	85.8967
1070	71.7093		1070	85.844
1070	71.7125		1070	85.7901
1070	71.7172		1070	85.7351
1070	71.7226		1070	85.679
1070	71.7284		1070	85.6218
1070	71.7339		1070	85.5635
1070	71.7388		1070	85.5042
1070	71.7425		1070	85.444
1070	71.7445		1070	85.383
1070	71.7443		1070	85.3212
1070	71.7417		1070	85.2587
1070	71.7363		1070	85.1957
1070	71.7276		1070	85.1321
1070	71.7154		1070	85.0682
1070	71.6993		1070	85.004
1080	71.6792		1080	84.9395
1080	71.6548		1080	84.875
1080	71.6259		1080	84.8104
1080	71.5924		1080	84.7459
1080	71.5542		1080	84.6815
1080	71.5111		1080	84.6174
1080	71.4632		1080	84.5535
1080	71.4105		1080	84.4901
1080	71.3529		1080	84.4272
1080	71.2906		1080	84.3648
1080	71.2236		1080	84.303
1080	71.152		1080	84.242
1080	71.076		1080	84.1817
1080	70.9957		1080	84.1222
1080	70.9115		1080	84.0636
1080	70.8236		1080	84.006
1080	70.7322		1080	83.9494
1080	70.6376		1080	83.8939
1080	70.5403		1080	83.8394
1080	70.4404		1080	83.7861
1080	70.3384		1080	83.734
1090	70.2347		1090	83.6831
1090	70.1296		1090	83.6336
1090	70.0237		1090	83.5853
1090	69.9173		1090	83.5384
1090	69.8107		1090	83.4929
1090	69.7044		1090	83.4488
1090	69.5988		1090	83.4061
1090	69.4942		1090	83.365
1090	69.3909		1090	83.3253
1090	69.2893		1090	83.2871
1090	69.1897		1090	83.2505
1090	69.0924		1090	83.2154
1090	68.9976		1090	83.1819
1090	68.9056		1090	83.1499
1090	68.8166		1090	83.1195
1090	68.7309		1090	83.0908
1090	68.6486		1090	83.0636
1090	68.5701		1090	83.0379
1090	68.4953		1090	83.0139
1090	68.4246		1090	82.9914
1090	68.3581		1090	82.9704
1100	68.2959		1100	82.951
1100	68.2382		1100	82.933
1100	68.1852		1100	82.9165
1100	68.1368		1100	82.9014
1100	68.0933		1100	82.8877
1100	68.0546		1100	82.8753
1100	68.0208		1100	82.8643
1100	67.9919		1100	82.8545
1100	67.9678		1100	82.846
1100	67.9485		1100	82.8385
1100	67.9338		1100	82.8322
1100	67.9236		1100	82.8269
1100	67.9176		1100	82.8226
1100	67.9156		1100	82.8192
1100	67.9175		1100	82.8167
1100	67.9228		1100	82.815
1100	67.9315		1100	82.814
1100	67.9432		1100	82.8136
1100	67.9575		1100	82.8138
1100	67.9743		1100	82.8146
1110	67.9932		1110	82.8159
1110	68.014		1110	82.8176
1110	68.0364		1110	82.8196
1110	68.0601		1110	82.822
1110	68.085		1110	82.8246
1110	68.1106		1110	82.8275
1110	68.1369		1110	82.8306
1110	68.1635		1110	82.8338
1110	68.1902		1110	82.8372
1110	68.2167		1110	82.8406
1110	68.2428		1110	82.8442
1110	68.2683		1110	82.848
1110	68.2928		1110	82.8518
1110	68.3161		1110	82.8558
1110	68.338		1110	82.8601
1110	68.3581		1110	82.8645
1110	68.3763		1110	82.8693
1110	68.3922		1110	82.8744
1110	68.4056		1110	82.8799
1110	68.4161		1110	82.886
1110	68.4235		1110	82.8926
1120	68.4277		1120	82.8999
1120	68.4283		1120	82.9079
1120	68.4251		1120	82.9167
1120	68.4179		1120	82.9265
1120	68.4066		1120	82.9374
1120	68.3909		1120	82.9494
1120	68.3708		1120	82.9626
1120	68.346		1120	82.9771
1120	68.3163		1120	82.9931
1120	68.2817		1120	83.0105
1120	68.2421		1120	83.0295
1120	68.1972		1120	83.0501
1120	68.1471		1120	83.0724
1120	68.0916		1120	83.0965
1120	68.0306		1120	83.1222
1120	67.964		1120	83.1499
1120	67.8917		1120	83.1793
1120	67.8138		1120	83.2106
1120	67.73		1120	83.2438
1120	67.6404		1120	83.2789
1120	67.5448		1120	83.3158
1130	67.4433		1130	83.3546
1130	67.3358		1130	83.3952
1130	67.2223		1130	83.4375
1130	67.1029		1130	83.4816
1130	66.9775		1130	83.5275
1130	66.8463		1130	83.575
1130	66.7093		1130	83.6241
1130	66.5667		1130	83.6748
1130	66.4185		1130	83.727
1130	66.2649		1130	83.7806
1130	66.106		1130	83.8356
1130	65.9421		1130	83.892
1130	65.7733		1130	83.9497
1130	65.5997		1130	84.0086
1130	65.4217		1130	84.0687
1130	65.2394		1130	84.1298
1130	65.0531		1130	84.192
1130	64.8629		1130	84.2551
1130	64.6691		1130	84.319
1130	64.4719		1130	84.3838
1130	64.2716		1130	84.4493
1140	64.0684		1140	84.5154
1140	63.8625		1140	84.5821
1140	63.6544		1140	84.6493
1140	63.4443		1140	84.7168
1140	63.2326		1140	84.7847
1140	63.0195		1140	84.8528
1140	62.8055		1140	84.9211
1140	62.591		1140	84.9894
1140	62.3765		1140	85.0576
1140	62.1625		1140	85.1257
1140	61.9494		1140	85.1936
1140	61.7378		1140	85.2612
1140	61.5282		1140	85.3284
1140	61.3212		1140	85.3951
1140	61.1172		1140	85.4611
1140	60.9171		1140	85.5264
1140	60.7212		1140	85.5909
1140	60.5301		1140	85.6545
1140	60.3445		1140	85.717
1140	60.1648		1140	85.7784
1150	59.9916		1150	85.8386
1150	59.8254		1150	85.8974
1150	59.6666		1150	85.9548
1150	59.5157		1150	86.0107
1150	59.3732		1150	86.065
1150	59.2395		1150	86.1175
1150	59.1148		1150	86.1681
1150	58.9997		1150	86.2169
1150	58.8944		1150	86.2636
1150	58.7992		1150	86.3083
1150	58.7145		1150	86.3507
1150	58.6406		1150	86.3909
1150	58.5778		1150	86.4289
1150	58.5262		1150	86.4644
1150	58.4862		1150	86.4975
1150	58.4581		1150	86.5282
1150	58.442		1150	86.5563
1150	58.4383		1150	86.5819
1150	58.447		1150	86.605
1150	58.4685		1150	86.6255
1150	58.5028		1150	86.6434
1160	58.5502		1160	86.6588
1160	58.6107		1160	86.6716
1160	58.6844		1160	86.6819
1160	58.7715		1160	86.6897
1160	58.872		1160	86.695
1160	58.9859		1160	86.698
1160	59.1133		1160	86.6986
1160	59.254		1160	86.697
1160	59.4081		1160	86.6932
1160	59.5754		1160	86.6873
1160	59.7559		1160	86.6793
1160	59.9492		1160	86.6693
1160	60.1553		1160	86.6574
1160	60.3738		1160	86.6437
1160	60.6045		1160	86.6284
1160	60.8472		1160	86.6114
1160	61.1014		1160	86.593
1160	61.3668		1160	86.573
1160	61.643		1160	86.5517
1160	61.9295		1160	86.5292
1160	62.2259		1160	86.5054
1170	62.5318		1170	86.4805
1170	62.8464		1170	86.4546
1170	63.1693		1170	86.4278
1170	63.5		1170	86.4001
1170	63.8377		1170	86.3715
1170	64.182		1170	86.3423
1170	64.5322		1170	86.3124
1170	64.8876		1170	86.2819
1170	65.2476		1170	86.2509
1170	65.6116		1170	86.2195
1170	65.9789		1170	86.1877
1170	66.349		1170	86.1556
1170	66.721		1170	86.1232
1170	67.0946		1170	86.0907
1170	67.4689		1170	86.058
1170	67.8435		1170	86.0252
1170	68.2178		1170	85.9925
1170	68.5912		1170	85.9597
1170	68.9632		1170	85.927
1170	69.3332		1170	85.8945
1170	69.7007		1170	85.862
1180	70.0651		1180	85.8298
1180	70.4259		1180	85.7978
1180	70.7825		1180	85.7661
1180	71.1345		1180	85.7345
1180	71.4813		1180	85.7032
1180	71.8223		1180	85.6722
1180	72.1571		1180	85.6414
1180	72.4851		1180	85.6108
1180	72.8059		1180	85.5805
1180	73.1188		1180	85.5503
1180	73.4235		1180	85.5203
1180	73.7194		1180	85.4904
1180	74.0063		1180	85.4607
1180	74.2837		1180	85.4309
1180	74.5512		1180	85.4012
1180	74.8085		1180	85.3714
1180	75.0554		1180	85.3417
1180	75.2916		1180	85.3118
1180	75.5169		1180	85.2818
1180	75.7311		1180	85.2517
1190	75.9342		1190	85.2213
1190	76.1259		1190	85.1908
1190	76.3063		1190	85.1599
1190	76.4754		1190	85.1288
1190	76.633		1190	85.0973
1190	76.7793		1190	85.0655
1190	76.9142		1190	85.0333
1190	77.0377		1190	85.0007
1190	77.1499		1190	84.9676
1190	77.2509		1190	84.934
1190	77.3406		1190	84.9
1190	77.4192		1190	84.8654
1190	77.4867		1190	84.8302
1190	77.5431		1190	84.7945
1190	77.5886		1190	84.7582
1190	77.6232		1190	84.7213
1190	77.647		1190	84.6839
1190	77.6601		1190	84.6459
1190	77.6625		1190	84.6072
1190	77.6544		1190	84.5679
1190	77.6359		1190	84.528
1200	77.607		1200	84.4875
1200	77.568		1200	84.4464
1200	77.5189		1200	84.4047
1200	77.46		1200	84.3624
1200	77.3914		1200	84.3196
1200	77.3133		1200	84.2763
1200	77.226		1200	84.2324
1200	77.1296		1200	84.1882
1200	77.0246		1200	84.1435
1200	76.911		1200	84.0985
1200	76.7892		1200	84.0531
1200	76.6595		1200	84.0075
1200	76.5222		1200	83.9616
1200	76.3776		1200	83.9156
1200	76.226		1200	83.8695
1200	76.0677		1200	83.8234
1200	75.9031		1200	83.7773
1200	75.7326		1200	83.7313
1200	75.5563		1200	83.6855
1200	75.3748		1200	83.64
1200	75.1882		1200	83.5948
1210	74.9971		1210	83.5501
1210	74.8016		1210	83.5059
1210	74.6021		1210	83.4623
1210	74.3988		1210	83.4194
1210	74.1923		1210	83.3772
1210	73.9827		1210	83.3359
1210	73.7704		1210	83.2956
1210	73.5557		1210	83.2564
1210	73.3389		1210	83.2183
1210	73.1203		1210	83.1816
1210	72.9002		1210	83.1461
1210	72.6789		1210	83.1121
1210	72.4566		1210	83.0796
1210	72.2339		1210	83.0487
1210	72.0107		1210	83.0194
1210	71.7875		1210	82.9919
1210	71.5646		1210	82.9663
1210	71.3422		1210	82.9426
1210	71.1206		1210	82.921
1210	70.9		1210	82.9013
1210	70.6809		1210	82.8838
1220	70.4633		1220	82.8685
1220	70.2475		1220	82.8554
1220	70.0338		1220	82.8445
1220	69.8224		1220	82.8359
1220	69.6135		1220	82.8295
1220	69.4073		1220	82.8254
1220	69.204		1220	82.8235
1220	69.0037		1220	82.8238
1220	68.8067		1220	82.8262
1220	68.613		1220	82.8307
1220	68.4228		1220	82.8372
1220	68.236		1220	82.8457
1220	68.0529		1220	82.8559
1220	67.8733		1220	82.8679
1220	67.6972		1220	82.8816
1220	67.5248		1220	82.8968
1220	67.3558		1220	82.9134
1220	67.1903		1220	82.9312
1220	67.0282		1220	82.9501
1220	66.8693		1220	82.97
1230	66.7137		1230	82.9907
1230	66.561		1230	83.0121
1230	66.4112		1230	83.0341
1230	66.2642		1230	83.0566
1230	66.1199		1230	83.0793
1230	65.9781		1230	83.1022
1230	65.8388		1230	83.1251
1230	65.7018		1230	83.1479
1230	65.567		1230	83.1704
1230	65.4343		1230	83.1927
1230	65.3035		1230	83.2144
1230	65.1747		1230	83.2357
1230	65.0476		1230	83.2563
1230	64.9223		1230	83.2761
1230	64.7985		1230	83.2951
1230	64.6762		1230	83.3131
1230	64.5554		1230	83.3302
1230	64.4358		1230	83.3461
1230	64.3174		1230	83.361
1230	64.2001		1230	83.3746
1230	64.0839		1230	83.3869
1240	63.9686		1240	83.3979
1240	63.854		1240	83.4076
1240	63.7402		1240	83.4158
1240	63.627		1240	83.4226
1240	63.5143		1240	83.428
1240	63.4022		1240	83.4318
1240	63.2904		1240	83.4342
1240	63.179		1240	83.4349
1240	63.068		1240	83.4341
1240	62.9572		1240	83.4318
1240	62.8467		1240	83.4279
1240	62.7365		1240	83.4224
1240	62.6266		1240	83.4154
1240	62.5169		1240	83.4068
1240	62.4076		1240	83.3967
1240	62.2987		1240	83.3851
1240	62.1902		1240	83.3721
1240	62.0822		1240	83.3576
1240	61.9748		1240	83.3418
1240	61.868		1240	83.3247
1240	61.7621		1240	83.3062
1250	61.657		1250	83.2866
1250	61.5529		1250	83.2657
1250	61.4499		1250	83.2437
1250	61.3481		1250	83.2207
1250	61.2477		1250	83.1967
1250	61.1488		1250	83.1718
1250	61.0514		1250	83.1461
1250	60.9558		1250	83.1197
1250	60.8621		1250	83.0926
1250	60.7704		1250	83.0649
1250	60.6807		1250	83.0368
1250	60.5934		1250	83.0082
1250	60.5083		1250	82.9794
1250	60.4257		1250	82.9504
1250	60.3456		1250	82.9212
1250	60.2682		1250	82.892
1250	60.1935		1250	82.8629
1250	60.1216		1250	82.8339
1250	60.0526		1250	82.8052
1250	59.9865		1250	82.7769
1250	59.9234		1250	82.749
1260	59.8634		1260	82.7217
1260	59.8063		1260	82.695
1260	59.7523		1260	82.669
1260	59.7013		1260	82.6438
1260	59.6532		1260	82.6195
1260	59.6082		1260	82.5962
1260	59.566		1260	82.5738
1260	59.5268		1260	82.5526
1260	59.4903		1260	82.5326
1260	59.4565		1260	82.5138
1260	59.4253		1260	82.4963
1260	59.3965		1260	82.4801
1260	59.3701		1260	82.4652
1260	59.3459		1260	82.4518
1260	59.3237		1260	82.4399
1260	59.3033		1260	82.4293
1260	59.2846		1260	82.4202
1260	59.2675		1260	82.4125
1260	59.2516		1260	82.4062
1260	59.2368		1260	82.4013
1270	59.2229		1270	82.3979
1270	59.2097		1270	82.3957
1270	59.197		1270	82.3949
1270	59.1845		1270	82.3955
1270	59.1722		1270	82.3974
1270	59.1597		1270	82.4005
1270	59.1468		1270	82.4049
1270	59.1335		1270	82.4105
1270	59.1194		1270	82.4172
1270	59.1045		1270	82.4252
1270	59.0885		1270	82.4342
1270	59.0714		1270	82.4444
1270	59.0529		1270	82.4556
1270	59.033		1270	82.4679
1270	59.0114		1270	82.4812
1270	58.9881		1270	82.4955
1270	58.9631		1270	82.5108
1270	58.9361		1270	82.527
1270	58.9071		1270	82.5441
1270	58.8761		1270	82.5621
1270	58.843		1270	82.5809
1280	58.8076		1280	82.6006
1280	58.77		1280	82.621
1280	58.73		1280	82.6421
1280	58.6877		1280	82.6639
1280	58.6429		1280	82.6864
1280	58.5957		1280	82.7094
1280	58.5459		1280	82.733
1280	58.4937		1280	82.7571
1280	58.4388		1280	82.7816
1280	58.3814		1280	82.8066
1280	58.3213		1280	82.832
1280	58.2586		1280	82.8577
1280	58.1933		1280	82.8837
1280	58.1252		1280	82.91
1280	58.0545		1280	82.9364
1280	57.981		1280	82.963
1280	57.9048		1280	82.9897
1280	57.8259		1280	83.0165
1280	57.7442		1280	83.0434
1280	57.6597		1280	83.0701
1280	57.5726		1280	83.0968
1290	57.4826		1290	83.1234
1290	57.39		1290	83.1498
1290	57.2946		1290	83.176
1290	57.1965		1290	83.2019
1290	57.0958		1290	83.2276
1290	56.9925		1290	83.253
1290	56.8867		1290	83.278
1290	56.7783		1290	83.3026
1290	56.6676		1290	83.3269
1290	56.5545		1290	83.3506
1290	56.4393		1290	83.3739
1290	56.322		1290	83.3966
1290	56.2028		1290	83.4187
1290	56.0817		1290	83.4403
1290	55.959		1290	83.4613
1290	55.8347		1290	83.4816
1290	55.7091		1290	83.5013
1290	55.5823		1290	83.5203
1290	55.4546		1290	83.5386
1290	55.326		1290	83.5562
1290	55.1967		1290	83.5731
1300	55.0671		1300	83.5893
1300	54.9371		1300	83.6046
1300	54.8071		1300	83.6191
1300	54.6772		1300	83.6328
1300	54.5475		1300	83.6455
1300	54.4183		1300	83.6574
1300	54.2898		1300	83.6682
1300	54.1621		1300	83.678
1300	54.0355		1300	83.6866
1300	53.91		1300	83.6942
1300	53.7859		1300	83.7006
1300	53.6633		1300	83.7058
1300	53.5424		1300	83.7099
1300	53.4234		1300	83.7126
1300	53.3064		1300	83.7141
1300	53.1915		1300	83.7142
1300	53.079		1300	83.713
1300	52.969		1300	83.7104
1300	52.8616		1300	83.7064
1300	52.757		1300	83.7011
1310	52.6553		1310	83.6944
1310	52.5568		1310	83.6862
1310	52.4616		1310	83.6766
1310	52.3699		1310	83.6655
1310	52.2818		1310	83.653
1310	52.1975		1310	83.639
1310	52.1172		1310	83.6235
1310	52.0411		1310	83.6065
1310	51.9695		1310	83.588
1310	51.9024		1310	83.5681
1310	51.8402		1310	83.5467
1310	51.7831		1310	83.5238
1310	51.7313		1310	83.4995
1310	51.6852		1310	83.4737
1310	51.6448		1310	83.4466
1310	51.6106		1310	83.418
1310	51.5828		1310	83.3881
1310	51.5617		1310	83.3568
1310	51.5475		1310	83.3243
1310	51.5406		1310	83.2904
1310	51.5413		1310	83.2553
1320	51.5499		1320	83.219
1320	51.5666		1320	83.1814
1320	51.5918		1320	83.1427
1320	51.6257		1320	83.1029
1320	51.6687		1320	83.062
1320	51.7208		1320	83.02
1320	51.7825		1320	82.977
1320	51.8538		1320	82.9329
1320	51.9349		1320	82.8878
1320	52.0261		1320	82.8417
1320	52.1273		1320	82.7945
1320	52.2386		1320	82.7462
1320	52.3602		1320	82.6969
1320	52.4919		1320	82.6464
1320	52.6337		1320	82.5948
1320	52.7856		1320	82.542
1320	52.9474		1320	82.4879
1320	53.1189		1320	82.4326
1320	53.3		1320	82.3758
1320	53.4903		1320	82.3177
1320	53.6897		1320	82.2582
1330	53.8977		1330	82.1972
1330	54.1141		1330	82.1347
1330	54.3383		1330	82.0707
1330	54.57		1330	82.0052
1330	54.8086		1330	81.9381
1330	55.0537		1330	81.8694
1330	55.3047		1330	81.7991
1330	55.5609		1330	81.7272
1330	55.8218		1330	81.6536
1330	56.0868		1330	81.5783
1330	56.355		1330	81.5014
1330	56.6257		1330	81.4227
1330	56.8984		1330	81.3424
1330	57.1721		1330	81.2603
1330	57.4461		1330	81.1765
1330	57.7197		1330	81.0908
1330	57.992		1330	81.0034
1330	58.2623		1330	80.9142
1330	58.5298		1330	80.8232
1330	58.7937		1330	80.7303
1340	59.0533		1340	80.6356
1340	59.3078		1340	80.539
1340	59.5564		1340	80.4405
1340	59.7985		1340	80.3401
1340	60.0334		1340	80.2378
1340	60.2603		1340	80.1336
1340	60.4787		1340	80.0275
1340	60.6878		1340	79.9195
1340	60.887		1340	79.8096
1340	61.0758		1340	79.6979
1340	61.2535		1340	79.5842
1340	61.4196		1340	79.4687
1340	61.5736		1340	79.3511
1340	61.7148		1340	79.2316
1340	61.8427		1340	79.1101
1340	61.957		1340	78.9865
1340	62.0571		1340	78.8608
1340	62.1426		1340	78.733
1340	62.2133		1340	78.603
1340	62.2686		1340	78.4708
1340	62.3085		1340	78.3364
1350	62.3326		1350	78.1999
1350	62.3407		1350	78.0611
1350	62.3328		1350	77.9202
1350	62.3086		1350	77.7773
1350	62.2682		1350	77.6324
1350	62.2115		1350	77.4857
1350	62.1385		1350	77.3372
1350	62.0493		1350	77.1872
1350	61.944		1350	77.0356
1350	61.8227		1350	76.8828
1350	61.6856		1350	76.7288
1350	61.5328		1350	76.5739
1350	61.3646		1350	76.4182
1350	61.1812		1350	76.262
1350	60.9829		1350	76.1054
1350	60.7701		1350	75.9486
1350	60.5429		1350	75.7918
1350	60.302		1350	75.6352
1350	60.0475		1350	75.479
1350	59.78		1350	75.3234
1350	59.5		1350	75.1686
1360	59.2078		1360	75.0147
1360	58.9041		1360	74.8621
1360	58.5895		1360	74.7108
1360	58.2645		1360	74.5612
1360	57.9299		1360	74.4133
1360	57.5862		1360	74.2675
1360	57.2342		1360	74.124
1360	56.8746		1360	73.9828
1360	56.5082		1360	73.8443
1360	56.1359		1360	73.7087
1360	55.7584		1360	73.5761
1360	55.3765		1360	73.4468
1360	54.9913		1360	73.3211
1360	54.6036		1360	73.1991
1360	54.2143		1360	73.0811
1360	53.8244		1360	72.9673
[truncated: 5,471 more rows]

## Sheet: 1l
Energy (eV)
x	y
175.22	428.506	418.062	419.056	420.403	418.062	437.683
175.12	393.716	410.644	411.654	413.037	410.644	428.47
175.02	470.499	408.276	409.303	410.722	408.276	428.404
174.92	393.375	406.733	407.779	409.235	406.733	427.825
174.82	439.511	406.64	407.708	409.2	406.64	427.469
174.72	412.941	406.153	407.245	408.773	406.153	425.502
174.62	456.934	405.008	406.127	407.692	405.008	423.764
174.52	448.932	402.787	403.936	405.537	402.787	420.609
174.42	442.766	400.168	401.35	402.987	400.168	417.584
174.32	417.482	397.779	398.998	400.67	397.779	414.228
174.22	411.053	396.141	397.401	399.108	396.141	411.94
174.12	394.258	396.017	397.323	399.063	396.017	410.253
174.02	410.194	395.407	396.763	398.536	395.407	408.438
173.92	437.425	393.865	395.277	397.08	393.865	406.196
173.82	424.387	390.476	391.951	393.783	390.476	403.829
173.72	403.4	388.68	390.225	392.083	388.68	401.142
173.62	394.438	385.446	387.068	388.949	385.446	397.375
173.52	441.634	382.22	383.927	385.829	382.219	394.02
173.42	401.189	379.871	381.675	383.592	379.871	391.452
173.32	373.892	379.642	381.552	383.481	379.642	389.285
173.22	372.474	377.524	379.552	381.487	377.524	386.438
173.12	411.347	374.071	376.231	378.165	374.071	384.374
173.02	393.535	370.144	372.45	374.377	370.144	382.46
172.92	383.23	364.935	367.403	369.314	364.935	379.925
172.82	389.482	360.511	363.16	365.046	360.511	376.755
172.72	386.411	357.951	360.801	362.651	357.951	373.892
172.62	382.786	357.591	360.665	362.467	357.591	371.374
172.52	364.772	356.134	359.456	361.196	356.133	368.451
172.42	387.959	353.24	356.839	358.502	353.239	366.248
172.32	344.899	347.212	351.118	352.686	347.211	364.168
172.22	370.287	338.957	343.204	344.657	338.954	362.213
172.12	367.211	330.064	334.693	336.008	330.061	360.053
172.02	363.903	322.671	327.725	328.876	322.667	358.275
171.92	361.528	318.626	324.156	325.112	318.62	355.876
171.82	362.93	317.858	323.922	324.645	317.849	354.37
171.72	321.601	317.861	324.534	324.974	317.849	353.511
171.62	332.709	317.864	325.239	325.329	317.847	353.589
171.52	319.859	317.865	326.07	325.712	317.842	354.072
171.42	343.934	317.865	327.08	326.126	317.832	355.141
171.32	339.577	317.865	328.361	326.577	317.82	356.317
171.22	328.184	317.869	330.057	327.073	317.806	357.639
171.12	360.794	317.879	332.394	327.62	317.793	359.181
171.02	365.705	317.9	335.722	328.228	317.78	361.094
170.92	329.951	317.935	340.558	328.906	317.77	363.627
170.82	340.846	317.988	347.643	329.664	317.758	367.205
170.72	380.756	318.057	358.002	330.506	317.738	372.546
170.62	374.956	318.158	373.01	331.455	317.716	380.756
170.52	361.6	318.298	394.392	332.524	317.685	393.427
170.42	418.851	318.492	424.199	333.732	317.643	412.746
170.32	435.34	318.764	464.681	335.106	317.586	441.444
170.22	495.316	319.152	518.035	336.684	317.519	482.603
170.12	547.014	319.688	585.964	338.489	317.423	539.24
170.02	632.359	320.445	669.154	340.578	317.301	613.695
169.92	680.977	321.516	766.575	343.007	317.147	706.791
169.82	816.788	323.046	874.851	345.85	316.954	817.073
169.72	937.841	325.265	987.867	349.193	316.712	940.236
169.62	1084.55	328.596	1096.92	353.171	316.434	1069.09
169.52	1233.11	333.768	1191.59	357.927	316.111	1194.22
169.42	1276.94	342.136	1261.38	363.655	315.747	1305.39
169.32	1344.37	356.126	1297.97	370.601	315.355	1393.56
169.22	1478.58	379.791	1296.68	379.065	314.938	1453.4
169.12	1480.66	419.322	1255.68	389.426	314.507	1483.58
169.02	1541.39	482.979	1180.08	402.155	314.068	1491.79
168.92	1459.99	579.791	1079.39	417.835	313.622	1490.57
168.82	1445.64	716.455	964.929	437.18	313.16	1497.46
168.72	1597.51	892.589	847.642	461.09	312.683	1530.8
168.62	1594.27	1095.84	736.4	490.641	312.169	1604.31
168.52	1730.27	1300.07	637.242	527.128	311.614	1721.35
168.42	1884.97	1470.08	553.331	571.98	311.012	1870.84
168.32	2030.87	1575.2	485.444	626.555	310.374	2027.54
168.22	2100.63	1609.6	432.639	691.495	309.698	2158.41
168.12	2230.55	1595.23	392.996	765.374	309	2235.58
168.02	2261.27	1497.38	364.178	842.121	308.302	2252.32
167.92	2211.61	1328.24	343.84	908.261	307.629	2231.38
167.82	2182.3	1120.32	329.866	946.137	306.994	2131.86
167.72	1962.55	908.192	320.51	952.99	306.426	1944.01
167.62	1669.32	719.317	314.397	915.108	305.939	1696.69
167.52	1476.94	569.183	310.491	825.392	305.537	1426.1
167.42	1135.27	461.333	308.044	723.146	305.214	1166.05
167.32	902.383	390.795	306.541	632.946	304.964	940.595
167.22	764.178	348.59	305.636	561.7	304.779	761.897
167.12	665.994	325.407	305.099	507.787	304.644	631.154
167.02	549.867	313.679	304.779	467.407	304.543	542.047
166.92	488.248	308.201	304.587	437.012	304.468	484.848
166.82	470.261	305.826	304.469	413.864	304.411	449.689
166.72	378.042	304.865	304.394	395.983	304.366	428.394
166.62	387.85	304.492	304.342	381.963	304.329	415.103
166.52	395.961	304.349	304.305	370.816	304.299	406.098
166.42	381.499	304.291	304.28	361.835	304.277	399.254
166.32	387.134	304.264	304.262	354.51	304.261	393.456
166.22	383.285	304.246	304.246	348.463	304.245	388.195
166.12	390.542	304.233	304.233	343.423	304.233	383.265
166.02	358.413	304.223	304.223	339.182	304.223	378.589
165.92	349.746	304.214	304.214	335.581	304.214	374.142
165.82	390.854	304.206	304.206	332.501	304.206	369.925
165.72	359.423	304.2	304.2	329.846	304.2	365.944
165.62	331.994	304.195	304.195	327.544	304.195	362.186
165.52	369.435	304.19	304.19	325.533	304.19	358.641
165.42	388.514	304.185	304.185	323.768	304.185	355.316
165.32	354.197	304.182	304.182	322.212	304.182	352.195
165.22	372.898	304.18	304.18	320.833	304.18	349.27
165.12	324.616	304.176	304.176	319.604	304.176	346.532
165.02	357.192	304.171	304.171	318.502	304.171	343.976
164.92	343.811	304.17	304.17	317.516	304.17	341.59
164.82	317.922	304.168	304.168	316.628	304.168	339.363
164.72	338.973	304.165	304.165	315.823	304.165	337.272
164.62	362.874	304.16	304.16	315.091	304.16	335.313
164.52	360.804	304.158	304.158	314.427	304.158	333.476
164.42	353.543	304.152	304.152	313.818	304.152	331.754
164.32	317.572	304.144	304.144	313.257	304.144	330.137
164.22	345.887	304.138	304.138	312.745	304.138	328.627
164.12	318.36	304.133	304.133	312.275	304.133	327.209
164.02	357.994	304.126	304.126	311.839	304.126	325.879
163.92	338.772	304.12	304.12	311.437	304.12	324.626
163.82	330.286	304.114	304.114	311.064	304.114	323.448
163.72	331.975	304.105	304.105	310.716	304.105	322.333
163.62	348.082	304.095	304.095	310.39	304.095	321.284
163.52	341.968	304.084	304.084	310.086	304.084	320.295
163.42	333.238	304.073	304.073	309.802	304.073	319.366
163.32	294.19	304.063	304.063	309.536	304.063	318.493
163.22	310.3	304.05	304.05	309.285	304.05	317.674
163.12	302.632	304.034	304.034	309.046	304.034	316.902
163.02	332.557	304.013	304.013	308.815	304.013	316.173
162.92	319.295	303.986	303.986	308.592	303.986	315.474
162.82	339.503	303.957	303.957	308.378	303.957	314.809
162.72	324.432	303.927	303.927	308.174	303.927	314.171
162.62	336.546	303.899	303.899	307.982	303.899	313.559
162.52	358.061	303.874	303.874	307.803	303.874	312.982
162.42	292.113	303.851	303.851	307.633	303.851	312.436
162.32	317.707	303.825	303.825	307.469	303.825	311.917
162.22	317.617	303.799	303.799	307.313	303.799	311.43
162.12	288.747	303.77	303.77	307.16	303.77	310.974
162.02	318.765	303.741	303.741	307.014	303.741	310.536
161.92	301.617	303.71	303.71	306.871	303.71	310.127
161.82	270.394	303.677	303.677	306.733	303.677	310.012
161.72	309.896	303.643	303.643	306.598	303.643	309.914
161.62	341.173	303.613	303.613	306.472	303.613	309.833
161.52	318.78	303.585	303.585	306.353	303.585	309.768
161.42	312.945	303.563	303.563	306.245	303.563	309.717
161.32	307.199	303.546	303.546	306.144	303.546	309.681
161.22	311.003	303.533	303.533	306.053	303.533	309.657
161.12	323.424	303.522	303.522	305.967	303.522	309.647
161.02	335.605	303.514	303.514	305.886	303.514	309.648
160.92	338.162	303.505	303.505	305.808	303.505	309.66
160.82	336.325	303.496	303.496	305.734	303.496	309.683
160.72	352.355	303.489	303.489	305.663	303.489	309.716
160.62	337.543	303.483	303.483	305.596	303.483	309.758
160.52	304.621	303.476	303.476	305.531	303.476	309.81
160.42	318.515	303.472	303.472	305.471	303.472	309.87
160.32	286.428	303.471	303.471	305.417	303.471	309.938
160.22	306.091	303.47	303.47	305.364	303.47	310.014
160.12	313.337	303.468	303.468	305.314	303.468	310.098
160.02	323.324	303.468	303.468	305.265	303.468	310.188
159.92	341.961	303.465	303.465	305.217	303.465	310.285
159.82	284.202	303.46	303.46	305.168	303.46	310.389
159.72	308.251	303.458	303.458	305.123	303.458	310.499
159.62	301.762	303.455	303.455	305.08	303.455	310.614
159.52	332.15	303.452	303.452	305.037	303.452	310.735
159.42	330.273	303.449	303.449	304.997	303.449	310.861
159.32	294.858	303.446	303.446	304.957	303.446	310.992
159.22	319.284	303.444	303.444	304.92	303.444	311.128
159.12	326.025	303.58	303.58	305.022	303.58	311.269
159.02	335.941	303.716	303.716	305.125	303.716	311.414
158.92	325.546	303.852	303.852	305.229	303.852	311.563
158.82	339.616	303.987	303.987	305.334	303.987	311.717
158.72	344.742	304.123	304.123	305.44	304.123	311.874
158.62	314.596	304.259	304.259	305.547	304.259	312.035
158.52	316.049	304.395	304.395	305.655	304.395	312.199
158.42	329.406	304.531	304.531	305.764	304.531	312.367
158.32	343.43	304.667	304.667	305.874	304.667	312.538
158.22	337.614	304.802	304.802	305.984	304.802	312.712
158.12	309.211	304.938	304.938	306.096	304.938	312.89
158.02	297.618	305.074	305.074	306.208	305.074	313.07
157.92	311.239	305.21	305.21	306.321	305.21	313.253
157.82	319.689	305.346	305.346	306.434	305.346	313.438
157.72	313.287	305.481	305.481	306.549	305.481	316.134
157.62	303.658	305.918	305.918	306.964	305.918	318.832
157.52	316.559	306.355	306.355	307.381	306.355	321.533
157.42	329.199	306.792	306.792	307.798	306.792	324.235
157.32	331.473	307.641	307.641	308.628	307.641	330.267
157.22	336.638	316.005	316.005	316.973	316.005	336.3

## Sheet: 2a
	x	y	z
PIS	1e-05	-1e-05	1e-05
PIS	-2e-05	-4e-05	6e-05

## Sheet: 2b
	μgx	μgy	μgz	μex	μex	μex
PI	-0.4492	2.39603	0.34042	-0.45107	2.4015	0.33917
PIS	-0.89139	2.77981	-1.35156	-0.905	2.78899	-1.36704

## Sheet: 3a
0+AA:AX	-2	-1.59998	-1.20001	-0.79999	-0.40002	0	0.09998	0.20313	0.30951	0.41925	0.53241	0.64917	0.76959	0.89374	1.02185	1.15393	1.29022	1.43079	1.57575	1.72528	1.87946	2.03851	2.20258	2.37183	2.54639	2.72638	2.91205	3.10358	3.30115	3.50488	3.71503	3.93176	4.15533	4.38593	4.62378	4.86908	5.12213	5.38306	5.65228	5.92987	6.21625	6.5116	6.81622	7.13049	7.45459	7.78882	8.13361	8.48926	8.85602
279.33	NaN	NaN	NaN	NaN	NaN	NaN	NaN	NaN	NaN	NaN	NaN	NaN	NaN	NaN	NaN	NaN	NaN	NaN	NaN	NaN	NaN	NaN	NaN	NaN	NaN	NaN	NaN	NaN	NaN	NaN	NaN	NaN	NaN	NaN	NaN	NaN	NaN	NaN	NaN	NaN	NaN	NaN	NaN	NaN	NaN	NaN	NaN	NaN	NaN
280.051	NaN	NaN	NaN	NaN	NaN	NaN	NaN	NaN	NaN	NaN	NaN	NaN	NaN	NaN	NaN	NaN	NaN	NaN	NaN	NaN	NaN	NaN	NaN	NaN	NaN	NaN	NaN	NaN	NaN	NaN	NaN	NaN	NaN	NaN	NaN	NaN	NaN	NaN	NaN	NaN	NaN	NaN	NaN	NaN	NaN	NaN	NaN	NaN	NaN
280.772	NaN	NaN	NaN	NaN	NaN	NaN	NaN	NaN	NaN	NaN	NaN	NaN	NaN	NaN	NaN	NaN	NaN	NaN	NaN	NaN	NaN	NaN	NaN	NaN	NaN	NaN	NaN	NaN	NaN	NaN	NaN	NaN	NaN	NaN	NaN	NaN	NaN	NaN	NaN	NaN	NaN	NaN	NaN	NaN	NaN	NaN	NaN	NaN	NaN
281.492	NaN	NaN	NaN	NaN	NaN	NaN	NaN	NaN	NaN	NaN	NaN	NaN	NaN	NaN	NaN	NaN	NaN	NaN	NaN	NaN	NaN	NaN	NaN	NaN	NaN	NaN	NaN	NaN	NaN	NaN	NaN	NaN	NaN	NaN	NaN	NaN	NaN	NaN	NaN	NaN	NaN	NaN	NaN	NaN	NaN	NaN	NaN	NaN	NaN
282.213	NaN	NaN	NaN	NaN	NaN	NaN	NaN	NaN	NaN	NaN	NaN	NaN	NaN	NaN	NaN	NaN	NaN	NaN	NaN	NaN	NaN	NaN	NaN	NaN	NaN	NaN	NaN	NaN	NaN	NaN	NaN	NaN	NaN	NaN	NaN	NaN	NaN	NaN	NaN	NaN	NaN	NaN	NaN	NaN	NaN	NaN	NaN	NaN	NaN
282.934	NaN	NaN	NaN	NaN	NaN	NaN	NaN	NaN	NaN	NaN	NaN	NaN	NaN	NaN	NaN	NaN	NaN	NaN	NaN	NaN	NaN	NaN	NaN	NaN	NaN	NaN	NaN	NaN	NaN	NaN	NaN	NaN	NaN	NaN	NaN	NaN	NaN	NaN	NaN	NaN	NaN	NaN	NaN	NaN	NaN	NaN	NaN	NaN	NaN
283.655	NaN	NaN	NaN	NaN	NaN	NaN	NaN	NaN	NaN	NaN	NaN	NaN	NaN	NaN	NaN	NaN	NaN	NaN	NaN	NaN	NaN	NaN	NaN	NaN	NaN	NaN	NaN	NaN	NaN	NaN	NaN	NaN	NaN	NaN	NaN	NaN	NaN	NaN	NaN	NaN	NaN	NaN	NaN	NaN	NaN	NaN	NaN	NaN	NaN
284.376	NaN	NaN	NaN	NaN	NaN	NaN	NaN	NaN	NaN	NaN	NaN	NaN	NaN	NaN	NaN	NaN	NaN	NaN	NaN	NaN	NaN	NaN	NaN	NaN	NaN	NaN	NaN	NaN	NaN	NaN	NaN	NaN	NaN	NaN	NaN	NaN	NaN	NaN	NaN	NaN	NaN	NaN	NaN	NaN	NaN	NaN	NaN	NaN	NaN
285.096	NaN	NaN	NaN	NaN	NaN	NaN	NaN	NaN	NaN	NaN	NaN	NaN	NaN	NaN	NaN	NaN	NaN	NaN	NaN	NaN	NaN	NaN	NaN	NaN	NaN	NaN	NaN	NaN	NaN	NaN	NaN	NaN	NaN	NaN	NaN	NaN	NaN	NaN	NaN	NaN	NaN	NaN	NaN	NaN	NaN	NaN	NaN	NaN	NaN
285.817	NaN	NaN	NaN	NaN	NaN	NaN	NaN	NaN	NaN	NaN	NaN	NaN	NaN	NaN	NaN	NaN	NaN	NaN	NaN	NaN	NaN	NaN	NaN	NaN	NaN	NaN	NaN	NaN	NaN	NaN	NaN	NaN	NaN	NaN	NaN	NaN	NaN	NaN	NaN	NaN	NaN	NaN	NaN	NaN	NaN	NaN	NaN	NaN	NaN
286.538	NaN	NaN	NaN	NaN	NaN	NaN	NaN	NaN	NaN	NaN	NaN	NaN	NaN	NaN	NaN	NaN	NaN	NaN	NaN	NaN	NaN	NaN	NaN	NaN	NaN	NaN	NaN	NaN	NaN	NaN	NaN	NaN	NaN	NaN	NaN	NaN	NaN	NaN	NaN	NaN	NaN	NaN	NaN	NaN	NaN	NaN	NaN	NaN	NaN
287.259	NaN	NaN	NaN	NaN	NaN	NaN	NaN	NaN	NaN	NaN	NaN	NaN	NaN	NaN	NaN	NaN	NaN	NaN	NaN	NaN	NaN	NaN	NaN	NaN	NaN	NaN	NaN	NaN	NaN	NaN	NaN	NaN	NaN	NaN	NaN	NaN	NaN	NaN	NaN	NaN	NaN	NaN	NaN	NaN	NaN	NaN	NaN	NaN	NaN
287.98	NaN	NaN	NaN	NaN	NaN	NaN	NaN	NaN	NaN	NaN	NaN	NaN	NaN	NaN	NaN	NaN	NaN	NaN	NaN	NaN	NaN	NaN	NaN	NaN	NaN	NaN	NaN	NaN	NaN	NaN	NaN	NaN	NaN	NaN	NaN	NaN	NaN	NaN	NaN	NaN	NaN	NaN	NaN	NaN	NaN	NaN	NaN	NaN	NaN
288.7	NaN	NaN	NaN	NaN	NaN	NaN	NaN	NaN	NaN	NaN	NaN	NaN	NaN	NaN	NaN	NaN	NaN	NaN	NaN	NaN	NaN	NaN	NaN	NaN	NaN	NaN	NaN	NaN	NaN	NaN	NaN	NaN	NaN	NaN	NaN	NaN	NaN	NaN	NaN	NaN	NaN	NaN	NaN	NaN	NaN	NaN	NaN	NaN	NaN
289.421	NaN	NaN	NaN	NaN	NaN	NaN	NaN	NaN	NaN	NaN	NaN	NaN	NaN	NaN	NaN	NaN	NaN	NaN	NaN	NaN	NaN	NaN	NaN	NaN	NaN	NaN	NaN	NaN	NaN	NaN	NaN	NaN	NaN	NaN	NaN	NaN	NaN	NaN	NaN	NaN	NaN	NaN	NaN	NaN	NaN	NaN	NaN	NaN	NaN
290.142	NaN	NaN	NaN	NaN	NaN	NaN	NaN	NaN	NaN	NaN	NaN	NaN	NaN	NaN	NaN	NaN	NaN	NaN	NaN	NaN	NaN	NaN	NaN	NaN	NaN	NaN	NaN	NaN	NaN	NaN	NaN	NaN	NaN	NaN	NaN	NaN	NaN	NaN	NaN	NaN	NaN	NaN	NaN	NaN	NaN	NaN	NaN	NaN	NaN
290.863	NaN	NaN	NaN	NaN	NaN	NaN	NaN	NaN	NaN	NaN	NaN	NaN	NaN	NaN	NaN	NaN	NaN	NaN	NaN	NaN	NaN	NaN	NaN	NaN	NaN	NaN	NaN	NaN	NaN	NaN	NaN	NaN	NaN	NaN	NaN	NaN	NaN	NaN	NaN	NaN	NaN	NaN	NaN	NaN	NaN	NaN	NaN	NaN	NaN
291.584	NaN	NaN	NaN	NaN	NaN	NaN	NaN	NaN	NaN	NaN	NaN	NaN	NaN	NaN	NaN	NaN	NaN	NaN	NaN	NaN	NaN	NaN	NaN	NaN	NaN	NaN	NaN	NaN	NaN	NaN	NaN	NaN	NaN	NaN	NaN	NaN	NaN	NaN	NaN	NaN	NaN	NaN	NaN	NaN	NaN	NaN	NaN	NaN	NaN
292.304	NaN	NaN	NaN	NaN	NaN	NaN	NaN	NaN	NaN	NaN	NaN	NaN	NaN	NaN	NaN	NaN	NaN	NaN	NaN	NaN	NaN	NaN	NaN	NaN	NaN	NaN	NaN	NaN	NaN	NaN	NaN	NaN	NaN	NaN	NaN	NaN	NaN	NaN	NaN	NaN	NaN	NaN	NaN	NaN	NaN	NaN	NaN	NaN	NaN
293.025	NaN	NaN	NaN	NaN	NaN	NaN	NaN	NaN	NaN	NaN	NaN	NaN	NaN	NaN	NaN	NaN	NaN	NaN	NaN	NaN	NaN	NaN	NaN	NaN	NaN	NaN	NaN	NaN	NaN	NaN	NaN	NaN	NaN	NaN	NaN	NaN	NaN	NaN	NaN	NaN	NaN	NaN	NaN	NaN	NaN	NaN	NaN	NaN	NaN
293.746	NaN	NaN	NaN	NaN	NaN	NaN	NaN	NaN	NaN	NaN	NaN	NaN	NaN	NaN	NaN	NaN	NaN	NaN	NaN	NaN	NaN	NaN	NaN	NaN	NaN	NaN	NaN	NaN	NaN	NaN	NaN	NaN	NaN	NaN	NaN	NaN	NaN	NaN	NaN	NaN	NaN	NaN	NaN	NaN	NaN	NaN	NaN	NaN	NaN
294.467	NaN	NaN	NaN	NaN	NaN	NaN	NaN	NaN	NaN	NaN	NaN	NaN	NaN	NaN	NaN	NaN	NaN	NaN	NaN	NaN	NaN	NaN	NaN	NaN	NaN	NaN	NaN	NaN	NaN	NaN	NaN	NaN	NaN	NaN	NaN	NaN	NaN	NaN	NaN	NaN	NaN	NaN	NaN	NaN	NaN	NaN	NaN	NaN	NaN
295.188	NaN	NaN	NaN	NaN	NaN	NaN	NaN	NaN	NaN	NaN	NaN	NaN	NaN	NaN	NaN	NaN	NaN	NaN	NaN	NaN	NaN	NaN	NaN	NaN	NaN	NaN	NaN	NaN	NaN	NaN	NaN	NaN	NaN	NaN	NaN	NaN	NaN	NaN	NaN	NaN	NaN	NaN	NaN	NaN	NaN	NaN	NaN	NaN	NaN
295.908	NaN	NaN	NaN	NaN	NaN	NaN	NaN	NaN	NaN	NaN	NaN	NaN	NaN	NaN	NaN	NaN	NaN	NaN	NaN	NaN	NaN	NaN	NaN	NaN	NaN	NaN	NaN	NaN	NaN	NaN	NaN	NaN	NaN	NaN	NaN	NaN	NaN	NaN	NaN	NaN	NaN	NaN	NaN	NaN	NaN	NaN	NaN	NaN	NaN
296.629	NaN	NaN	NaN	NaN	NaN	NaN	NaN	NaN	NaN	NaN	NaN	NaN	NaN	NaN	NaN	NaN	NaN	NaN	NaN	NaN	NaN	NaN	NaN	NaN	NaN	NaN	NaN	NaN	NaN	NaN	NaN	NaN	NaN	NaN	NaN	NaN	NaN	NaN	NaN	NaN	NaN	NaN	NaN	NaN	NaN	NaN	NaN	NaN	NaN
297.35	NaN	NaN	NaN	NaN	NaN	NaN	NaN	NaN	NaN	NaN	NaN	NaN	NaN	NaN	NaN	NaN	NaN	NaN	NaN	NaN	NaN	NaN	NaN	NaN	NaN	NaN	NaN	NaN	NaN	NaN	NaN	NaN	NaN	NaN	NaN	NaN	NaN	NaN	NaN	NaN	NaN	NaN	NaN	NaN	NaN	NaN	NaN	NaN	NaN
298.071	NaN	NaN	NaN	NaN	NaN	NaN	NaN	NaN	NaN	NaN	NaN	NaN	NaN	NaN	NaN	NaN	NaN	NaN	NaN	NaN	NaN	NaN	NaN	NaN	NaN	NaN	NaN	NaN	NaN	NaN	NaN	NaN	NaN	NaN	NaN	NaN	NaN	NaN	NaN	NaN	NaN	NaN	NaN	NaN	NaN	NaN	NaN	NaN	NaN
298.792	NaN	NaN	NaN	NaN	NaN	NaN	NaN	NaN	NaN	NaN	NaN	NaN	NaN	NaN	NaN	NaN	NaN	NaN	NaN	NaN	NaN	NaN	NaN	NaN	NaN	NaN	NaN	NaN	NaN	NaN	NaN	NaN	NaN	NaN	NaN	NaN	NaN	NaN	NaN	NaN	NaN	NaN	NaN	NaN	NaN	NaN	NaN	NaN	NaN
299.512	NaN	NaN	NaN	NaN	NaN	NaN	NaN	NaN	NaN	NaN	NaN	NaN	NaN	NaN	NaN	NaN	NaN	NaN	NaN	NaN	NaN	NaN	NaN	NaN	NaN	NaN	NaN	NaN	NaN	NaN	NaN	NaN	NaN	NaN	NaN	NaN	NaN	NaN	NaN	NaN	NaN	NaN	NaN	NaN	NaN	NaN	NaN	NaN	NaN
300.233	NaN	NaN	NaN	NaN	NaN	NaN	NaN	NaN	NaN	NaN	NaN	NaN	NaN	NaN	NaN	NaN	NaN	NaN	NaN	NaN	NaN	NaN	NaN	NaN	NaN	NaN	NaN	NaN	NaN	NaN	NaN	NaN	NaN	NaN	NaN	NaN	NaN	NaN	NaN	NaN	NaN	NaN	NaN	NaN	NaN	NaN	NaN	NaN	NaN
300.954	NaN	NaN	NaN	NaN	NaN	NaN	NaN	NaN	NaN	NaN	NaN	NaN	NaN	NaN	NaN	NaN	NaN	NaN	NaN	NaN	NaN	NaN	NaN	NaN	NaN	NaN	NaN	NaN	NaN	NaN	NaN	NaN	NaN	NaN	NaN	NaN	NaN	NaN	NaN	NaN	NaN	NaN	NaN	NaN	NaN	NaN	NaN	NaN	NaN
301.675	NaN	NaN	NaN	NaN	NaN	NaN	NaN	NaN	NaN	NaN	NaN	NaN	NaN	NaN	NaN	NaN	NaN	NaN	NaN	NaN	NaN	NaN	NaN	NaN	NaN	NaN	NaN	NaN	NaN	NaN	NaN	NaN	NaN	NaN	NaN	NaN	NaN	NaN	NaN	NaN	NaN	NaN	NaN	NaN	NaN	NaN	NaN	NaN	NaN
302.396	NaN	NaN	NaN	NaN	NaN	NaN	NaN	NaN	NaN	NaN	NaN	NaN	NaN	NaN	NaN	NaN	NaN	NaN	NaN	NaN	NaN	NaN	NaN	NaN	NaN	NaN	NaN	NaN	NaN	NaN	NaN	NaN	NaN	NaN	NaN	NaN	NaN	NaN	NaN	NaN	NaN	NaN	NaN	NaN	NaN	NaN	NaN	NaN	NaN
303.116	NaN	NaN	NaN	NaN	NaN	NaN	NaN	NaN	NaN	NaN	NaN	NaN	NaN	NaN	NaN	NaN	NaN	NaN	NaN	NaN	NaN	NaN	NaN	NaN	NaN	NaN	NaN	NaN	NaN	NaN	NaN	NaN	NaN	NaN	NaN	NaN	NaN	NaN	NaN	NaN	NaN	NaN	NaN	NaN	NaN	NaN	NaN	NaN	NaN
303.837	NaN	NaN	NaN	NaN	NaN	NaN	NaN	NaN	NaN	NaN	NaN	NaN	NaN	NaN	NaN	NaN	NaN	NaN	NaN	NaN	NaN	NaN	NaN	NaN	NaN	NaN	NaN	NaN	NaN	NaN	NaN	NaN	NaN	NaN	NaN	NaN	NaN	NaN	NaN	NaN	NaN	NaN	NaN	NaN	NaN	NaN	NaN	NaN	NaN
304.558	NaN	NaN	NaN	NaN	NaN	NaN	NaN	NaN	NaN	NaN	NaN	NaN	NaN	NaN	NaN	NaN	NaN	NaN	NaN	NaN	NaN	NaN	NaN	NaN	NaN	NaN	NaN	NaN	NaN	NaN	NaN	NaN	NaN	NaN	NaN	NaN	NaN	NaN	NaN	NaN	NaN	NaN	NaN	NaN	NaN	NaN	NaN	NaN	NaN
305.279	NaN	NaN	NaN	NaN	NaN	NaN	NaN	NaN	NaN	NaN	NaN	NaN	NaN	NaN	NaN	NaN	NaN	NaN	NaN	NaN	NaN	NaN	NaN	NaN	NaN	NaN	NaN	NaN	NaN	NaN	NaN	NaN	NaN	NaN	NaN	NaN	NaN	NaN	NaN	NaN	NaN	NaN	NaN	NaN	NaN	NaN	NaN	NaN	NaN
306	NaN	NaN	NaN	NaN	NaN	NaN	NaN	NaN	NaN	NaN	NaN	NaN	NaN	NaN	NaN	NaN	NaN	NaN	NaN	NaN	NaN	NaN	NaN	NaN	NaN	NaN	NaN	NaN	NaN	NaN	NaN	NaN	NaN	NaN	NaN	NaN	NaN	NaN	NaN	NaN	NaN	NaN	NaN	NaN	NaN	NaN	NaN	NaN	NaN
306.72	NaN	NaN	NaN	NaN	NaN	NaN	NaN	NaN	NaN	NaN	NaN	NaN	NaN	NaN	NaN	NaN	NaN	NaN	NaN	NaN	NaN	NaN	NaN	NaN	NaN	NaN	NaN	NaN	NaN	NaN	NaN	NaN	NaN	NaN	NaN	NaN	NaN	NaN	NaN	NaN	NaN	NaN	NaN	NaN	NaN	NaN	NaN	NaN	NaN
307.441	NaN	NaN	NaN	NaN	NaN	NaN	NaN	NaN	NaN	NaN	NaN	NaN	NaN	NaN	NaN	NaN	NaN	NaN	NaN	NaN	NaN	NaN	NaN	NaN	NaN	NaN	NaN	NaN	NaN	NaN	NaN	NaN	NaN	NaN	NaN	NaN	NaN	NaN	NaN	NaN	NaN	NaN	NaN	NaN	NaN	NaN	NaN	NaN	NaN
308.162	NaN	NaN	NaN	NaN	NaN	NaN	NaN	NaN	NaN	NaN	NaN	NaN	NaN	NaN	NaN	NaN	NaN	NaN	NaN	NaN	NaN	NaN	NaN	NaN	NaN	NaN	NaN	NaN	NaN	NaN	NaN	NaN	NaN	NaN	NaN	NaN	NaN	NaN	NaN	NaN	NaN	NaN	NaN	NaN	NaN	NaN	NaN	NaN	NaN
308.883	NaN	NaN	NaN	NaN	NaN	NaN	NaN	NaN	NaN	NaN	NaN	NaN	NaN	NaN	NaN	NaN	NaN	NaN	NaN	NaN	NaN	NaN	NaN	NaN	NaN	NaN	NaN	NaN	NaN	NaN	NaN	NaN	NaN	NaN	NaN	NaN	NaN	NaN	NaN	NaN	NaN	NaN	NaN	NaN	NaN	NaN	NaN	NaN	NaN
309.604	NaN	NaN	NaN	NaN	NaN	NaN	NaN	NaN	NaN	NaN	NaN	NaN	NaN	NaN	NaN	NaN	NaN	NaN	NaN	NaN	NaN	NaN	NaN	NaN	NaN	NaN	NaN	NaN	NaN	NaN	NaN	NaN	NaN	NaN	NaN	NaN	NaN	NaN	NaN	NaN	NaN	NaN	NaN	NaN	NaN	NaN	NaN	NaN	NaN
310.324	NaN	NaN	NaN	NaN	NaN	NaN	NaN	NaN	NaN	NaN	NaN	NaN	NaN	NaN	NaN	NaN	NaN	NaN	NaN	NaN	NaN	NaN	NaN	NaN	NaN	NaN	NaN	NaN	NaN	NaN	NaN	NaN	NaN	NaN	NaN	NaN	NaN	NaN	NaN	NaN	NaN	NaN	NaN	NaN	NaN	NaN	NaN	NaN	NaN
311.045	NaN	NaN	NaN	NaN	NaN	NaN	NaN	NaN	NaN	NaN	NaN	NaN	NaN	NaN	NaN	NaN	NaN	NaN	NaN	NaN	NaN	NaN	NaN	NaN	NaN	NaN	NaN	NaN	NaN	NaN	NaN	NaN	NaN	NaN	NaN	NaN	NaN	NaN	NaN	NaN	NaN	NaN	NaN	NaN	NaN	NaN	NaN	NaN	NaN
311.766	NaN	NaN	NaN	NaN	NaN	NaN	NaN	NaN	NaN	NaN	NaN	NaN	NaN	NaN	NaN	NaN	NaN	NaN	NaN	NaN	NaN	NaN	NaN	NaN	NaN	NaN	NaN	NaN	NaN	NaN	NaN	NaN	NaN	NaN	NaN	NaN	NaN	NaN	NaN	NaN	NaN	NaN	NaN	NaN	NaN	NaN	NaN	NaN	NaN
312.487	NaN	NaN	NaN	NaN	NaN	NaN	NaN	NaN	NaN	NaN	NaN	NaN	NaN	NaN	NaN	NaN	NaN	NaN	NaN	NaN	NaN	NaN	NaN	NaN	NaN	NaN	NaN	NaN	NaN	NaN	NaN	NaN	NaN	NaN	NaN	NaN	NaN	NaN	NaN	NaN	NaN	NaN	NaN	NaN	NaN	NaN	NaN	NaN	NaN
313.208	NaN	NaN	NaN	NaN	NaN	NaN	NaN	NaN	NaN	NaN	NaN	NaN	NaN	NaN	NaN	NaN	NaN	NaN	NaN	NaN	NaN	NaN	NaN	NaN	NaN	NaN	NaN	NaN	NaN	NaN	NaN	NaN	NaN	NaN	NaN	NaN	NaN	NaN	NaN	NaN	NaN	NaN	NaN	NaN	NaN	NaN	NaN	NaN	NaN
313.928	NaN	NaN	NaN	NaN	NaN	NaN	NaN	NaN	NaN	NaN	NaN	NaN	NaN	NaN	NaN	NaN	NaN	NaN	NaN	NaN	NaN	NaN	NaN	NaN	NaN	NaN	NaN	NaN	NaN	NaN	NaN	NaN	NaN	NaN	NaN	NaN	NaN	NaN	NaN	NaN	NaN	NaN	NaN	NaN	NaN	NaN	NaN	NaN	NaN
314.649	NaN	NaN	NaN	NaN	NaN	NaN	NaN	NaN	NaN	NaN	NaN	NaN	NaN	NaN	NaN	NaN	NaN	NaN	NaN	NaN	NaN	NaN	NaN	NaN	NaN	NaN	NaN	NaN	NaN	NaN	NaN	NaN	NaN	NaN	NaN	NaN	NaN	NaN	NaN	NaN	NaN	NaN	NaN	NaN	NaN	NaN	NaN	NaN	NaN
315.37	NaN	NaN	NaN	NaN	NaN	NaN	NaN	NaN	NaN	NaN	NaN	NaN	NaN	NaN	NaN	NaN	NaN	NaN	NaN	NaN	NaN	NaN	NaN	NaN	NaN	NaN	NaN	NaN	NaN	NaN	NaN	NaN	NaN	NaN	NaN	NaN	NaN	NaN	NaN	NaN	NaN	NaN	NaN	NaN	NaN	NaN	NaN	NaN	NaN
316.091	NaN	NaN	NaN	NaN	NaN	NaN	NaN	NaN	NaN	NaN	NaN	NaN	NaN	NaN	NaN	NaN	NaN	NaN	NaN	NaN	NaN	NaN	NaN	NaN	NaN	NaN	NaN	NaN	NaN	NaN	NaN	NaN	NaN	NaN	NaN	NaN	NaN	NaN	NaN	NaN	NaN	NaN	NaN	NaN	NaN	NaN	NaN	NaN	NaN
316.812	NaN	NaN	NaN	NaN	NaN	NaN	NaN	NaN	NaN	NaN	NaN	NaN	NaN	NaN	NaN	NaN	NaN	NaN	NaN	NaN	NaN	NaN	NaN	NaN	NaN	NaN	NaN	NaN	NaN	NaN	NaN	NaN	NaN	NaN	NaN	NaN	NaN	NaN	NaN	NaN	NaN	NaN	NaN	NaN	NaN	NaN	NaN	NaN	NaN
317.532	NaN	NaN	NaN	NaN	NaN	NaN	NaN	NaN	NaN	NaN	NaN	NaN	NaN	NaN	NaN	NaN	NaN	NaN	NaN	NaN	NaN	NaN	NaN	NaN	NaN	NaN	NaN	NaN	NaN	NaN	NaN	NaN	NaN	NaN	NaN	NaN	NaN	NaN	NaN	NaN	NaN	NaN	NaN	NaN	NaN	NaN	NaN	NaN	NaN
318.253	NaN	NaN	NaN	NaN	NaN	NaN	NaN	NaN	NaN	NaN	NaN	NaN	NaN	NaN	NaN	NaN	NaN	NaN	NaN	NaN	NaN	NaN	NaN	NaN	NaN	NaN	NaN	NaN	NaN	NaN	NaN	NaN	NaN	NaN	NaN	NaN	NaN	NaN	NaN	NaN	NaN	NaN	NaN	NaN	NaN	NaN	NaN	NaN	NaN
318.974	NaN	NaN	NaN	NaN	NaN	NaN	NaN	NaN	NaN	NaN	NaN	NaN	NaN	NaN	NaN	NaN	NaN	NaN	NaN	NaN	NaN	NaN	NaN	NaN	NaN	NaN	NaN	NaN	NaN	NaN	NaN	NaN	NaN	NaN	NaN	NaN	NaN	NaN	NaN	NaN	NaN	NaN	NaN	NaN	NaN	NaN	NaN	NaN	NaN
319.695	NaN	NaN	NaN	NaN	NaN	NaN	NaN	NaN	NaN	NaN	NaN	NaN	NaN	NaN	NaN	NaN	NaN	NaN	NaN	NaN	NaN	NaN	NaN	NaN	NaN	NaN	NaN	NaN	NaN	NaN	NaN	NaN	NaN	NaN	NaN	NaN	NaN	NaN	NaN	NaN	NaN	NaN	NaN	NaN	NaN	NaN	NaN	NaN	NaN
320.416	NaN	NaN	NaN	NaN	NaN	NaN	NaN	NaN	NaN	NaN	NaN	NaN	NaN	NaN	NaN	NaN	NaN	NaN	NaN	NaN	NaN	NaN	NaN	NaN	NaN	NaN	NaN	NaN	NaN	NaN	NaN	NaN	NaN	NaN	NaN	NaN	NaN	NaN	NaN	NaN	NaN	NaN	NaN	NaN	NaN	NaN	NaN	NaN	NaN
321.136	NaN	NaN	NaN	NaN	NaN	NaN	NaN	NaN	NaN	NaN	NaN	NaN	NaN	NaN	NaN	NaN	NaN	NaN	NaN	NaN	NaN	NaN	NaN	NaN	NaN	NaN	NaN	NaN	NaN	NaN	NaN	NaN	NaN	NaN	NaN	NaN	NaN	NaN	NaN	NaN	NaN	NaN	NaN	NaN	NaN	NaN	NaN	NaN	NaN
321.857	NaN	NaN	NaN	NaN	NaN	NaN	NaN	NaN	NaN	NaN	NaN	NaN	NaN	NaN	NaN	NaN	NaN	NaN	NaN	NaN	NaN	NaN	NaN	NaN	NaN	NaN	NaN	NaN	NaN	NaN	NaN	NaN	NaN	NaN	NaN	NaN	NaN	NaN	NaN	NaN	NaN	NaN	NaN	NaN	NaN	NaN	NaN	NaN	NaN
322.578	NaN	NaN	NaN	NaN	NaN	NaN	NaN	NaN	NaN	NaN	NaN	NaN	NaN	NaN	NaN	NaN	NaN	NaN	NaN	NaN	NaN	NaN	NaN	NaN	NaN	NaN	NaN	NaN	NaN	NaN	NaN	NaN	NaN	NaN	NaN	NaN	NaN	NaN	NaN	NaN	NaN	NaN	NaN	NaN	NaN	NaN	NaN	NaN	NaN
323.299	NaN	NaN	NaN	NaN	NaN	NaN	NaN	NaN	NaN	NaN	NaN	NaN	NaN	NaN	NaN	NaN	NaN	NaN	NaN	NaN	NaN	NaN	NaN	NaN	NaN	NaN	NaN	NaN	NaN	NaN	NaN	NaN	NaN	NaN	NaN	NaN	NaN	NaN	NaN	NaN	NaN	NaN	NaN	NaN	NaN	NaN	NaN	NaN	NaN
324.02	NaN	NaN	NaN	NaN	NaN	NaN	NaN	NaN	NaN	NaN	NaN	NaN	NaN	NaN	NaN	NaN	NaN	NaN	NaN	NaN	NaN	NaN	NaN	NaN	NaN	NaN	NaN	NaN	NaN	NaN	NaN	NaN	NaN	NaN	NaN	NaN	NaN	NaN	NaN	NaN	NaN	NaN	NaN	NaN	NaN	NaN	NaN	NaN	NaN
324.74	NaN	NaN	NaN	NaN	NaN	NaN	NaN	NaN	NaN	NaN	NaN	NaN	NaN	NaN	NaN	NaN	NaN	NaN	NaN	NaN	NaN	NaN	NaN	NaN	NaN	NaN	NaN	NaN	NaN	NaN	NaN	NaN	NaN	NaN	NaN	NaN	NaN	NaN	NaN	NaN	NaN	NaN	NaN	NaN	NaN	NaN	NaN	NaN	NaN
325.461	NaN	NaN	NaN	NaN	NaN	NaN	NaN	NaN	NaN	NaN	NaN	NaN	NaN	NaN	NaN	NaN	NaN	NaN	NaN	NaN	NaN	NaN	NaN	NaN	NaN	NaN	NaN	NaN	NaN	NaN	NaN	NaN	NaN	NaN	NaN	NaN	NaN	NaN	NaN	NaN	NaN	NaN	NaN	NaN	NaN	NaN	NaN	NaN	NaN
326.182	NaN	NaN	NaN	NaN	NaN	NaN	NaN	NaN	NaN	NaN	NaN	NaN	NaN	NaN	NaN	NaN	NaN	NaN	NaN	NaN	NaN	NaN	NaN	NaN	NaN	NaN	NaN	NaN	NaN	NaN	NaN	NaN	NaN	NaN	NaN	NaN	NaN	NaN	NaN	NaN	NaN	NaN	NaN	NaN	NaN	NaN	NaN	NaN	NaN
326.903	NaN	NaN	NaN	NaN	NaN	NaN	NaN	NaN	NaN	NaN	NaN	NaN	NaN	NaN	NaN	NaN	NaN	NaN	NaN	NaN	NaN	NaN	NaN	NaN	NaN	NaN	NaN	NaN	NaN	NaN	NaN	NaN	NaN	NaN	NaN	NaN	NaN	NaN	NaN	NaN	NaN	NaN	NaN	NaN	NaN	NaN	NaN	NaN	NaN
327.624	NaN	NaN	NaN	NaN	NaN	NaN	NaN	NaN	NaN	NaN	NaN	NaN	NaN	NaN	NaN	NaN	NaN	NaN	NaN	NaN	NaN	NaN	NaN	NaN	NaN	NaN	NaN	NaN	NaN	NaN	NaN	NaN	NaN	NaN	NaN	NaN	NaN	NaN	NaN	NaN	NaN	NaN	NaN	NaN	NaN	NaN	NaN	NaN	NaN
328.344	NaN	NaN	NaN	NaN	NaN	NaN	NaN	NaN	NaN	NaN	NaN	NaN	NaN	NaN	NaN	NaN	NaN	NaN	NaN	NaN	NaN	NaN	NaN	NaN	NaN	NaN	NaN	NaN	NaN	NaN	NaN	NaN	NaN	NaN	NaN	NaN	NaN	NaN	NaN	NaN	NaN	NaN	NaN	NaN	NaN	NaN	NaN	NaN	NaN
329.065	NaN	NaN	NaN	NaN	NaN	NaN	NaN	NaN	NaN	NaN	NaN	NaN	NaN	NaN	NaN	NaN	NaN	NaN	NaN	NaN	NaN	NaN	NaN	NaN	NaN	NaN	NaN	NaN	NaN	NaN	NaN	NaN	NaN	NaN	NaN	NaN	NaN	NaN	NaN	NaN	NaN	NaN	NaN	NaN	NaN	NaN	NaN	NaN	NaN
329.786	NaN	NaN	NaN	NaN	NaN	NaN	NaN	NaN	NaN	NaN	NaN	NaN	NaN	NaN	NaN	NaN	NaN	NaN	NaN	NaN	NaN	NaN	NaN	NaN	NaN	NaN	NaN	NaN	NaN	NaN	NaN	NaN	NaN	NaN	NaN	NaN	NaN	NaN	NaN	NaN	NaN	NaN	NaN	NaN	NaN	NaN	NaN	NaN	NaN
330.507	NaN	NaN	NaN	NaN	NaN	NaN	NaN	NaN	NaN	NaN	NaN	NaN	NaN	NaN	NaN	NaN	NaN	NaN	NaN	NaN	NaN	NaN	NaN	NaN	NaN	NaN	NaN	NaN	NaN	NaN	NaN	NaN	NaN	NaN	NaN	NaN	NaN	NaN	NaN	NaN	NaN	NaN	NaN	NaN	NaN	NaN	NaN	NaN	NaN
331.228	NaN	NaN	NaN	NaN	NaN	NaN	NaN	NaN	NaN	NaN	NaN	NaN	NaN	NaN	NaN	NaN	NaN	NaN	NaN	NaN	NaN	NaN	NaN	NaN	NaN	NaN	NaN	NaN	NaN	NaN	NaN	NaN	NaN	NaN	NaN	NaN	NaN	NaN	NaN	NaN	NaN	NaN	NaN	NaN	NaN	NaN	NaN	NaN	NaN
331.948	NaN	NaN	NaN	NaN	NaN	NaN	NaN	NaN	NaN	NaN	NaN	NaN	NaN	NaN	NaN	NaN	NaN	NaN	NaN	NaN	NaN	NaN	NaN	NaN	NaN	NaN	NaN	NaN	NaN	NaN	NaN	NaN	NaN	NaN	NaN	NaN	NaN	NaN	NaN	NaN	NaN	NaN	NaN	NaN	NaN	NaN	NaN	NaN	NaN
332.669	NaN	NaN	NaN	NaN	NaN	NaN	NaN	NaN	NaN	NaN	NaN	NaN	NaN	NaN	NaN	NaN	NaN	NaN	NaN	NaN	NaN	NaN	NaN	NaN	NaN	NaN	NaN	NaN	NaN	NaN	NaN	NaN	NaN	NaN	NaN	NaN	NaN	NaN	NaN	NaN	NaN	NaN	NaN	NaN	NaN	NaN	NaN	NaN	NaN
333.39	NaN	NaN	NaN	NaN	NaN	NaN	NaN	NaN	NaN	NaN	NaN	NaN	NaN	NaN	NaN	NaN	NaN	NaN	NaN	NaN	NaN	NaN	NaN	NaN	NaN	NaN	NaN	NaN	NaN	NaN	NaN	NaN	NaN	NaN	NaN	NaN	NaN	NaN	NaN	NaN	NaN	NaN	NaN	NaN	NaN	NaN	NaN	NaN	NaN
334.111	NaN	NaN	NaN	NaN	NaN	NaN	NaN	NaN	NaN	NaN	NaN	NaN	NaN	NaN	NaN	NaN	NaN	NaN	NaN	NaN	NaN	NaN	NaN	NaN	NaN	NaN	NaN	NaN	NaN	NaN	NaN	NaN	NaN	NaN	NaN	NaN	NaN	NaN	NaN	NaN	NaN	NaN	NaN	NaN	NaN	NaN	NaN	NaN	NaN
334.832	NaN	NaN	NaN	NaN	NaN	NaN	NaN	NaN	NaN	NaN	NaN	NaN	NaN	NaN	NaN	NaN	NaN	NaN	NaN	NaN	NaN	NaN	NaN	NaN	NaN	NaN	NaN	NaN	NaN	NaN	NaN	NaN	NaN	NaN	NaN	NaN	NaN	NaN	NaN	NaN	NaN	NaN	NaN	NaN	NaN	NaN	NaN	NaN	NaN
335.552	NaN	NaN	NaN	NaN	NaN	NaN	NaN	NaN	NaN	NaN	NaN	NaN	NaN	NaN	NaN	NaN	NaN	NaN	NaN	NaN	NaN	NaN	NaN	NaN	NaN	NaN	NaN	NaN	NaN	NaN	NaN	NaN	NaN	NaN	NaN	NaN	NaN	NaN	NaN	NaN	NaN	NaN	NaN	NaN	NaN	NaN	NaN	NaN	NaN
336.273	NaN	NaN	NaN	NaN	NaN	NaN	NaN	NaN	NaN	NaN	NaN	NaN	NaN	NaN	NaN	NaN	NaN	NaN	NaN	NaN	NaN	NaN	NaN	NaN	NaN	NaN	NaN	NaN	NaN	NaN	NaN	NaN	NaN	NaN	NaN	NaN	NaN	NaN	NaN	NaN	NaN	NaN	NaN	NaN	NaN	NaN	NaN	NaN	NaN
336.994	NaN	NaN	NaN	NaN	NaN	NaN	NaN	NaN	NaN	NaN	NaN	NaN	NaN	NaN	NaN	NaN	NaN	NaN	NaN	NaN	NaN	NaN	NaN	NaN	NaN	NaN	NaN	NaN	NaN	NaN	NaN	NaN	NaN	NaN	NaN	NaN	NaN	NaN	NaN	NaN	NaN	NaN	NaN	NaN	NaN	NaN	NaN	NaN	NaN
337.715	NaN	NaN	NaN	NaN	NaN	NaN	NaN	NaN	NaN	NaN	NaN	NaN	NaN	NaN	NaN	NaN	NaN	NaN	NaN	NaN	NaN	NaN	NaN	NaN	NaN	NaN	NaN	NaN	NaN	NaN	NaN	NaN	NaN	NaN	NaN	NaN	NaN	NaN	NaN	NaN	NaN	NaN	NaN	NaN	NaN	NaN	NaN	NaN	NaN
338.436	NaN	NaN	NaN	NaN	NaN	NaN	NaN	NaN	NaN	NaN	NaN	NaN	NaN	NaN	NaN	NaN	NaN	NaN	NaN	NaN	NaN	NaN	NaN	NaN	NaN	NaN	NaN	NaN	NaN	NaN	NaN	NaN	NaN	NaN	NaN	NaN	NaN	NaN	NaN	NaN	NaN	NaN	NaN	NaN	NaN	NaN	NaN	NaN	NaN
339.156	NaN	NaN	NaN	NaN	NaN	NaN	NaN	NaN	NaN	NaN	NaN	NaN	NaN	NaN	NaN	NaN	NaN	NaN	NaN	NaN	NaN	NaN	NaN	NaN	NaN	NaN	NaN	NaN	NaN	NaN	NaN	NaN	NaN	NaN	NaN	NaN	NaN	NaN	NaN	NaN	NaN	NaN	NaN	NaN	NaN	NaN	NaN	NaN	NaN
339.877	NaN	NaN	NaN	NaN	NaN	NaN	NaN	NaN	NaN	NaN	NaN	NaN	NaN	NaN	NaN	NaN	NaN	NaN	NaN	NaN	NaN	NaN	NaN	NaN	NaN	NaN	NaN	NaN	NaN	NaN	NaN	NaN	NaN	NaN	NaN	NaN	NaN	NaN	NaN	NaN	NaN	NaN	NaN	NaN	NaN	NaN	NaN	NaN	NaN
340.598	NaN	NaN	NaN	NaN	NaN	NaN	NaN	NaN	NaN	NaN	NaN	NaN	NaN	NaN	NaN	NaN	NaN	NaN	NaN	NaN	NaN	NaN	NaN	NaN	NaN	NaN	NaN	NaN	NaN	NaN	NaN	NaN	NaN	NaN	NaN	NaN	NaN	NaN	NaN	NaN	NaN	NaN	NaN	NaN	NaN	NaN	NaN	NaN	NaN
341.319	NaN	NaN	NaN	NaN	NaN	NaN	NaN	NaN	NaN	NaN	NaN	NaN	NaN	NaN	NaN	NaN	NaN	NaN	NaN	NaN	NaN	NaN	NaN	NaN	NaN	NaN	NaN	NaN	NaN	NaN	NaN	NaN	NaN	NaN	NaN	NaN	NaN	NaN	NaN	NaN	NaN	NaN	NaN	NaN	NaN	NaN	NaN	NaN	NaN
342.04	NaN	NaN	NaN	NaN	NaN	NaN	NaN	NaN	NaN	NaN	NaN	NaN	NaN	NaN	NaN	NaN	NaN	NaN	NaN	NaN	NaN	NaN	NaN	NaN	NaN	NaN	NaN	NaN	NaN	NaN	NaN	NaN	NaN	NaN	NaN	NaN	NaN	NaN	NaN	NaN	NaN	NaN	NaN	NaN	NaN	NaN	NaN	NaN	NaN
342.76	NaN	NaN	NaN	NaN	NaN	NaN	NaN	NaN	NaN	NaN	NaN	NaN	NaN	NaN	NaN	NaN	NaN	NaN	NaN	NaN	NaN	NaN	NaN	NaN	NaN	NaN	NaN	NaN	NaN	NaN	NaN	NaN	NaN	NaN	NaN	NaN	NaN	NaN	NaN	NaN	NaN	NaN	NaN	NaN	NaN	NaN	NaN	NaN	NaN
343.481	NaN	NaN	NaN	NaN	NaN	NaN	NaN	NaN	NaN	NaN	NaN	NaN	NaN	NaN	NaN	NaN	NaN	NaN	NaN	NaN	NaN	NaN	NaN	NaN	NaN	NaN	NaN	NaN	NaN	NaN	NaN	NaN	NaN	NaN	NaN	NaN	NaN	NaN	NaN	NaN	NaN	NaN	NaN	NaN	NaN	NaN	NaN	NaN	NaN
344.202	NaN	NaN	NaN	NaN	NaN	NaN	NaN	NaN	NaN	NaN	NaN	NaN	NaN	NaN	NaN	NaN	NaN	NaN	NaN	NaN	NaN	NaN	NaN	NaN	NaN	NaN	NaN	NaN	NaN	NaN	NaN	NaN	NaN	NaN	NaN	NaN	NaN	NaN	NaN	NaN	NaN	NaN	NaN	NaN	NaN	NaN	NaN	NaN	NaN
344.923	NaN	NaN	NaN	NaN	NaN	NaN	NaN	NaN	NaN	NaN	NaN	NaN	NaN	NaN	NaN	NaN	NaN	NaN	NaN	NaN	NaN	NaN	NaN	NaN	NaN	NaN	NaN	NaN	NaN	NaN	NaN	NaN	NaN	NaN	NaN	NaN	NaN	NaN	NaN	NaN	NaN	NaN	NaN	NaN	NaN	NaN	NaN	NaN	NaN
345.644	NaN	NaN	NaN	NaN	NaN	NaN	NaN	NaN	NaN	NaN	NaN	NaN	NaN	NaN	NaN	NaN	NaN	NaN	NaN	NaN	NaN	NaN	NaN	NaN	NaN	NaN	NaN	NaN	NaN	NaN	NaN	NaN	NaN	NaN	NaN	NaN	NaN	NaN	NaN	NaN	NaN	NaN	NaN	NaN	NaN	NaN	NaN	NaN	NaN
346.364	NaN	NaN	NaN	NaN	NaN	NaN	NaN	NaN	NaN	NaN	NaN	NaN	NaN	NaN	NaN	NaN	NaN	NaN	NaN	NaN	NaN	NaN	NaN	NaN	NaN	NaN	NaN	NaN	NaN	NaN	NaN	NaN	NaN	NaN	NaN	NaN	NaN	NaN	NaN	NaN	NaN	NaN	NaN	NaN	NaN	NaN	NaN	NaN	NaN
347.085	NaN	NaN	NaN	NaN	NaN	NaN	NaN	NaN	NaN	NaN	NaN	NaN	NaN	NaN	NaN	NaN	NaN	NaN	NaN	NaN	NaN	NaN	NaN	NaN	NaN	NaN	NaN	NaN	NaN	NaN	NaN	NaN	NaN	NaN	NaN	NaN	NaN	NaN	NaN	NaN	NaN	NaN	NaN	NaN	NaN	NaN	NaN	NaN	NaN
347.806	NaN	NaN	NaN	NaN	NaN	NaN	NaN	NaN	NaN	NaN	NaN	NaN	NaN	NaN	NaN	NaN	NaN	NaN	NaN	NaN	NaN	NaN	NaN	NaN	NaN	NaN	NaN	NaN	NaN	NaN	NaN	NaN	NaN	NaN	NaN	NaN	NaN	NaN	NaN	NaN	NaN	NaN	NaN	NaN	NaN	NaN	NaN	NaN	NaN
348.527	NaN	NaN	NaN	NaN	NaN	NaN	NaN	NaN	NaN	NaN	NaN	NaN	NaN	NaN	NaN	NaN	NaN	NaN	NaN	NaN	NaN	NaN	NaN	NaN	NaN	NaN	NaN	NaN	NaN	NaN	NaN	NaN	NaN	NaN	NaN	NaN	NaN	NaN	NaN	NaN	NaN	NaN	NaN	NaN	NaN	NaN	NaN	NaN	NaN
349.248	NaN	NaN	NaN	NaN	NaN	NaN	NaN	NaN	NaN	NaN	NaN	NaN	NaN	NaN	NaN	NaN	NaN	NaN	NaN	NaN	NaN	NaN	NaN	NaN	NaN	NaN	NaN	NaN	NaN	NaN	NaN	NaN	NaN	NaN	NaN	NaN	NaN	NaN	NaN	NaN	NaN	NaN	NaN	NaN	NaN	NaN	NaN	NaN	NaN
349.968	NaN	NaN	NaN	NaN	NaN	NaN	NaN	NaN	NaN	NaN	NaN	NaN	NaN	NaN	NaN	NaN	NaN	NaN	NaN	NaN	NaN	NaN	NaN	NaN	NaN	NaN	NaN	NaN	NaN	NaN	NaN	NaN	NaN	NaN	NaN	NaN	NaN	NaN	NaN	NaN	NaN	NaN	NaN	NaN	NaN	NaN	NaN	NaN	NaN
350.689	NaN	NaN	NaN	NaN	NaN	NaN	NaN	NaN	NaN	NaN	NaN	NaN	NaN	NaN	NaN	NaN	NaN	NaN	NaN	NaN	NaN	NaN	NaN	NaN	NaN	NaN	NaN	NaN	NaN	NaN	NaN	NaN	NaN	NaN	NaN	NaN	NaN	NaN	NaN	NaN	NaN	NaN	NaN	NaN	NaN	NaN	NaN	NaN	NaN
351.41	NaN	NaN	NaN	NaN	NaN	NaN	NaN	NaN	NaN	NaN	NaN	NaN	NaN	NaN	NaN	NaN	NaN	NaN	NaN	NaN	NaN	NaN	NaN	NaN	NaN	NaN	NaN	NaN	NaN	NaN	NaN	NaN	NaN	NaN	NaN	NaN	NaN	NaN	NaN	NaN	NaN	NaN	NaN	NaN	NaN	NaN	NaN	NaN	NaN
352.131	NaN	NaN	NaN	NaN	NaN	NaN	NaN	NaN	NaN	NaN	NaN	NaN	NaN	NaN	NaN	NaN	NaN	NaN	NaN	NaN	NaN	NaN	NaN	NaN	NaN	NaN	NaN	NaN	NaN	NaN	NaN	NaN	NaN	NaN	NaN	NaN	NaN	NaN	NaN	NaN	NaN	NaN	NaN	NaN	NaN	NaN	NaN	NaN	NaN
352.852	NaN	NaN	NaN	NaN	NaN	NaN	NaN	NaN	NaN	NaN	NaN	NaN	NaN	NaN	NaN	NaN	NaN	NaN	NaN	NaN	NaN	NaN	NaN	NaN	NaN	NaN	NaN	NaN	NaN	NaN	NaN	NaN	NaN	NaN	NaN	NaN	NaN	NaN	NaN	NaN	NaN	NaN	NaN	NaN	NaN	NaN	NaN	NaN	NaN
353.572	NaN	NaN	NaN	NaN	NaN	NaN	NaN	NaN	NaN	NaN	NaN	NaN	NaN	NaN	NaN	NaN	NaN	NaN	NaN	NaN	NaN	NaN	NaN	NaN	NaN	NaN	NaN	NaN	NaN	NaN	NaN	NaN	NaN	NaN	NaN	NaN	NaN	NaN	NaN	NaN	NaN	NaN	NaN	NaN	NaN	NaN	NaN	NaN	NaN
354.293	NaN	NaN	NaN	NaN	NaN	NaN	NaN	NaN	NaN	NaN	NaN	NaN	NaN	NaN	NaN	NaN	NaN	NaN	NaN	NaN	NaN	NaN	NaN	NaN	NaN	NaN	NaN	NaN	NaN	NaN	NaN	NaN	NaN	NaN	NaN	NaN	NaN	NaN	NaN	NaN	NaN	NaN	NaN	NaN	NaN	NaN	NaN	NaN	NaN
355.014	NaN	NaN	NaN	NaN	NaN	NaN	NaN	NaN	NaN	NaN	NaN	NaN	NaN	NaN	NaN	NaN	NaN	NaN	NaN	NaN	NaN	NaN	NaN	NaN	NaN	NaN	NaN	NaN	NaN	NaN	NaN	NaN	NaN	NaN	NaN	NaN	NaN	NaN	NaN	NaN	NaN	NaN	NaN	NaN	NaN	NaN	NaN	NaN	NaN
355.735	NaN	NaN	NaN	NaN	NaN	NaN	NaN	NaN	NaN	NaN	NaN	NaN	NaN	NaN	NaN	NaN	NaN	NaN	NaN	NaN	NaN	NaN	NaN	NaN	NaN	NaN	NaN	NaN	NaN	NaN	NaN	NaN	NaN	NaN	NaN	NaN	NaN	NaN	NaN	NaN	NaN	NaN	NaN	NaN	NaN	NaN	NaN	NaN	NaN
356.456	NaN	NaN	NaN	NaN	NaN	NaN	NaN	NaN	NaN	NaN	NaN	NaN	NaN	NaN	NaN	NaN	NaN	NaN	NaN	NaN	NaN	NaN	NaN	NaN	NaN	NaN	NaN	NaN	NaN	NaN	NaN	NaN	NaN	NaN	NaN	NaN	NaN	NaN	NaN	NaN	NaN	NaN	NaN	NaN	NaN	NaN	NaN	NaN	NaN
357.176	NaN	NaN	NaN	NaN	NaN	NaN	NaN	NaN	NaN	NaN	NaN	NaN	NaN	NaN	NaN	NaN	NaN	NaN	NaN	NaN	NaN	NaN	NaN	NaN	NaN	NaN	NaN	NaN	NaN	NaN	NaN	NaN	NaN	NaN	NaN	NaN	NaN	NaN	NaN	NaN	NaN	NaN	NaN	NaN	NaN	NaN	NaN	NaN	NaN
357.897	NaN	NaN	NaN	NaN	NaN	NaN	NaN	NaN	NaN	NaN	NaN	NaN	NaN	NaN	NaN	NaN	NaN	NaN	NaN	NaN	NaN	NaN	NaN	NaN	NaN	NaN	NaN	NaN	NaN	NaN	NaN	NaN	NaN	NaN	NaN	NaN	NaN	NaN	NaN	NaN	NaN	NaN	NaN	NaN	NaN	NaN	NaN	NaN	NaN
358.618	NaN	NaN	NaN	NaN	NaN	NaN	NaN	NaN	NaN	NaN	NaN	NaN	NaN	NaN	NaN	NaN	NaN	NaN	NaN	NaN	NaN	NaN	NaN	NaN	NaN	NaN	NaN	NaN	NaN	NaN	NaN	NaN	NaN	NaN	NaN	NaN	NaN	NaN	NaN	NaN	NaN	NaN	NaN	NaN	NaN	NaN	NaN	NaN	NaN
359.339	NaN	NaN	NaN	NaN	NaN	NaN	NaN	NaN	NaN	NaN	NaN	NaN	NaN	NaN	NaN	NaN	NaN	NaN	NaN	NaN	NaN	NaN	NaN	NaN	NaN	NaN	NaN	NaN	NaN	NaN	NaN	NaN	NaN	NaN	NaN	NaN	NaN	NaN	NaN	NaN	NaN	NaN	NaN	NaN	NaN	NaN	NaN	NaN	NaN
360.06	NaN	NaN	NaN	NaN	NaN	NaN	NaN	NaN	NaN	NaN	NaN	NaN	NaN	NaN	NaN	NaN	NaN	NaN	NaN	NaN	NaN	NaN	NaN	NaN	NaN	NaN	NaN	NaN	NaN	NaN	NaN	NaN	NaN	NaN	NaN	NaN	NaN	NaN	NaN	NaN	NaN	NaN	NaN	NaN	NaN	NaN	NaN	NaN	NaN
360.78	NaN	NaN	NaN	NaN	NaN	NaN	NaN	NaN	NaN	NaN	NaN	NaN	NaN	NaN	NaN	NaN	NaN	NaN	NaN	NaN	NaN	NaN	NaN	NaN	NaN	NaN	NaN	NaN	NaN	NaN	NaN	NaN	NaN	NaN	NaN	NaN	NaN	NaN	NaN	NaN	NaN	NaN	NaN	NaN	NaN	NaN	NaN	NaN	NaN
361.501	NaN	NaN	NaN	NaN	NaN	NaN	NaN	NaN	NaN	NaN	NaN	NaN	NaN	NaN	NaN	NaN	NaN	NaN	NaN	NaN	NaN	NaN	NaN	NaN	NaN	NaN	NaN	NaN	NaN	NaN	NaN	NaN	NaN	NaN	NaN	NaN	NaN	NaN	NaN	NaN	NaN	NaN	NaN	NaN	NaN	NaN	NaN	NaN	NaN
362.222	NaN	NaN	NaN	NaN	NaN	NaN	NaN	NaN	NaN	NaN	NaN	NaN	NaN	NaN	NaN	NaN	NaN	NaN	NaN	NaN	NaN	NaN	NaN	NaN	NaN	NaN	NaN	NaN	NaN	NaN	NaN	NaN	NaN	NaN	NaN	NaN	NaN	NaN	NaN	NaN	NaN	NaN	NaN	NaN	NaN	NaN	NaN	NaN	NaN
362.943	NaN	NaN	NaN	NaN	NaN	NaN	NaN	NaN	NaN	NaN	NaN	NaN	NaN	NaN	NaN	NaN	NaN	NaN	NaN	NaN	NaN	NaN	NaN	NaN	NaN	NaN	NaN	NaN	NaN	NaN	NaN	NaN	NaN	NaN	NaN	NaN	NaN	NaN	NaN	NaN	NaN	NaN	NaN	NaN	NaN	NaN	NaN	NaN	NaN
363.664	NaN	NaN	NaN	NaN	NaN	NaN	NaN	NaN	NaN	NaN	NaN	NaN	NaN	NaN	NaN	NaN	NaN	NaN	NaN	NaN	NaN	NaN	NaN	NaN	NaN	NaN	NaN	NaN	NaN	NaN	NaN	NaN	NaN	NaN	NaN	NaN	NaN	NaN	NaN	NaN	NaN	NaN	NaN	NaN	NaN	NaN	NaN	NaN	NaN
364.384	NaN	NaN	NaN	NaN	NaN	NaN	NaN	NaN	NaN	NaN	NaN	NaN	NaN	NaN	NaN	NaN	NaN	NaN	NaN	NaN	NaN	NaN	NaN	NaN	NaN	NaN	NaN	NaN	NaN	NaN	NaN	NaN	NaN	NaN	NaN	NaN	NaN	NaN	NaN	NaN	NaN	NaN	NaN	NaN	NaN	NaN	NaN	NaN	NaN
365.105	NaN	NaN	NaN	NaN	NaN	NaN	NaN	NaN	NaN	NaN	NaN	NaN	NaN	NaN	NaN	NaN	NaN	NaN	NaN	NaN	NaN	NaN	NaN	NaN	NaN	NaN	NaN	NaN	NaN	NaN	NaN	NaN	NaN	NaN	NaN	NaN	NaN	NaN	NaN	NaN	NaN	NaN	NaN	NaN	NaN	NaN	NaN	NaN	NaN
365.826	NaN	NaN	NaN	NaN	NaN	NaN	NaN	NaN	NaN	NaN	NaN	NaN	NaN	NaN	NaN	NaN	NaN	NaN	NaN	NaN	NaN	NaN	NaN	NaN	NaN	NaN	NaN	NaN	NaN	NaN	NaN	NaN	NaN	NaN	NaN	NaN	NaN	NaN	NaN	NaN	NaN	NaN	NaN	NaN	NaN	NaN	NaN	NaN	NaN
366.547	NaN	NaN	NaN	NaN	NaN	NaN	NaN	NaN	NaN	NaN	NaN	NaN	NaN	NaN	NaN	NaN	NaN	NaN	NaN	NaN	NaN	NaN	NaN	NaN	NaN	NaN	NaN	NaN	NaN	NaN	NaN	NaN	NaN	NaN	NaN	NaN	NaN	NaN	NaN	NaN	NaN	NaN	NaN	NaN	NaN	NaN	NaN	NaN	NaN
367.268	NaN	NaN	NaN	NaN	NaN	NaN	NaN	NaN	NaN	NaN	NaN	NaN	NaN	NaN	NaN	NaN	NaN	NaN	NaN	NaN	NaN	NaN	NaN	NaN	NaN	NaN	NaN	NaN	NaN	NaN	NaN	NaN	NaN	NaN	NaN	NaN	NaN	NaN	NaN	NaN	NaN	NaN	NaN	NaN	NaN	NaN	NaN	NaN	NaN
367.988	NaN	NaN	NaN	NaN	NaN	NaN	NaN	NaN	NaN	NaN	NaN	NaN	NaN	NaN	NaN	NaN	NaN	NaN	NaN	NaN	NaN	NaN	NaN	NaN	NaN	NaN	NaN	NaN	NaN	NaN	NaN	NaN	NaN	NaN	NaN	NaN	NaN	NaN	NaN	NaN	NaN	NaN	NaN	NaN	NaN	NaN	NaN	NaN	NaN
368.709	NaN	NaN	NaN	NaN	NaN	NaN	NaN	NaN	NaN	NaN	NaN	NaN	NaN	NaN	NaN	NaN	NaN	NaN	NaN	NaN	NaN	NaN	NaN	NaN	NaN	NaN	NaN	NaN	NaN	NaN	NaN	NaN	NaN	NaN	NaN	NaN	NaN	NaN	NaN	NaN	NaN	NaN	NaN	NaN	NaN	NaN	NaN	NaN	NaN
369.43	NaN	NaN	NaN	NaN	NaN	NaN	NaN	NaN	NaN	NaN	NaN	NaN	NaN	NaN	NaN	NaN	NaN	NaN	NaN	NaN	NaN	NaN	NaN	NaN	NaN	NaN	NaN	NaN	NaN	NaN	NaN	NaN	NaN	NaN	NaN	NaN	NaN	NaN	NaN	NaN	NaN	NaN	NaN	NaN	NaN	NaN	NaN	NaN	NaN
370.151	NaN	NaN	NaN	NaN	NaN	NaN	NaN	NaN	NaN	NaN	NaN	NaN	NaN	NaN	NaN	NaN	NaN	NaN	NaN	NaN	NaN	NaN	NaN	NaN	NaN	NaN	NaN	NaN	NaN	NaN	NaN	NaN	NaN	NaN	NaN	NaN	NaN	NaN	NaN	NaN	NaN	NaN	NaN	NaN	NaN	NaN	NaN	NaN	NaN
370.872	NaN	NaN	NaN	NaN	NaN	NaN	NaN	NaN	NaN	NaN	NaN	NaN	NaN	NaN	NaN	NaN	NaN	NaN	NaN	NaN	NaN	NaN	NaN	NaN	NaN	NaN	NaN	NaN	NaN	NaN	NaN	NaN	NaN	NaN	NaN	NaN	NaN	NaN	NaN	NaN	NaN	NaN	NaN	NaN	NaN	NaN	NaN	NaN	NaN
371.592	NaN	NaN	NaN	NaN	NaN	NaN	NaN	NaN	NaN	NaN	NaN	NaN	NaN	NaN	NaN	NaN	NaN	NaN	NaN	NaN	NaN	NaN	NaN	NaN	NaN	NaN	NaN	NaN	NaN	NaN	NaN	NaN	NaN	NaN	NaN	NaN	NaN	NaN	NaN	NaN	NaN	NaN	NaN	NaN	NaN	NaN	NaN	NaN	NaN
372.313	NaN	NaN	NaN	NaN	NaN	NaN	NaN	NaN	NaN	NaN	NaN	NaN	NaN	NaN	NaN	NaN	NaN	NaN	NaN	NaN	NaN	NaN	NaN	NaN	NaN	NaN	NaN	NaN	NaN	NaN	NaN	NaN	NaN	NaN	NaN	NaN	NaN	NaN	NaN	NaN	NaN	NaN	NaN	NaN	NaN	NaN	NaN	NaN	NaN
373.034	NaN	NaN	NaN	NaN	NaN	NaN	NaN	NaN	NaN	NaN	NaN	NaN	NaN	NaN	NaN	NaN	NaN	NaN	NaN	NaN	NaN	NaN	NaN	NaN	NaN	NaN	NaN	NaN	NaN	NaN	NaN	NaN	NaN	NaN	NaN	NaN	NaN	NaN	NaN	NaN	NaN	NaN	NaN	NaN	NaN	NaN	NaN	NaN	NaN
373.755	NaN	NaN	NaN	NaN	NaN	NaN	NaN	NaN	NaN	NaN	NaN	NaN	NaN	NaN	NaN	NaN	NaN	NaN	NaN	NaN	NaN	NaN	NaN	NaN	NaN	NaN	NaN	NaN	NaN	NaN	NaN	NaN	NaN	NaN	NaN	NaN	NaN	NaN	NaN	NaN	NaN	NaN	NaN	NaN	NaN	NaN	NaN	NaN	NaN
374.476	NaN	NaN	NaN	NaN	NaN	NaN	NaN	NaN	NaN	NaN	NaN	NaN	NaN	NaN	NaN	NaN	NaN	NaN	NaN	NaN	NaN	NaN	NaN	NaN	NaN	NaN	NaN	NaN	NaN	NaN	NaN	NaN	NaN	NaN	NaN	NaN	NaN	NaN	NaN	NaN	NaN	NaN	NaN	NaN	NaN	NaN	NaN	NaN	NaN
375.196	NaN	NaN	NaN	NaN	NaN	NaN	NaN	NaN	NaN	NaN	NaN	NaN	NaN	NaN	NaN	NaN	NaN	NaN	NaN	NaN	NaN	NaN	NaN	NaN	NaN	NaN	NaN	NaN	NaN	NaN	NaN	NaN	NaN	NaN	NaN	NaN	NaN	NaN	NaN	NaN	NaN	NaN	NaN	NaN	NaN	NaN	NaN	NaN	NaN
375.917	NaN	NaN	NaN	NaN	NaN	NaN	NaN	NaN	NaN	NaN	NaN	NaN	NaN	NaN	NaN	NaN	NaN	NaN	NaN	NaN	NaN	NaN	NaN	NaN	NaN	NaN	NaN	NaN	NaN	NaN	NaN	NaN	NaN	NaN	NaN	NaN	NaN	NaN	NaN	NaN	NaN	NaN	NaN	NaN	NaN	NaN	NaN	NaN	NaN
376.638	NaN	NaN	NaN	NaN	NaN	NaN	NaN	NaN	NaN	NaN	NaN	NaN	NaN	NaN	NaN	NaN	NaN	NaN	NaN	NaN	NaN	NaN	NaN	NaN	NaN	NaN	NaN	NaN	NaN	NaN	NaN	NaN	NaN	NaN	NaN	NaN	NaN	NaN	NaN	NaN	NaN	NaN	NaN	NaN	NaN	NaN	NaN	NaN	NaN
377.359	NaN	NaN	NaN	NaN	NaN	NaN	NaN	NaN	NaN	NaN	NaN	NaN	NaN	NaN	NaN	NaN	NaN	NaN	NaN	NaN	NaN	NaN	NaN	NaN	NaN	NaN	NaN	NaN	NaN	NaN	NaN	NaN	NaN	NaN	NaN	NaN	NaN	NaN	NaN	NaN	NaN	NaN	NaN	NaN	NaN	NaN	NaN	NaN	NaN
378.08	NaN	NaN	NaN	NaN	NaN	NaN	NaN	NaN	NaN	NaN	NaN	NaN	NaN	NaN	NaN	NaN	NaN	NaN	NaN	NaN	NaN	NaN	NaN	NaN	NaN	NaN	NaN	NaN	NaN	NaN	NaN	NaN	NaN	NaN	NaN	NaN	NaN	NaN	NaN	NaN	NaN	NaN	NaN	NaN	NaN	NaN	NaN	NaN	NaN
378.8	NaN	NaN	NaN	NaN	NaN	NaN	NaN	NaN	NaN	NaN	NaN	NaN	NaN	NaN	NaN	NaN	NaN	NaN	NaN	NaN	NaN	NaN	NaN	NaN	NaN	NaN	NaN	NaN	NaN	NaN	NaN	NaN	NaN	NaN	NaN	NaN	NaN	NaN	NaN	NaN	NaN	NaN	NaN	NaN	NaN	NaN	NaN	NaN	NaN
379.521	NaN	NaN	NaN	NaN	NaN	NaN	NaN	NaN	NaN	NaN	NaN	NaN	NaN	NaN	NaN	NaN	NaN	NaN	NaN	NaN	NaN	NaN	NaN	NaN	NaN	NaN	NaN	NaN	NaN	NaN	NaN	NaN	NaN	NaN	NaN	NaN	NaN	NaN	NaN	NaN	NaN	NaN	NaN	NaN	NaN	NaN	NaN	NaN	NaN
380.242	NaN	NaN	NaN	NaN	NaN	NaN	NaN	NaN	NaN	NaN	NaN	NaN	NaN	NaN	NaN	NaN	NaN	NaN	NaN	NaN	NaN	NaN	NaN	NaN	NaN	NaN	NaN	NaN	NaN	NaN	NaN	NaN	NaN	NaN	NaN	NaN	NaN	NaN	NaN	NaN	NaN	NaN	NaN	NaN	NaN	NaN	NaN	NaN	NaN
380.963	NaN	NaN	NaN	NaN	NaN	NaN	NaN	NaN	NaN	NaN	NaN	NaN	NaN	NaN	NaN	NaN	NaN	NaN	NaN	NaN	NaN	NaN	NaN	NaN	NaN	NaN	NaN	NaN	NaN	NaN	NaN	NaN	NaN	NaN	NaN	NaN	NaN	NaN	NaN	NaN	NaN	NaN	NaN	NaN	NaN	NaN	NaN	NaN	NaN
381.684	NaN	NaN	NaN	NaN	NaN	NaN	NaN	NaN	NaN	NaN	NaN	NaN	NaN	NaN	NaN	NaN	NaN	NaN	NaN	NaN	NaN	NaN	NaN	NaN	NaN	NaN	NaN	NaN	NaN	NaN	NaN	NaN	NaN	NaN	NaN	NaN	NaN	NaN	NaN	NaN	NaN	NaN	NaN	NaN	NaN	NaN	NaN	NaN	NaN
382.404	NaN	NaN	NaN	NaN	NaN	NaN	NaN	NaN	NaN	NaN	NaN	NaN	NaN	NaN	NaN	NaN	NaN	NaN	NaN	NaN	NaN	NaN	NaN	NaN	NaN	NaN	NaN	NaN	NaN	NaN	NaN	NaN	NaN	NaN	NaN	NaN	NaN	NaN	NaN	NaN	NaN	NaN	NaN	NaN	NaN	NaN	NaN	NaN	NaN
383.125	NaN	NaN	NaN	NaN	NaN	NaN	NaN	NaN	NaN	NaN	NaN	NaN	NaN	NaN	NaN	NaN	NaN	NaN	NaN	NaN	NaN	NaN	NaN	NaN	NaN	NaN	NaN	NaN	NaN	NaN	NaN	NaN	NaN	NaN	NaN	NaN	NaN	NaN	NaN	NaN	NaN	NaN	NaN	NaN	NaN	NaN	NaN	NaN	NaN
383.846	NaN	NaN	NaN	NaN	NaN	NaN	NaN	NaN	NaN	NaN	NaN	NaN	NaN	NaN	NaN	NaN	NaN	NaN	NaN	NaN	NaN	NaN	NaN	NaN	NaN	NaN	NaN	NaN	NaN	NaN	NaN	NaN	NaN	NaN	NaN	NaN	NaN	NaN	NaN	NaN	NaN	NaN	NaN	NaN	NaN	NaN	NaN	NaN	NaN
384.567	NaN	NaN	NaN	NaN	NaN	NaN	NaN	NaN	NaN	NaN	NaN	NaN	NaN	NaN	NaN	NaN	NaN	NaN	NaN	NaN	NaN	NaN	NaN	NaN	NaN	NaN	NaN	NaN	NaN	NaN	NaN	NaN	NaN	NaN	NaN	NaN	NaN	NaN	NaN	NaN	NaN	NaN	NaN	NaN	NaN	NaN	NaN	NaN	NaN
385.288	NaN	NaN	NaN	NaN	NaN	NaN	NaN	NaN	NaN	NaN	NaN	NaN	NaN	NaN	NaN	NaN	NaN	NaN	NaN	NaN	NaN	NaN	NaN	NaN	NaN	NaN	NaN	NaN	NaN	NaN	NaN	NaN	NaN	NaN	NaN	NaN	NaN	NaN	NaN	NaN	NaN	NaN	NaN	NaN	NaN	NaN	NaN	NaN	NaN
386.008	NaN	NaN	NaN	NaN	NaN	NaN	NaN	NaN	NaN	NaN	NaN	NaN	NaN	NaN	NaN	NaN	NaN	NaN	NaN	NaN	NaN	NaN	NaN	NaN	NaN	NaN	NaN	NaN	NaN	NaN	NaN	NaN	NaN	NaN	NaN	NaN	NaN	NaN	NaN	NaN	NaN	NaN	NaN	NaN	NaN	NaN	NaN	NaN	NaN
386.729	NaN	NaN	NaN	NaN	NaN	NaN	NaN	NaN	NaN	NaN	NaN	NaN	NaN	NaN	NaN	NaN	NaN	NaN	NaN	NaN	NaN	NaN	NaN	NaN	NaN	NaN	NaN	NaN	NaN	NaN	NaN	NaN	NaN	NaN	NaN	NaN	NaN	NaN	NaN	NaN	NaN	NaN	NaN	NaN	NaN	NaN	NaN	NaN	NaN
387.45	NaN	NaN	NaN	NaN	NaN	NaN	NaN	NaN	NaN	NaN	NaN	NaN	NaN	NaN	NaN	NaN	NaN	NaN	NaN	NaN	NaN	NaN	NaN	NaN	NaN	NaN	NaN	NaN	NaN	NaN	NaN	NaN	NaN	NaN	NaN	NaN	NaN	NaN	NaN	NaN	NaN	NaN	NaN	NaN	NaN	NaN	NaN	NaN	NaN
388.171	NaN	NaN	NaN	NaN	NaN	NaN	NaN	NaN	NaN	NaN	NaN	NaN	NaN	NaN	NaN	NaN	NaN	NaN	NaN	NaN	NaN	NaN	NaN	NaN	NaN	NaN	NaN	NaN	NaN	NaN	NaN	NaN	NaN	NaN	NaN	NaN	NaN	NaN	NaN	NaN	NaN	NaN	NaN	NaN	NaN	NaN	NaN	NaN	NaN
388.892	NaN	NaN	NaN	NaN	NaN	NaN	NaN	NaN	NaN	NaN	NaN	NaN	NaN	NaN	NaN	NaN	NaN	NaN	NaN	NaN	NaN	NaN	NaN	NaN	NaN	NaN	NaN	NaN	NaN	NaN	NaN	NaN	NaN	NaN	NaN	NaN	NaN	NaN	NaN	NaN	NaN	NaN	NaN	NaN	NaN	NaN	NaN	NaN	NaN
389.612	NaN	NaN	NaN	NaN	NaN	NaN	NaN	NaN	NaN	NaN	NaN	NaN	NaN	NaN	NaN	NaN	NaN	NaN	NaN	NaN	NaN	NaN	NaN	NaN	NaN	NaN	NaN	NaN	NaN	NaN	NaN	NaN	NaN	NaN	NaN	NaN	NaN	NaN	NaN	NaN	NaN	NaN	NaN	NaN	NaN	NaN	NaN	NaN	NaN
390.333	NaN	NaN	NaN	NaN	NaN	NaN	NaN	NaN	NaN	NaN	NaN	NaN	NaN	NaN	NaN	NaN	NaN	NaN	NaN	NaN	NaN	NaN	NaN	NaN	NaN	NaN	NaN	NaN	NaN	NaN	NaN	NaN	NaN	NaN	NaN	NaN	NaN	NaN	NaN	NaN	NaN	NaN	NaN	NaN	NaN	NaN	NaN	NaN	NaN
391.054	NaN	NaN	NaN	NaN	NaN	NaN	NaN	NaN	NaN	NaN	NaN	NaN	NaN	NaN	NaN	NaN	NaN	NaN	NaN	NaN	NaN	NaN	NaN	NaN	NaN	NaN	NaN	NaN	NaN	NaN	NaN	NaN	NaN	NaN	NaN	NaN	NaN	NaN	NaN	NaN	NaN	NaN	NaN	NaN	NaN	NaN	NaN	NaN	NaN
391.775	NaN	NaN	NaN	NaN	NaN	NaN	NaN	NaN	NaN	NaN	NaN	NaN	NaN	NaN	NaN	NaN	NaN	NaN	NaN	NaN	NaN	NaN	NaN	NaN	NaN	NaN	NaN	NaN	NaN	NaN	NaN	NaN	NaN	NaN	NaN	NaN	NaN	NaN	NaN	NaN	NaN	NaN	NaN	NaN	NaN	NaN	NaN	NaN	NaN
392.496	NaN	NaN	NaN	NaN	NaN	NaN	NaN	NaN	NaN	NaN	NaN	NaN	NaN	NaN	NaN	NaN	NaN	NaN	NaN	NaN	NaN	NaN	NaN	NaN	NaN	NaN	NaN	NaN	NaN	NaN	NaN	NaN	NaN	NaN	NaN	NaN	NaN	NaN	NaN	NaN	NaN	NaN	NaN	NaN	NaN	NaN	NaN	NaN	NaN
393.216	NaN	NaN	NaN	NaN	NaN	NaN	NaN	NaN	NaN	NaN	NaN	NaN	NaN	NaN	NaN	NaN	NaN	NaN	NaN	NaN	NaN	NaN	NaN	NaN	NaN	NaN	NaN	NaN	NaN	NaN	NaN	NaN	NaN	NaN	NaN	NaN	NaN	NaN	NaN	NaN	NaN	NaN	NaN	NaN	NaN	NaN	NaN	NaN	NaN
393.937	NaN	NaN	NaN	NaN	NaN	NaN	NaN	NaN	NaN	NaN	NaN	NaN	NaN	NaN	NaN	NaN	NaN	NaN	NaN	NaN	NaN	NaN	NaN	NaN	NaN	NaN	NaN	NaN	NaN	NaN	NaN	NaN	NaN	NaN	NaN	NaN	NaN	NaN	NaN	NaN	NaN	NaN	NaN	NaN	NaN	NaN	NaN	NaN	NaN
394.658	NaN	NaN	NaN	NaN	NaN	NaN	NaN	NaN	NaN	NaN	NaN	NaN	NaN	NaN	NaN	NaN	NaN	NaN	NaN	NaN	NaN	NaN	NaN	NaN	NaN	NaN	NaN	NaN	NaN	NaN	NaN	NaN	NaN	NaN	NaN	NaN	NaN	NaN	NaN	NaN	NaN	NaN	NaN	NaN	NaN	NaN	NaN	NaN	NaN
395.379	NaN	NaN	NaN	NaN	NaN	NaN	NaN	NaN	NaN	NaN	NaN	NaN	NaN	NaN	NaN	NaN	NaN	NaN	NaN	NaN	NaN	NaN	NaN	NaN	NaN	NaN	NaN	NaN	NaN	NaN	NaN	NaN	NaN	NaN	NaN	NaN	NaN	NaN	NaN	NaN	NaN	NaN	NaN	NaN	NaN	NaN	NaN	NaN	NaN
396.1	NaN	NaN	NaN	NaN	NaN	NaN	NaN	NaN	NaN	NaN	NaN	NaN	NaN	NaN	NaN	NaN	NaN	NaN	NaN	NaN	NaN	NaN	NaN	NaN	NaN	NaN	NaN	NaN	NaN	NaN	NaN	NaN	NaN	NaN	NaN	NaN	NaN	NaN	NaN	NaN	NaN	NaN	NaN	NaN	NaN	NaN	NaN	NaN	NaN
396.82	NaN	NaN	NaN	NaN	NaN	NaN	NaN	NaN	NaN	NaN	NaN	NaN	NaN	NaN	NaN	NaN	NaN	NaN	NaN	NaN	NaN	NaN	NaN	NaN	NaN	NaN	NaN	NaN	NaN	NaN	NaN	NaN	NaN	NaN	NaN	NaN	NaN	NaN	NaN	NaN	NaN	NaN	NaN	NaN	NaN	NaN	NaN	NaN	NaN
397.541	NaN	NaN	NaN	NaN	NaN	NaN	NaN	NaN	NaN	NaN	NaN	NaN	NaN	NaN	NaN	NaN	NaN	NaN	NaN	NaN	NaN	NaN	NaN	NaN	NaN	NaN	NaN	NaN	NaN	NaN	NaN	NaN	NaN	NaN	NaN	NaN	NaN	NaN	NaN	NaN	NaN	NaN	NaN	NaN	NaN	NaN	NaN	NaN	NaN
398.262	NaN	NaN	NaN	NaN	NaN	NaN	NaN	NaN	NaN	NaN	NaN	NaN	NaN	NaN	NaN	NaN	NaN	NaN	NaN	NaN	NaN	NaN	NaN	NaN	NaN	NaN	NaN	NaN	NaN	NaN	NaN	NaN	NaN	NaN	NaN	NaN	NaN	NaN	NaN	NaN	NaN	NaN	NaN	NaN	NaN	NaN	NaN	NaN	NaN
398.983	NaN	NaN	NaN	NaN	NaN	NaN	NaN	NaN	NaN	NaN	NaN	NaN	NaN	NaN	NaN	NaN	NaN	NaN	NaN	NaN	NaN	NaN	NaN	NaN	NaN	NaN	NaN	NaN	NaN	NaN	NaN	NaN	NaN	NaN	NaN	NaN	NaN	NaN	NaN	NaN	NaN	NaN	NaN	NaN	NaN	NaN	NaN	NaN	NaN
399.704	NaN	NaN	NaN	NaN	NaN	NaN	NaN	NaN	NaN	NaN	NaN	NaN	NaN	NaN	NaN	NaN	NaN	NaN	NaN	NaN	NaN	NaN	NaN	NaN	NaN	NaN	NaN	NaN	NaN	NaN	NaN	NaN	NaN	NaN	NaN	NaN	NaN	NaN	NaN	NaN	NaN	NaN	NaN	NaN	NaN	NaN	NaN	NaN	NaN
400.424	NaN	NaN	NaN	NaN	NaN	NaN	NaN	NaN	NaN	NaN	NaN	NaN	NaN	NaN	NaN	NaN	NaN	NaN	NaN	NaN	NaN	NaN	NaN	NaN	NaN	NaN	NaN	NaN	NaN	NaN	NaN	NaN	NaN	NaN	NaN	NaN	NaN	NaN	NaN	NaN	NaN	NaN	NaN	NaN	NaN	NaN	NaN	NaN	NaN
401.145	NaN	NaN	NaN	NaN	NaN	NaN	NaN	NaN	NaN	NaN	NaN	NaN	NaN	NaN	NaN	NaN	NaN	NaN	NaN	NaN	NaN	NaN	NaN	NaN	NaN	NaN	NaN	NaN	NaN	NaN	NaN	NaN	NaN	NaN	NaN	NaN	NaN	NaN	NaN	NaN	NaN	NaN	NaN	NaN	NaN	NaN	NaN	NaN	NaN
401.866	NaN	NaN	NaN	NaN	NaN	NaN	NaN	NaN	NaN	NaN	NaN	NaN	NaN	NaN	NaN	NaN	NaN	NaN	NaN	NaN	NaN	NaN	NaN	NaN	NaN	NaN	NaN	NaN	NaN	NaN	NaN	NaN	NaN	NaN	NaN	NaN	NaN	NaN	NaN	NaN	NaN	NaN	NaN	NaN	NaN	NaN	NaN	NaN	NaN
402.587	NaN	NaN	NaN	NaN	NaN	NaN	NaN	NaN	NaN	NaN	NaN	NaN	NaN	NaN	NaN	NaN	NaN	NaN	NaN	NaN	NaN	NaN	NaN	NaN	NaN	NaN	NaN	NaN	NaN	NaN	NaN	NaN	NaN	NaN	NaN	NaN	NaN	NaN	NaN	NaN	NaN	NaN	NaN	NaN	NaN	NaN	NaN	NaN	NaN
403.308	NaN	NaN	NaN	NaN	NaN	NaN	NaN	NaN	NaN	NaN	NaN	NaN	NaN	NaN	NaN	NaN	NaN	NaN	NaN	NaN	NaN	NaN	NaN	NaN	NaN	NaN	NaN	NaN	NaN	NaN	NaN	NaN	NaN	NaN	NaN	NaN	NaN	NaN	NaN	NaN	NaN	NaN	NaN	NaN	NaN	NaN	NaN	NaN	NaN
404.028	NaN	NaN	NaN	NaN	NaN	NaN	NaN	NaN	NaN	NaN	NaN	NaN	NaN	NaN	NaN	NaN	NaN	NaN	NaN	NaN	NaN	NaN	NaN	NaN	NaN	NaN	NaN	NaN	NaN	NaN	NaN	NaN	NaN	NaN	NaN	NaN	NaN	NaN	NaN	NaN	NaN	NaN	NaN	NaN	NaN	NaN	NaN	NaN	NaN
404.749	NaN	NaN	NaN	NaN	NaN	NaN	NaN	NaN	NaN	NaN	NaN	NaN	NaN	NaN	NaN	NaN	NaN	NaN	NaN	NaN	NaN	NaN	NaN	NaN	NaN	NaN	NaN	NaN	NaN	NaN	NaN	NaN	NaN	NaN	NaN	NaN	NaN	NaN	NaN	NaN	NaN	NaN	NaN	NaN	NaN	NaN	NaN	NaN	NaN
405.47	NaN	NaN	NaN	NaN	NaN	NaN	NaN	NaN	NaN	NaN	NaN	NaN	NaN	NaN	NaN	NaN	NaN	NaN	NaN	NaN	NaN	NaN	NaN	NaN	NaN	NaN	NaN	NaN	NaN	NaN	NaN	NaN	NaN	NaN	NaN	NaN	NaN	NaN	NaN	NaN	NaN	NaN	NaN	NaN	NaN	NaN	NaN	NaN	NaN
406.191	NaN	NaN	NaN	NaN	NaN	NaN	NaN	NaN	NaN	NaN	NaN	NaN	NaN	NaN	NaN	NaN	NaN	NaN	NaN	NaN	NaN	NaN	NaN	NaN	NaN	NaN	NaN	NaN	NaN	NaN	NaN	NaN	NaN	NaN	NaN	NaN	NaN	NaN	NaN	NaN	NaN	NaN	NaN	NaN	NaN	NaN	NaN	NaN	NaN
406.912	NaN	NaN	NaN	NaN	NaN	NaN	NaN	NaN	NaN	NaN	NaN	NaN	NaN	NaN	NaN	NaN	NaN	NaN	NaN	NaN	NaN	NaN	NaN	NaN	NaN	NaN	NaN	NaN	NaN	NaN	NaN	NaN	NaN	NaN	NaN	NaN	NaN	NaN	NaN	NaN	NaN	NaN	NaN	NaN	NaN	NaN	NaN	NaN	NaN
407.632	NaN	NaN	NaN	NaN	NaN	NaN	NaN	NaN	NaN	NaN	NaN	NaN	NaN	NaN	NaN	NaN	NaN	NaN	NaN	NaN	NaN	NaN	NaN	NaN	NaN	NaN	NaN	NaN	NaN	NaN	NaN	NaN	NaN	NaN	NaN	NaN	NaN	NaN	NaN	NaN	NaN	NaN	NaN	NaN	NaN	NaN	NaN	NaN	NaN
408.353	NaN	NaN	NaN	NaN	NaN	NaN	NaN	NaN	NaN	NaN	NaN	NaN	NaN	NaN	NaN	NaN	NaN	NaN	NaN	NaN	NaN	NaN	NaN	NaN	NaN	NaN	NaN	NaN	NaN	NaN	NaN	NaN	NaN	NaN	NaN	NaN	NaN	NaN	NaN	NaN	NaN	NaN	NaN	NaN	NaN	NaN	NaN	NaN	NaN
409.074	NaN	NaN	NaN	NaN	NaN	NaN	NaN	NaN	NaN	NaN	NaN	NaN	NaN	NaN	NaN	NaN	NaN	NaN	NaN	NaN	NaN	NaN	NaN	NaN	NaN	NaN	NaN	NaN	NaN	NaN	NaN	NaN	NaN	NaN	NaN	NaN	NaN	NaN	NaN	NaN	NaN	NaN	NaN	NaN	NaN	NaN	NaN	NaN	NaN
409.795	NaN	NaN	NaN	NaN	NaN	NaN	NaN	NaN	NaN	NaN	NaN	NaN	NaN	NaN	NaN	NaN	NaN	NaN	NaN	NaN	NaN	NaN	NaN	NaN	NaN	NaN	NaN	NaN	NaN	NaN	NaN	NaN	NaN	NaN	NaN	NaN	NaN	NaN	NaN	NaN	NaN	NaN	NaN	NaN	NaN	NaN	NaN	NaN	NaN
410.516	NaN	NaN	NaN	NaN	NaN	NaN	NaN	NaN	NaN	NaN	NaN	NaN	NaN	NaN	NaN	NaN	NaN	NaN	NaN	NaN	NaN	NaN	NaN	NaN	NaN	NaN	NaN	NaN	NaN	NaN	NaN	NaN	NaN	NaN	NaN	NaN	NaN	NaN	NaN	NaN	NaN	NaN	NaN	NaN	NaN	NaN	NaN	NaN	NaN
411.236	NaN	NaN	NaN	NaN	NaN	NaN	NaN	NaN	NaN	NaN	NaN	NaN	NaN	NaN	NaN	NaN	NaN	NaN	NaN	NaN	NaN	NaN	NaN	NaN	NaN	NaN	NaN	NaN	NaN	NaN	NaN	NaN	NaN	NaN	NaN	NaN	NaN	NaN	NaN	NaN	NaN	NaN	NaN	NaN	NaN	NaN	NaN	NaN	NaN
411.957	NaN	NaN	NaN	NaN	NaN	NaN	NaN	NaN	NaN	NaN	NaN	NaN	NaN	NaN	NaN	NaN	NaN	NaN	NaN	NaN	NaN	NaN	NaN	NaN	NaN	NaN	NaN	NaN	NaN	NaN	NaN	NaN	NaN	NaN	NaN	NaN	NaN	NaN	NaN	NaN	NaN	NaN	NaN	NaN	NaN	NaN	NaN	NaN	NaN
412.678	NaN	NaN	NaN	NaN	NaN	NaN	NaN	NaN	NaN	NaN	NaN	NaN	NaN	NaN	NaN	NaN	NaN	NaN	NaN	NaN	NaN	NaN	NaN	NaN	NaN	NaN	NaN	NaN	NaN	NaN	NaN	NaN	NaN	NaN	NaN	NaN	NaN	NaN	NaN	NaN	NaN	NaN	NaN	NaN	NaN	NaN	NaN	NaN	NaN
413.399	NaN	NaN	NaN	NaN	NaN	NaN	NaN	NaN	NaN	NaN	NaN	NaN	NaN	NaN	NaN	NaN	NaN	NaN	NaN	NaN	NaN	NaN	NaN	NaN	NaN	NaN	NaN	NaN	NaN	NaN	NaN	NaN	NaN	NaN	NaN	NaN	NaN	NaN	NaN	NaN	NaN	NaN	NaN	NaN	NaN	NaN	NaN	NaN	NaN
414.12	NaN	NaN	NaN	NaN	NaN	NaN	NaN	NaN	NaN	NaN	NaN	NaN	NaN	NaN	NaN	NaN	NaN	NaN	NaN	NaN	NaN	NaN	NaN	NaN	NaN	NaN	NaN	NaN	NaN	NaN	NaN	NaN	NaN	NaN	NaN	NaN	NaN	NaN	NaN	NaN	NaN	NaN	NaN	NaN	NaN	NaN	NaN	NaN	NaN
414.84	NaN	NaN	NaN	NaN	NaN	NaN	NaN	NaN	NaN	NaN	NaN	NaN	NaN	NaN	NaN	NaN	NaN	NaN	NaN	NaN	NaN	NaN	NaN	NaN	NaN	NaN	NaN	NaN	NaN	NaN	NaN	NaN	NaN	NaN	NaN	NaN	NaN	NaN	NaN	NaN	NaN	NaN	NaN	NaN	NaN	NaN	NaN	NaN	NaN
415.561	NaN	NaN	NaN	NaN	NaN	NaN	NaN	NaN	NaN	NaN	NaN	NaN	NaN	NaN	NaN	NaN	NaN	NaN	NaN	NaN	NaN	NaN	NaN	NaN	NaN	NaN	NaN	NaN	NaN	NaN	NaN	NaN	NaN	NaN	NaN	NaN	NaN	NaN	NaN	NaN	NaN	NaN	NaN	NaN	NaN	NaN	NaN	NaN	NaN
416.282	NaN	NaN	NaN	NaN	NaN	NaN	NaN	NaN	NaN	NaN	NaN	NaN	NaN	NaN	NaN	NaN	NaN	NaN	NaN	NaN	NaN	NaN	NaN	NaN	NaN	NaN	NaN	NaN	NaN	NaN	NaN	NaN	NaN	NaN	NaN	NaN	NaN	NaN	NaN	NaN	NaN	NaN	NaN	NaN	NaN	NaN	NaN	NaN	NaN
417.003	NaN	NaN	NaN	NaN	NaN	NaN	NaN	NaN	NaN	NaN	NaN	NaN	NaN	NaN	NaN	NaN	NaN	NaN	NaN	NaN	NaN	NaN	NaN	NaN	NaN	NaN	NaN	NaN	NaN	NaN	NaN	NaN	NaN	NaN	NaN	NaN	NaN	NaN	NaN	NaN	NaN	NaN	NaN	NaN	NaN	NaN	NaN	NaN	NaN
417.724	NaN	NaN	NaN	NaN	NaN	NaN	NaN	NaN	NaN	NaN	NaN	NaN	NaN	NaN	NaN	NaN	NaN	NaN	NaN	NaN	NaN	NaN	NaN	NaN	NaN	NaN	NaN	NaN	NaN	NaN	NaN	NaN	NaN	NaN	NaN	NaN	NaN	NaN	NaN	NaN	NaN	NaN	NaN	NaN	NaN	NaN	NaN	NaN	NaN
418.444	NaN	NaN	NaN	NaN	NaN	NaN	NaN	NaN	NaN	NaN	NaN	NaN	NaN	NaN	NaN	NaN	NaN	NaN	NaN	NaN	NaN	NaN	NaN	NaN	NaN	NaN	NaN	NaN	NaN	NaN	NaN	NaN	NaN	NaN	NaN	NaN	NaN	NaN	NaN	NaN	NaN	NaN	NaN	NaN	NaN	NaN	NaN	NaN	NaN
419.165	NaN	NaN	NaN	NaN	NaN	NaN	NaN	NaN	NaN	NaN	NaN	NaN	NaN	NaN	NaN	NaN	NaN	NaN	NaN	NaN	NaN	NaN	NaN	NaN	NaN	NaN	NaN	NaN	NaN	NaN	NaN	NaN	NaN	NaN	NaN	NaN	NaN	NaN	NaN	NaN	NaN	NaN	NaN	NaN	NaN	NaN	NaN	NaN	NaN
419.886	NaN	NaN	NaN	NaN	NaN	NaN	NaN	NaN	NaN	NaN	NaN	NaN	NaN	NaN	NaN	NaN	NaN	NaN	NaN	NaN	NaN	NaN	NaN	NaN	NaN	NaN	NaN	NaN	NaN	NaN	NaN	NaN	NaN	NaN	NaN	NaN	NaN	NaN	NaN	NaN	NaN	NaN	NaN	NaN	NaN	NaN	NaN	NaN	NaN
420.607	NaN	NaN	NaN	NaN	NaN	NaN	NaN	NaN	NaN	NaN	NaN	NaN	NaN	NaN	NaN	NaN	NaN	NaN	NaN	NaN	NaN	NaN	NaN	NaN	NaN	NaN	NaN	NaN	NaN	NaN	NaN	NaN	NaN	NaN	NaN	NaN	NaN	NaN	NaN	NaN	NaN	NaN	NaN	NaN	NaN	NaN	NaN	NaN	NaN
421.328	NaN	NaN	NaN	NaN	NaN	NaN	NaN	NaN	NaN	NaN	NaN	NaN	NaN	NaN	NaN	NaN	NaN	NaN	NaN	NaN	NaN	NaN	NaN	NaN	NaN	NaN	NaN	NaN	NaN	NaN	NaN	NaN	NaN	NaN	NaN	NaN	NaN	NaN	NaN	NaN	NaN	NaN	NaN	NaN	NaN	NaN	NaN	NaN	NaN
422.048	NaN	NaN	NaN	NaN	NaN	NaN	NaN	NaN	NaN	NaN	NaN	NaN	NaN	NaN	NaN	NaN	NaN	NaN	NaN	NaN	NaN	NaN	NaN	NaN	NaN	NaN	NaN	NaN	NaN	NaN	NaN	NaN	NaN	NaN	NaN	NaN	NaN	NaN	NaN	NaN	NaN	NaN	NaN	NaN	NaN	NaN	NaN	NaN	NaN
422.769	NaN	NaN	NaN	NaN	NaN	NaN	NaN	NaN	NaN	NaN	NaN	NaN	NaN	NaN	NaN	NaN	NaN	NaN	NaN	NaN	NaN	NaN	NaN	NaN	NaN	NaN	NaN	NaN	NaN	NaN	NaN	NaN	NaN	NaN	NaN	NaN	NaN	NaN	NaN	NaN	NaN	NaN	NaN	NaN	NaN	NaN	NaN	NaN	NaN
423.49	NaN	NaN	NaN	NaN	NaN	NaN	NaN	NaN	NaN	NaN	NaN	NaN	NaN	NaN	NaN	NaN	NaN	NaN	NaN	NaN	NaN	NaN	NaN	NaN	NaN	NaN	NaN	NaN	NaN	NaN	NaN	NaN	NaN	NaN	NaN	NaN	NaN	NaN	NaN	NaN	NaN	NaN	NaN	NaN	NaN	NaN	NaN	NaN	NaN
424.211	NaN	NaN	NaN	NaN	NaN	NaN	NaN	NaN	NaN	NaN	NaN	NaN	NaN	NaN	NaN	NaN	NaN	NaN	NaN	NaN	NaN	NaN	NaN	NaN	NaN	NaN	NaN	NaN	NaN	NaN	NaN	NaN	NaN	NaN	NaN	NaN	NaN	NaN	NaN	NaN	NaN	NaN	NaN	NaN	NaN	NaN	NaN	NaN	NaN
424.932	NaN	NaN	NaN	NaN	NaN	NaN	NaN	NaN	NaN	NaN	NaN	NaN	NaN	NaN	NaN	NaN	NaN	NaN	NaN	NaN	NaN	NaN	NaN	NaN	NaN	NaN	NaN	NaN	NaN	NaN	NaN	NaN	NaN	NaN	NaN	NaN	NaN	NaN	NaN	NaN	NaN	NaN	NaN	NaN	NaN	NaN	NaN	NaN	NaN
425.652	NaN	NaN	NaN	NaN	NaN	NaN	NaN	NaN	NaN	NaN	NaN	NaN	NaN	NaN	NaN	NaN	NaN	NaN	NaN	NaN	NaN	NaN	NaN	NaN	NaN	NaN	NaN	NaN	NaN	NaN	NaN	NaN	NaN	NaN	NaN	NaN	NaN	NaN	NaN	NaN	NaN	NaN	NaN	NaN	NaN	NaN	NaN	NaN	NaN
426.373	NaN	NaN	NaN	NaN	NaN	NaN	NaN	NaN	NaN	NaN	NaN	NaN	NaN	NaN	NaN	NaN	NaN	NaN	NaN	NaN	NaN	NaN	NaN	NaN	NaN	NaN	NaN	NaN	NaN	NaN	NaN	NaN	NaN	NaN	NaN	NaN	NaN	NaN	NaN	NaN	NaN	NaN	NaN	NaN	NaN	NaN	NaN	NaN	NaN
427.094	NaN	NaN	NaN	NaN	NaN	NaN	NaN	NaN	NaN	NaN	NaN	NaN	NaN	NaN	NaN	NaN	NaN	NaN	NaN	NaN	NaN	NaN	NaN	NaN	NaN	NaN	NaN	NaN	NaN	NaN	NaN	NaN	NaN	NaN	NaN	NaN	NaN	NaN	NaN	NaN	NaN	NaN	NaN	NaN	NaN	NaN	NaN	NaN	NaN
427.815	NaN	NaN	NaN	NaN	NaN	NaN	NaN	NaN	NaN	NaN	NaN	NaN	NaN	NaN	NaN	NaN	NaN	NaN	NaN	NaN	NaN	NaN	NaN	NaN	NaN	NaN	NaN	NaN	NaN	NaN	NaN	NaN	NaN	NaN	NaN	NaN	NaN	NaN	NaN	NaN	NaN	NaN	NaN	NaN	NaN	NaN	NaN	NaN	NaN
428.536	NaN	NaN	NaN	NaN	NaN	NaN	NaN	NaN	NaN	NaN	NaN	NaN	NaN	NaN	NaN	NaN	NaN	NaN	NaN	NaN	NaN	NaN	NaN	NaN	NaN	NaN	NaN	NaN	NaN	NaN	NaN	NaN	NaN	NaN	NaN	NaN	NaN	NaN	NaN	NaN	NaN	NaN	NaN	NaN	NaN	NaN	NaN	NaN	NaN
429.256	NaN	NaN	NaN	NaN	NaN	NaN	NaN	NaN	NaN	NaN	NaN	NaN	NaN	NaN	NaN	NaN	NaN	NaN	NaN	NaN	NaN	NaN	NaN	NaN	NaN	NaN	NaN	NaN	NaN	NaN	NaN	NaN	NaN	NaN	NaN	NaN	NaN	NaN	NaN	NaN	NaN	NaN	NaN	NaN	NaN	NaN	NaN	NaN	NaN
429.977	NaN	NaN	NaN	NaN	NaN	NaN	NaN	NaN	NaN	NaN	NaN	NaN	NaN	NaN	NaN	NaN	NaN	NaN	NaN	NaN	NaN	NaN	NaN	NaN	NaN	NaN	NaN	NaN	NaN	NaN	NaN	NaN	NaN	NaN	NaN	NaN	NaN	NaN	NaN	NaN	NaN	NaN	NaN	NaN	NaN	NaN	NaN	NaN	NaN
430.698	NaN	NaN	NaN	NaN	NaN	NaN	NaN	NaN	NaN	NaN	NaN	NaN	NaN	NaN	NaN	NaN	NaN	NaN	NaN	NaN	NaN	NaN	NaN	NaN	NaN	NaN	NaN	NaN	NaN	NaN	NaN	NaN	NaN	NaN	NaN	NaN	NaN	NaN	NaN	NaN	NaN	NaN	NaN	NaN	NaN	NaN	NaN	NaN	NaN
431.419	NaN	NaN	NaN	NaN	NaN	NaN	NaN	NaN	NaN	NaN	NaN	NaN	NaN	NaN	NaN	NaN	NaN	NaN	NaN	NaN	NaN	NaN	NaN	NaN	NaN	NaN	NaN	NaN	NaN	NaN	NaN	NaN	NaN	NaN	NaN	NaN	NaN	NaN	NaN	NaN	NaN	NaN	NaN	NaN	NaN	NaN	NaN	NaN	NaN
432.14	NaN	NaN	NaN	NaN	NaN	NaN	NaN	NaN	NaN	NaN	NaN	NaN	NaN	NaN	NaN	NaN	NaN	NaN	NaN	NaN	NaN	NaN	NaN	NaN	NaN	NaN	NaN	NaN	NaN	NaN	NaN	NaN	NaN	NaN	NaN	NaN	NaN	NaN	NaN	NaN	NaN	NaN	NaN	NaN	NaN	NaN	NaN	NaN	NaN
432.86	NaN	NaN	NaN	NaN	NaN	NaN	NaN	NaN	NaN	NaN	NaN	NaN	NaN	NaN	NaN	NaN	NaN	NaN	NaN	NaN	NaN	NaN	NaN	NaN	NaN	NaN	NaN	NaN	NaN	NaN	NaN	NaN	NaN	NaN	NaN	NaN	NaN	NaN	NaN	NaN	NaN	NaN	NaN	NaN	NaN	NaN	NaN	NaN	NaN
433.581	NaN	NaN	NaN	NaN	NaN	NaN	NaN	NaN	NaN	NaN	NaN	NaN	NaN	NaN	NaN	NaN	NaN	NaN	NaN	NaN	NaN	NaN	NaN	NaN	NaN	NaN	NaN	NaN	NaN	NaN	NaN	NaN	NaN	NaN	NaN	NaN	NaN	NaN	NaN	NaN	NaN	NaN	NaN	NaN	NaN	NaN	NaN	NaN	NaN
434.302	NaN	NaN	NaN	NaN	NaN	NaN	NaN	NaN	NaN	NaN	NaN	NaN	NaN	NaN	NaN	NaN	NaN	NaN	NaN	NaN	NaN	NaN	NaN	NaN	NaN	NaN	NaN	NaN	NaN	NaN	NaN	NaN	NaN	NaN	NaN	NaN	NaN	NaN	NaN	NaN	NaN	NaN	NaN	NaN	NaN	NaN	NaN	NaN	NaN
435.023	NaN	NaN	NaN	NaN	NaN	NaN	NaN	NaN	NaN	NaN	NaN	NaN	NaN	NaN	NaN	NaN	NaN	NaN	NaN	NaN	NaN	NaN	NaN	NaN	NaN	NaN	NaN	NaN	NaN	NaN	NaN	NaN	NaN	NaN	NaN	NaN	NaN	NaN	NaN	NaN	NaN	NaN	NaN	NaN	NaN	NaN	NaN	NaN	NaN
435.744	NaN	NaN	NaN	NaN	NaN	NaN	NaN	NaN	NaN	NaN	NaN	NaN	NaN	NaN	NaN	NaN	NaN	NaN	NaN	NaN	NaN	NaN	NaN	NaN	NaN	NaN	NaN	NaN	NaN	NaN	NaN	NaN	NaN	NaN	NaN	NaN	NaN	NaN	NaN	NaN	NaN	NaN	NaN	NaN	NaN	NaN	NaN	NaN	NaN
436.464	NaN	NaN	NaN	NaN	NaN	NaN	NaN	NaN	NaN	NaN	NaN	NaN	NaN	NaN	NaN	NaN	NaN	NaN	NaN	NaN	NaN	NaN	NaN	NaN	NaN	NaN	NaN	NaN	NaN	NaN	NaN	NaN	NaN	NaN	NaN	NaN	NaN	NaN	NaN	NaN	NaN	NaN	NaN	NaN	NaN	NaN	NaN	NaN	NaN
437.185	NaN	NaN	NaN	NaN	NaN	NaN	NaN	NaN	NaN	NaN	NaN	NaN	NaN	NaN	NaN	NaN	NaN	NaN	NaN	NaN	NaN	NaN	NaN	NaN	NaN	NaN	NaN	NaN	NaN	NaN	NaN	NaN	NaN	NaN	NaN	NaN	NaN	NaN	NaN	NaN	NaN	NaN	NaN	NaN	NaN	NaN	NaN	NaN	NaN
437.906	NaN	NaN	NaN	NaN	NaN	NaN	NaN	NaN	NaN	NaN	NaN	NaN	NaN	NaN	NaN	NaN	NaN	NaN	NaN	NaN	NaN	NaN	NaN	NaN	NaN	NaN	NaN	NaN	NaN	NaN	NaN	NaN	NaN	NaN	NaN	NaN	NaN	NaN	NaN	NaN	NaN	NaN	NaN	NaN	NaN	NaN	NaN	NaN	NaN
438.627	NaN	NaN	NaN	NaN	NaN	NaN	NaN	NaN	NaN	NaN	NaN	NaN	NaN	NaN	NaN	NaN	NaN	NaN	NaN	NaN	NaN	NaN	NaN	NaN	NaN	NaN	NaN	NaN	NaN	NaN	NaN	NaN	NaN	NaN	NaN	NaN	NaN	NaN	NaN	NaN	NaN	NaN	NaN	NaN	NaN	NaN	NaN	NaN	NaN
439.348	NaN	NaN	NaN	NaN	NaN	NaN	NaN	NaN	NaN	NaN	NaN	NaN	NaN	NaN	NaN	NaN	NaN	NaN	NaN	NaN	NaN	NaN	NaN	NaN	NaN	NaN	NaN	NaN	NaN	NaN	NaN	NaN	NaN	NaN	NaN	NaN	NaN	NaN	NaN	NaN	NaN	NaN	NaN	NaN	NaN	NaN	NaN	NaN	NaN
440.068	NaN	NaN	NaN	NaN	NaN	NaN	NaN	NaN	NaN	NaN	NaN	NaN	NaN	NaN	NaN	NaN	NaN	NaN	NaN	NaN	NaN	NaN	NaN	NaN	NaN	NaN	NaN	NaN	NaN	NaN	NaN	NaN	NaN	NaN	NaN	NaN	NaN	NaN	NaN	NaN	NaN	NaN	NaN	NaN	NaN	NaN	NaN	NaN	NaN
440.789	NaN	NaN	NaN	NaN	NaN	NaN	NaN	NaN	NaN	NaN	NaN	NaN	NaN	NaN	NaN	NaN	NaN	NaN	NaN	NaN	NaN	NaN	NaN	NaN	NaN	NaN	NaN	NaN	NaN	NaN	NaN	NaN	NaN	NaN	NaN	NaN	NaN	NaN	NaN	NaN	NaN	NaN	NaN	NaN	NaN	NaN	NaN	NaN	NaN
441.51	NaN	NaN	NaN	NaN	NaN	NaN	NaN	NaN	NaN	NaN	NaN	NaN	NaN	NaN	NaN	NaN	NaN	NaN	NaN	NaN	NaN	NaN	NaN	NaN	NaN	NaN	NaN	NaN	NaN	NaN	NaN	NaN	NaN	NaN	NaN	NaN	NaN	NaN	NaN	NaN	NaN	NaN	NaN	NaN	NaN	NaN	NaN	NaN	NaN
442.231	NaN	NaN	NaN	NaN	NaN	NaN	NaN	NaN	NaN	NaN	NaN	NaN	NaN	NaN	NaN	NaN	NaN	NaN	NaN	NaN	NaN	NaN	NaN	NaN	NaN	NaN	NaN	NaN	NaN	NaN	NaN	NaN	NaN	NaN	NaN	NaN	NaN	NaN	NaN	NaN	NaN	NaN	NaN	NaN	NaN	NaN	NaN	NaN	NaN
442.952	NaN	NaN	NaN	NaN	NaN	NaN	NaN	NaN	NaN	NaN	NaN	NaN	NaN	NaN	NaN	NaN	NaN	NaN	NaN	NaN	NaN	NaN	NaN	NaN	NaN	NaN	NaN	NaN	NaN	NaN	NaN	NaN	NaN	NaN	NaN	NaN	NaN	NaN	NaN	NaN	NaN	NaN	NaN	NaN	NaN	NaN	NaN	NaN	NaN
443.672	NaN	NaN	NaN	NaN	NaN	NaN	NaN	NaN	0.01442	NaN	NaN	NaN	NaN	NaN	NaN	NaN	NaN	NaN	NaN	NaN	NaN	NaN	NaN	NaN	NaN	NaN	NaN	NaN	NaN	NaN	NaN	NaN	NaN	NaN	NaN	NaN	NaN	NaN	NaN	NaN	NaN	NaN	0.00503	NaN	NaN	NaN	NaN	NaN	NaN
444.393	NaN	NaN	NaN	NaN	0.00304	NaN	NaN	NaN	0.01496	NaN	NaN	NaN	NaN	NaN	NaN	NaN	NaN	NaN	NaN	-0.01314	NaN	0.00907	NaN	NaN	NaN	NaN	NaN	NaN	NaN	NaN	NaN	NaN	NaN	NaN	NaN	NaN	NaN	NaN	NaN	NaN	NaN	NaN	NaN	NaN	NaN	0.00201	NaN	NaN	NaN
445.114	NaN	0.00628	NaN	NaN	NaN	NaN	0.00518	NaN	0.0084	0.02357	NaN	NaN	NaN	NaN	NaN	0.01745	NaN	NaN	NaN	-0.02168	-0.02144	NaN	NaN	NaN	NaN	NaN	0.02019	0.00766	0.000981	NaN	-0.0169	0.00124	NaN	NaN	NaN	-0.00619	NaN	NaN	NaN	NaN	NaN	NaN	NaN	NaN	0.01795	0.00379	NaN	NaN	0.00393
445.835	NaN	NaN	NaN	NaN	NaN	-0.000488	0.00657	0.01883	0.01255	0.01283	0.01566	NaN	NaN	0.00165	NaN	0.01264	NaN	0.01134	0.01628	NaN	-0.00798	NaN	0.00035	0.01908	NaN	0.02618	NaN	0.00962	NaN	NaN	-0.0071	0.00126	0.00506	NaN	NaN	0.00485	0.00916	0.03444	NaN	-0.000451	NaN	0.00503	NaN	0.01974	NaN	NaN	NaN	NaN	NaN
446.556	NaN	0.00512	-0.00838	NaN	0.00566	0.01098	0.01852	0.01548	0.00815	0.01708	0.01499	-0.00597	NaN	0.00108	0.01832	NaN	-0.01391	NaN	NaN	0.00289	NaN	0.02453	-0.00896	NaN	NaN	0.01178	0.0153	-0.0016	0.00688	NaN	-0.00831	0.00577	-0.00119	0.01798	NaN	-0.00654	0.00884	0.0333	NaN	0.000473	0.00672	NaN	0.0163	NaN	0.0144	0.000142	-0.00197	-0.00125	0.0019
447.276	-0.01166	-9.9e-05	0.000167	-0.00378	0.00767	0.01101	0.00562	0.00969	0.01073	0.01336	0.01475	0.00447	0.01886	0.00484	0.01034	0.01362	-0.0046	0.00609	0.01193	-0.0058	0.00716	0.01072	-0.00506	0.00551	0.00509	0.0144	-0.00286	-0.0021	0.00526	0.00815	-0.01602	0.00368	-0.00185	0.01662	0.00303	-0.00751	0.01053	0.01683	NaN	-0.00592	0.00905	-0.000843	0.00739	0.01829	0.00882	NaN	-0.00162	-0.00362	-0.00452
447.997	-0.00251	0.00189	0.00989	0.00975	0.00664	0.00525	0.00296	0.00866	0.00913	0.0035	0.00808	0.00251	0.00787	0.00266	0.00585	0.00387	-0.00102	0.00802	0.00941	-0.0033	-0.00632	0.0023	-0.00076	-0.00259	0.00351	0.00477	0.00392	0.00146	0.00505	-0.00391	-0.00407	0.00179	-4.6e-05	0.000917	-3.7e-05	-0.01011	0.01014	0.00684	0.00866	-0.000995	0.00622	-0.00263	0.00624	0.00681	0.00675	0.000994	-0.00505	0.00155	-0.00281
448.718	-9.6e-05	-0.00168	-0.000743	0.000327	0.00212	0.00338	0.00314	0.00703	0.00135	0.000826	0.00408	0.0022	0.0027	-0.000125	0.0051	0.00457	-0.00235	0.00409	0.00604	-0.00104	0.000338	0.0036	0.00377	0.000416	-0.000287	0.00423	0.00355	-0.00343	0.00114	0.000609	-0.00206	0.00255	0.000969	0.00297	-0.000432	-0.000489	0.00821	0.00419	0.00501	-0.000671	0.00332	0.000265	0.00103	0.00214	0.00477	0.00334	0.00254	0.000589	0.000175
449.439	0.000236	-0.000189	-0.000737	0.00123	-0.00151	0.00165	0.00063	0.00416	0.00212	-0.000101	0.00346	-0.000467	0.00344	0.00247	0.00326	0.00275	0.000305	-0.00188	0.00174	-0.00136	0.00207	0.00493	0.000401	0.00235	0.00126	0.00307	0.00157	-0.0027	0.00216	0.00286	-0.00157	0.00199	0.00466	0.00342	0.000681	0.00168	0.00113	0.00286	0.00143	-0.00115	0.00108	-0.000629	0.00164	0.0024	0.00187	0.0024	0.00195	0.00014	9.2e-05
450.16	0.00169	0.00207	-0.0005	0.00135	0.00231	0.00242	0.000446	-0.00025	0.000119	-0.00123	0.000895	-0.0015	0.000318	0.000375	0.00157	0.001	0.000781	-0.00096	0.00119	0.000845	0.000206	0.00438	0.000264	0.00227	0.00129	0.000695	0.00189	0.000184	0.000781	0.00081	0.00209	0.00301	0.00298	0.00109	0.00073	-0.000684	0.000334	0.00234	0.00134	-0.000251	-0.000623	0.00124	0.00219	0.002	0.0014	0.00198	0.00124	-0.00078	0.00141
450.88	0.000668	0.000316	0.000351	-0.000575	0.000578	0.000347	0.000341	0.000359	1.6e-05	-0.000524	0.000392	0.000924	0.000694	-0.00065	-0.000684	-0.000192	0.00153	0.000179	0.00102	-0.000713	-9.5e-05	0.00244	0.000476	0.00288	0.000554	-0.000176	0.000784	-0.000335	-0.00047	0.000882	0.00129	0.00104	0.00248	0.00106	-0.000254	-0.00168	5.7e-05	0.0017	0.000971	-0.000127	0.000452	0.00179	0.00136	-1.7e-05	0.000734	0.00226	0.000706	0.000222	0.000557
451.601	0.000544	6.5e-05	0.000564	-0.000139	0.000552	0.00147	0.00078	0.00105	0.000631	0.000175	0.000174	0.000671	0.000103	-0.000445	-0.00114	-0.000475	0.000147	-3.2e-05	0.000833	-0.000685	0.000664	0.0013	0.0013	0.00311	-0.000322	0.000544	-0.000267	0.000667	3.4e-05	0.000199	0.00169	0.00105	0.000604	-2e-06	-0.00101	-0.000736	0.000676	0.00148	0.00105	0.000768	4e-06	-0.000213	0.000308	0.000255	0.00185	0.00122	0.000162	-0.00022	-0.000292
452.322	0.000828	1.6e-05	-7.9e-05	-0.00058	0.00104	0.00138	0.000977	0.000978	0.000324	0.000708	-0.000318	-6.8e-05	-0.00114	0.000341	-0.000295	-0.000235	0.000438	-0.00046	0.00103	-0.000183	-5.6e-05	0.00111	0.000459	0.00197	-0.000725	0.000743	0.000298	-0.000714	0.000592	0.000517	0.000811	0.00133	0.00172	-0.000197	-0.000537	1.3e-05	0.000691	0.00118	0.000423	0.000371	0.000567	-0.000691	-4.9e-05	0.000735	0.00112	0.00138	0.00132	-5.8e-05	-0.000385
453.043	0.000968	5e-06	-5.6e-05	0.00101	0.00091	0.00131	-2.7e-05	0.000395	0.0006	0.000392	0.00106	0.000484	-0.000166	0.000895	0.000371	-0.000228	0.000714	-0.000137	0.000292	0.000894	5.4e-05	0.000243	0.00028	0.00166	0.000338	0.000816	0.000427	-0.000619	0.000947	0.000315	0.00109	0.000957	0.00126	0.000899	-0.000561	0.000387	0.000909	-9e-06	0.00059	0.000485	0.000456	-0.000466	-0.00082	0.000186	0.000363	0.000938	0.000471	0.000462	-4.6e-05
453.764	0.000713	0.00103	0.000853	0.00125	0.000864	0.000952	-5e-05	0.000583	0.000713	-7.7e-05	0.00149	0.000289	0.000401	0.000836	0.000411	0.00119	0.000354	-0.000501	0.000865	-0.000274	0.00028	0.000767	0.000853	0.00125	0.000276	0.000485	0.000783	-0.000107	0.000335	0.000214	0.000366	0.0014	0.00049	0.000516	-8.4e-05	0.000763	0.000409	-2.1e-05	0.000189	0.000724	0.000977	-0.000489	0.00027	0.000699	0.000574	0.000375	0.000392	0.00126	0.000643
454.484	0.000332	8.1e-05	0.000519	0.00136	0.000521	0.00069	0.000543	0.000464	0.000345	0.00016	0.000922	0.000458	7e-05	0.000467	-0.000318	0.00113	0.000369	-0.000252	0.000639	-0.000177	0.000208	0.000282	0.000703	0.000783	0.000786	0.000204	0.000129	-0.000493	0.000852	-6e-06	-0.000301	0.00128	-0.000151	0.000766	-0.00036	0.000953	0.000778	0.000518	5.6e-05	0.000196	0.00102	-0.000191	-0.000104	0.000182	0.000447	0.000365	0.000688	0.000457	-0.000357
455.205	0.000486	0.000174	-0.000292	0.000183	-8e-06	0.000247	0.000946	0.000893	0.000323	-9.3e-05	6.6e-05	0.000464	0.000633	0.000511	-0.000399	0.000505	0.00105	0.000591	0.00066	-0.000197	0.000679	0.000716	0.00057	0.000571	0.000362	0.000305	8e-05	-0.000351	0.000538	-4.3e-05	0.000608	0.000313	-1.1e-05	0.0011	-0.000401	0.000193	0.000604	0.000428	0.000566	0.000536	0.000384	0.000597	-0.000443	-6.1e-05	0.00106	0.00114	0.000184	0.000263	-0.000276
455.926	8e-06	0.000376	0.000263	0.00011	0.00066	0.000448	0.000592	0.00123	-0.000499	0.000547	-0.000524	0.000247	0.000639	0.000658	0.000111	0.000588	0.00107	0.000597	0.00138	-0.000203	0.000764	0.000909	0.000407	0.00081	0.000836	0.000204	-0.000122	3.7e-05	0.000618	0.000325	1.9e-05	0.000425	-0.000124	0.000543	0.000176	0.000537	0.00018	-4.2e-05	8e-05	0.000506	0.000468	-8.1e-05	-0.000334	-0.000294	0.000744	0.000498	0.000215	0.000397	0.000352
456.647	-3.3e-05	0.000428	-0.000189	0.000665	0.000659	0.000584	0.000296	0.000635	-9e-05	0.000193	0.000266	0.000512	9.6e-05	0.000615	-4.7e-05	0.000458	0.000642	0.000499	4.7e-05	-0.000388	0.000355	0.000958	0.000836	0.000769	0.000723	0.000128	0.000126	-0.000104	0.000569	0.000112	0.00037	0.00052	0.00042	0.00028	0.000231	0.000524	0.000344	-0.000148	9.5e-05	0.000721	0.00031	-0.000368	0.000111	-0.000274	0.000175	0.000436	7.1e-05	-0.000296	0.000431
457.368	0.000158	0.000681	-0.000358	0.000724	-3.4e-05	4.1e-05	0.000436	0.000387	5.4e-05	-5.3e-05	-0.000383	0.000669	-0.000131	0.000161	0.000599	-7.3e-05	0.000491	-0.000321	-0.000661	-0.000204	0.000134	0.0011	0.000458	0.000741	0.000195	0.000371	0.000447	0.00017	0.000376	0.000396	0.00104	0.000392	0.000608	7.9e-05	0.000118	0.000302	0.000586	0.000708	0.000388	0.000846	0.000116	0.000151	-4.9e-05	0.00044	0.000395	-0.000109	0.000208	8.9e-05	0.000281
458.088	0.000173	7.8e-05	0.000202	0.000211	7.7e-05	0.000196	0.000821	-7e-05	-0.000478	0.000173	-0.000415	0.000448	-0.00027	0.000237	0.0004	0.000529	0.000321	0.000274	-2.4e-05	0.000315	0.000716	0.000892	2.8e-05	0.000694	0.000478	0.000478	0.00037	0.000407	0.00052	0.000404	0.00103	0.000461	0.000343	4.5e-05	0.000108	0.000203	0.000458	0.00111	0.000284	0.000421	-6.2e-05	0.000166	8.2e-05	0.000536	0.000737	-0.000182	0.000625	0.0003	0.000699
458.809	-0.00018	7.5e-05	0.000132	0.000128	0.000235	0.000633	0.000445	-7e-06	-0.000479	0.000352	-0.000397	0.000189	-9.6e-05	0.000214	7.7e-05	0.000414	0.000708	0.000425	0.000695	0.000528	0.000775	0.000422	0.000219	0.000893	0.000599	0.000189	0.00012	-0.000205	0.000133	-0.000163	0.000262	0.000713	0.000325	0.00028	0.000325	0.000221	0.0011	0.000589	0.000105	0.000121	5.4e-05	2.6e-05	0.000469	0.000686	0.000728	7.1e-05	0.000707	3.5e-05	0.000137
459.53	-0.000129	0.000307	-0.000154	0.000711	0.000321	0.000509	0.000514	0.000387	0.000152	-0.000166	0.000295	0.000177	0.000426	0.000228	-1.9e-05	0.000242	0.000693	-0.000162	0.000345	-0.000145	0.000488	0.000115	0.000384	0.000449	0.000495	-5.6e-05	0.000137	-0.000235	8.5e-05	0.000214	0.000488	0.000603	0.000215	0.000688	-0.000324	3.9e-05	0.000787	-9.4e-05	-0.000228	1.2e-05	0.000492	0.000345	0.00023	0.000445	0.000719	0.000178	0.000762	5.6e-05	-0.000117
460.251	0.000284	0.000431	-5.4e-05	0.00034	0.000471	0.00021	0.000114	0.000489	6.7e-05	-0.000284	0.000203	4.5e-05	0.000676	-0.000276	-3e-05	0.000167	0.000302	-6.9e-05	0.000337	-0.000356	0.000574	0.000426	0.000219	0.000119	0.00018	-0.000226	0.000142	-5e-05	0.000412	0.000311	-9.6e-05	0.000495	0.00012	0.000783	-0.000204	-0.000195	0.000453	0.000297	9e-06	-0.000177	0.00023	0.000214	9e-05	0.000173	0.000324	0.000264	0.000435	0.000458	-0.000143
460.972	0.000164	0.000581	-0.000105	5.9e-05	0.000955	0.000339	0.000277	0.000235	0.000188	-0.000217	-0.000158	0.000417	0.000387	0.000171	-0.000196	0.000207	-0.000168	-0.000249	0.000314	6.3e-05	0.000353	0.000677	0.000368	0.000265	-1.6e-05	0.000639	0.000202	-0.000216	0.000747	6.4e-05	-0.000218	0.000705	0.000182	0.000502	8.2e-05	-0.000237	0.000322	0.000283	0.000211	-7.5e-05	-0.000195	-0.000152	0.000222	-3.8e-05	4.7e-05	0.000319	-0.000224	0.000468	0.000479
461.692	0.000317	0.000462	-9e-06	0.00044	0.00045	0.000299	0.000241	0.000554	-8.2e-05	-1e-06	0.000226	0.000408	0.000267	0.000212	-0.000137	-5.5e-05	0.000475	0.000133	0.000425	-5.4e-05	0.000136	0.000321	0.000398	0.000488	0.000172	0.000407	0.000161	-0.000163	0.000148	0.000329	0.000278	0.000602	0.00021	0.000434	-0.000191	-0.000191	0.000136	0.000226	-7e-06	-1e-05	-8.6e-05	0.000205	-6.7e-05	-0.000399	0.000166	0.000608	4.4e-05	-6.9e-05	0.000213
462.413	0.000241	0.000276	-3.8e-05	0.000348	0.00034	0.000455	0.000269	0.000455	0.000115	0.000246	5.5e-05	0.000133	0.000164	0.000192	0.000127	0.000335	0.000812	0.000307	0.000241	5.9e-05	4.8e-05	0.000191	0.000418	-5e-06	0.00029	0.000455	0.000211	-3.6e-05	0.000331	0.000204	0.000357	0.000135	2.5e-05	0.000281	-0.00017	-6.1e-05	-3.1e-05	0.000405	0.000361	0.000107	0.000467	0.000193	-0.000362	4.4e-05	0.000261	0.000279	6.8e-05	-0.000202	-0.000279
463.134	0.000152	0.000391	0.000139	0.000304	0.000434	0.000309	0.000567	0.000199	0.000313	0.000168	3.9e-05	-2.6e-05	-5.1e-05	-0.000163	7.1e-05	0.000309	0.000621	0.000223	0.000287	0.000321	0.000157	0.000483	0.00054	0.000406	0.000371	0.000188	6.8e-05	-0.000139	0.00016	-0.000235	0.000262	0.000528	0.000261	0.000313	0.000174	-0.000354	0.00043	0.00015	0.00024	0.000165	0.000637	0.000172	5e-05	9.7e-05	-4.5e-05	-0.000299	0.000189	5.7e-05	-0.000119
463.855	0.000182	0.000355	0.000477	0.000287	0.000188	0.000128	0.000704	0.000279	0.000361	0.000103	0.000182	0.000118	0.000129	7.9e-05	-0.000196	0.00037	0.000468	0.000181	0.000287	7.6e-05	0.000313	0.000367	0.00065	0.000351	0.000251	6.1e-05	0.000144	-0.000175	0.000222	-0.000172	0.000188	0.000408	0.000168	7.7e-05	0.000218	6e-06	0.000432	1.6e-05	4.8e-05	0.00038	-1.2e-05	-0.000302	-7e-06	7.7e-05	-0.000349	0.000148	4.8e-05	0.000451	0.000167
464.576	0.000451	0.000233	0.000333	0.000165	0.000138	0.000498	0.000494	0.000419	0.000335	7.8e-05	5.9e-05	0.000247	-4.6e-05	0.000284	1.7e-05	0.000409	0.000136	7.1e-05	0.000124	-1.7e-05	0.000155	0.000524	0.000441	0.000471	0.000192	3.4e-05	0.000443	-0.000225	0.000387	-2e-05	0.000279	0.0005	0.000265	5.2e-05	-4.7e-05	0.000408	0.000568	0.000191	6.9e-05	0.000246	0.000143	-0.000224	0.000142	-0.000369	0.000174	0.000101	0.0003	0.000155	0.00022
465.296	0.000439	0.000124	8.6e-05	0.000105	7.4e-05	0.000429	0.000561	0.00012	-4.7e-05	-1.1e-05	1.6e-05	0.000182	2.4e-05	0.000366	-4.9e-05	0.000602	0.000144	0.000123	-0.000118	6.4e-05	0.000179	0.000504	-5.7e-05	0.000228	9.2e-05	1e-05	-2.1e-05	-0.000368	0.000172	8.7e-05	0.000357	0.000632	0.000299	0.000368	-6e-06	0.000238	0.000477	0.00015	0.000108	0.000241	0.000163	0.000193	0.000338	0.000159	0.000294	0.000148	0.00011	0.000168	0.000205
466.017	0.000104	0.000205	-8.8e-05	0.000378	0.000237	0.000371	0.000281	0.000107	-4.5e-05	7e-06	-3.5e-05	0.000177	8.8e-05	0.000239	-2e-05	0.000359	0.000365	0.000147	0.000218	0.000137	0.000713	0.000356	0.000313	0.000268	0.00012	0.000322	7.9e-05	-0.000258	8.1e-05	0.000141	-0.000256	0.00051	0.000367	0.000169	0.000155	0.000146	0.000145	0.000342	0.000296	0.000137	0.000196	-0.000146	0.000108	7.8e-05	0.000154	0.000327	-7.9e-05	0.000219	4.9e-05
466.738	0.000181	0.000402	0.000222	0.000182	0.000151	0.000432	0.000117	0.000136	-5.8e-05	6.6e-05	0.000138	5.3e-05	-1e-05	0.000172	1.7e-05	0.000311	0.000294	0.000141	0.000214	8.6e-05	0.000266	0.000221	0.00037	0.000269	0.000164	0.000244	0.000139	-7.7e-05	0.0003	-5e-06	4e-06	0.000294	0.000154	0.000297	0.00014	7.3e-05	0.000181	0.000226	9e-05	0.000133	0.000118	-0.000235	6.9e-05	0.000168	0.000268	0.000283	0.000209	0.000476	0.000193
467.459	9.8e-05	0.000143	0.000346	0.000173	0.000465	0.000579	0.000141	7.2e-05	0.000115	0.000122	5.2e-05	7.6e-05	0.000155	0.000289	-0.000193	0.00053	0.000338	8.3e-05	0.000218	-4.3e-05	6.8e-05	0.000358	0.000261	0.000198	3.1e-05	0.000312	-0.00012	2e-06	0.000334	-8e-06	0	0.000223	0.000214	-9e-06	-0.000104	4e-06	0.00015	0.000393	-0.000147	7.4e-05	-6.2e-05	-0.000107	5.3e-05	0.00018	0.000178	0.000367	0.000212	0.000111	0.000234
468.18	-0.00012	9.3e-05	0.000575	0.000192	0.000299	0.000183	0.000163	0.000239	3.3e-05	6.5e-05	0.000243	6.6e-05	0.000191	2.9e-05	-8.5e-05	0.000431	0.000173	0.000188	0.000437	9e-05	-3.6e-05	0.000194	0.000447	0.000255	-7.2e-05	-4.8e-05	2.3e-05	-1.2e-05	0.000382	0.000179	-0.000156	0.000376	0.000198	0.000295	-0.000261	0.000104	0.000341	0.000303	1.5e-05	9e-05	0.000263	-8.3e-05	-8.7e-05	2.1e-05	0.000222	0.000469	0.000159	0.000206	0.000141
468.9	5.3e-05	0.000292	0.000277	0.000216	9e-05	0.000211	0.000447	0.000609	8.8e-05	-0.000218	0.000147	5.5e-05	3.6e-05	4.9e-05	0.00029	0.000184	0.000273	0.000152	0.000241	0.000156	6.8e-05	0.000213	0.000328	0.000139	8.9e-05	1.7e-05	9e-06	9.6e-05	0.000242	0.000146	8e-06	7.4e-05	3.9e-05	0.000191	-6.6e-05	6.7e-05	0.000337	0.000385	0.000207	0.000132	0.000484	-4.6e-05	-5.4e-05	-3.1e-05	0.000107	0.000495	0.000344	0.000389	0.000161
469.621	6.4e-05	4e-05	7.5e-05	0.000435	0.000237	0.000335	0.000456	0.000437	3.6e-05	2.1e-05	7e-06	0.000117	4.7e-05	0.000211	-0.000167	0.000219	0.000317	3.5e-05	0.000423	4.2e-05	8.5e-05	0.000512	0.000342	0.000151	1e-06	2.8e-05	-1.9e-05	-4.4e-05	0.000137	0.000176	0.000187	0.000263	-2.5e-05	0.000219	5.6e-05	2e-05	8e-05	0.000254	0.000211	0.000344	0.000287	-0.000145	-6e-06	-0.000156	0.000275	0.000222	0.000396	0.000116	3.5e-05
470.342	-9.5e-05	0.00024	-2.6e-05	0.000199	8.9e-05	0.000318	0.000276	0.000406	0.000101	7.6e-05	0.000124	0.00016	-4.6e-05	0.000245	-2.8e-05	0.000217	0.000409	0.00013	0.000368	-8e-06	0.00031	0.000448	0.000361	0.00034	0.00014	0.000214	0.000397	-0.000223	8.3e-05	0.000136	9.3e-05	0.000598	-3.8e-05	0.000169	8.3e-05	5.2e-05	0.000113	-0.000124	3.3e-05	0.000193	0.000282	-1.8e-05	-4.9e-05	7.7e-05	0.000228	0.000177	0.000467	-0.00021	-2e-06
471.063	-9.5e-05	0.000199	0.000154	2.3e-05	0.000133	0.000155	0.000269	0.000434	0.000106	4e-06	9.8e-05	0.00027	-0.000106	0.000158	0.000131	0.0002	0.000439	0.000398	0.000183	0.000175	0.000189	0.000406	0.000279	6.1e-05	0.000147	0.000245	0.000244	3.7e-05	0.000383	7.1e-05	0.000146	0.000437	0.000213	0.000226	-0.000106	0.000195	0.000144	0.000225	1.8e-05	-3e-05	0.000109	-5.2e-05	-0.00022	0.000192	-1.1e-05	0.000184	0.000287	0.00013	3.8e-05
471.784	-9e-06	0.000232	0.000108	0.000212	0.000188	0.000262	0.000187	0.000274	0.000196	-7e-06	0.000276	0.000403	-2.3e-05	0.000167	8.9e-05	0.000194	0.00032	0.000226	0.000375	0.000137	5.4e-05	0.000458	0.000157	6.1e-05	2.6e-05	0.000241	4.8e-05	0.000201	0.000329	-0.000108	6.5e-05	0.000223	0.000164	0.000116	-2.3e-05	0.000152	0.000184	0.000136	5.1e-05	4e-05	0.000334	-0.000266	0.000175	9.9e-05	4e-05	0.000166	0.000125	0.000363	-7e-06
472.504	0.000116	0.000262	-0.000121	0.000174	0.000269	0.000342	0.0001	0.000113	5.9e-05	-4.6e-05	0.000237	0.000426	-0.000122	0.000126	9e-06	0.000253	0.000357	0.000111	0.000374	-9.8e-05	8.4e-05	0.000273	0.000403	-6.1e-05	-9.1e-05	0.00032	-0.00013	0.000149	7.2e-05	-2.2e-05	0.000127	6e-06	3.3e-05	0.000171	6.5e-05	1.3e-05	-0.000131	0.000266	9.9e-05	0.000277	8.7e-05	-0.000136	0.00015	0.000177	5.3e-05	0.000258	0.000234	0.000316	8.5e-05
473.225	0.000121	5.2e-05	-0.000105	8.4e-05	0.000305	0.000243	4.3e-05	3.5e-05	7.4e-05	6.5e-05	0.000153	0.000311	0.000101	9.3e-05	-3e-06	0.000378	0.000285	0.000271	0.00028	-6.8e-05	2.6e-05	0.000171	0.000274	0.000137	7.1e-05	0.000394	0.00011	4.7e-05	0.000119	0.000153	0.000149	0.000354	0.000143	0.000221	0.00016	3.4e-05	-4.5e-05	0.000147	0.000178	1.6e-05	0.000143	-6.4e-05	0.000124	6.4e-05	0.000166	0.000301	0.000131	0.000219	-3.2e-05
473.946	9e-05	7.3e-05	3.7e-05	0.000241	0.000286	0.000165	9.6e-05	0.000155	1.3e-05	2.1e-05	0.000129	0.000289	0.000197	6e-06	0.000181	0.000377	0.000304	0.000218	0.000225	0.00017	0.000185	0.000221	0.00011	0.000201	3.4e-05	0.000267	0.000222	3.4e-05	0.00021	0.000117	3.6e-05	0.00039	0.000192	5.1e-05	1.8e-05	9.5e-05	0.000106	2.4e-05	0.000179	-6.2e-05	0.000191	-6.1e-05	0.000223	1.7e-05	8e-05	0.00024	0.000135	7.1e-05	-1.9e-05
474.667	1.2e-05	2.6e-05	4.3e-05	0.000209	0.000256	0.000423	0.000238	0.000163	0.000184	4e-06	0.000209	0.000104	0.000102	3e-06	7.2e-05	0.000268	0.000366	0.000132	0.000192	6.9e-05	0.000175	0.000349	0.000225	0.000159	-5.9e-05	0.000139	0.00019	7.3e-05	0.000153	0.000107	-2.3e-05	0.000398	0.000233	0.000323	2.2e-05	6.2e-05	0.000206	8.2e-05	-4.6e-05	4e-05	0.000199	-0.000142	5.8e-05	-0.000231	5.5e-05	0.000311	0.000212	0.000162	-4.5e-05
475.388	0.000123	2.3e-05	-7.7e-05	0.000127	0.000283	0.000327	0.000341	0.000257	-3.4e-05	0.000199	6.5e-05	0.000113	-4.4e-05	0.000216	8.6e-05	0.000277	0.000313	1.8e-05	0.000307	0.000237	0.000132	0.0003	0.000266	4e-05	9e-05	0.000134	0.000128	0.000156	9.7e-05	0.000128	2.4e-05	0.000293	0.000296	0.000338	5.5e-05	5.6e-05	7.9e-05	6.5e-05	7.7e-05	4.9e-05	3.5e-05	-0.0002	0.000105	-5.6e-05	0.000201	0.000276	0.000295	0.000359	5.8e-05
476.108	1.8e-05	0.000186	-0.000174	-1e-06	0.000321	0.000467	0.000316	0.000272	-0.000116	0.000144	0.000112	0.000226	-0.000111	0.000193	0.000172	0.000253	0.000252	1e-05	0.000118	0.000288	0.000143	0.000367	0.000195	8.8e-05	7.5e-05	0.000148	0.000221	3.7e-05	0.000253	8.5e-05	0.000175	0.000199	4.6e-05	0.000339	-9.1e-05	0.000197	0.000124	3.8e-05	0.000244	0.000127	0.00019	3.1e-05	0.000212	-1.6e-05	0.000216	8.7e-05	0.000145	0.000211	0.000109
476.829	5e-05	0.000118	-0.000217	6.1e-05	0.00029	0.000362	0.000175	0.000341	-9e-06	0.00018	0.000174	0.00021	2.5e-05	5.3e-05	0.000145	0.000223	0.000248	7.6e-05	2.3e-05	0.000166	0.000203	0.000254	9e-05	0.000244	0.00022	6e-05	0.000143	-5e-05	0.000294	5.1e-05	1.3e-05	0.000288	-8e-06	0.000288	-0.000117	2.1e-05	0.000129	6.3e-05	0.000263	0.000297	0.000168	-2.1e-05	0.000206	0.000101	0.000287	0.000106	0.00019	0.000151	5.5e-05
477.55	7.6e-05	-3.9e-05	-6.1e-05	6.2e-05	0.000374	0.000238	0.00024	0.00018	6.5e-05	0.000126	0.000237	6.7e-05	1.2e-05	8.6e-05	0.000328	0.000271	0.000186	5.9e-05	0.00017	8.9e-05	0.000407	0.000294	5.1e-05	0.000131	0.000244	6.1e-05	0.000117	1.7e-05	5.4e-05	3.4e-05	5.4e-05	0.000334	0.00013	0.000254	7.6e-05	5.3e-05	0.000173	9.3e-05	0.00022	0.000335	0.000184	8e-06	0.000189	-4.1e-05	0.000233	0.000123	5.3e-05	0.000115	0.000115
478.271	9.7e-05	9e-06	-8.7e-05	0.000181	0.000405	0.000181	0.000104	0.000208	-3.5e-05	5e-05	5e-05	6.4e-05	7.5e-05	0.000109	5.7e-05	0.000293	0.000267	0.000223	0.000149	0.000107	0.000261	0.000303	0.000151	0.000251	0.000258	0.000195	0.000255	-4.2e-05	0.000166	6.6e-05	0.00014	0.000324	0.00015	0.000236	4.2e-05	0.000159	0.000229	0.000155	0.000182	0.000144	0.000242	0.000102	0.000124	-7.2e-05	0.00024	0.000145	1.4e-05	0.000175	0.000132
478.992	-3e-06	6e-06	-5e-05	0.000142	0.000213	0.000242	0.000315	0.000342	2.4e-05	0.000164	-2.9e-05	1.4e-05	3.1e-05	0.000126	1.2e-05	0.000169	0.000243	0.000265	0.000159	0.000163	0.00011	0.000368	0.000242	0.000244	0.000108	0.000172	7.8e-05	-2.9e-05	0.000205	-1.2e-05	-1.9e-05	0.000299	8.7e-05	0.000258	8.8e-05	0.000149	0.000262	3.7e-05	1.1e-05	3.5e-05	9.3e-05	7e-05	0.000227	-5.9e-05	0.000206	0.000182	1.7e-05	0.000115	0.000127
479.712	2.6e-05	-8.4e-05	4.2e-05	7.9e-05	0.000199	0.000272	0.000221	0.00026	-4.1e-05	4.7e-05	0.000117	5e-06	8.3e-05	0.000203	0.000189	0.00011	0.000274	0.000138	0.000139	2.1e-05	0.000163	0.000299	0.000234	0.000281	-2e-06	0.000128	4.1e-05	5.9e-05	0.000223	4.4e-05	0.000228	0.000363	0.000107	0.00025	0.000228	0.000125	0.000197	-5e-06	6e-05	6.1e-05	3e-06	2.6e-05	0.000144	2.1e-05	0.000108	9.8e-05	5e-05	5.1e-05	5.2e-05
480.433	6e-06	6e-05	8.6e-05	8.7e-05	0.00014	0.000278	0.00022	0.000113	1.3e-05	9.1e-05	0.000267	5.1e-05	0.000153	0.000216	0.000222	0.000132	0.000408	0.000153	0.000174	2.5e-05	7.3e-05	0.000229	0.00017	0.000117	0.000195	0.000105	0.000158	0.000127	0.000201	6.3e-05	0.000224	0.000386	7.4e-05	0.000153	0.000108	0.000127	0.000225	2.4e-05	-2.9e-05	4.4e-05	1.7e-05	0.000105	0.000102	3.3e-05	0.000101	0.00012	0.000196	2.5e-05	5e-05
481.154	-5.5e-05	5.6e-05	4.9e-05	7e-05	0.000116	0.000273	0.00019	0.000184	6.7e-05	0.000176	0.000251	0.000199	0.000137	0.000128	0.000144	0.000169	0.00033	0.000148	0.000231	0.000196	0.000195	0.000216	0.000213	0.000182	0.000125	0.000115	0.000165	0.0001	-7e-05	8.9e-05	7.2e-05	0.000319	0.000151	0.000182	3.7e-05	9e-05	0.000281	2.7e-05	8.9e-05	0.000211	6.6e-05	0.00013	6e-05	0.000167	0.000198	0.000169	0.000189	-4.4e-05	0.000141
481.875	-7.6e-05	1.5e-05	1.5e-05	1.6e-05	8.4e-05	0.00017	0.000187	0.000176	5.8e-05	8.1e-05	0.000229	0.000395	0.000178	0.000147	0.000194	0.000256	0.000325	0.000169	0.000259	0.000214	0.000241	6.4e-05	0.000188	0.000273	1.2e-05	0.000153	0.000155	2.2e-05	8.5e-05	0.000129	9.2e-05	0.000273	0.00018	0.000158	0.000164	3.5e-05	0.000156	0.000106	0.000155	0.000147	7.5e-05	6.5e-05	3.2e-05	0.000135	9.1e-05	0.000135	9.6e-05	9e-05	0.000163
482.596	-6.1e-05	4.9e-05	5.1e-05	-2.4e-05	0.000113	0.000242	0.000246	0.00019	2.4e-05	8.2e-05	0.0002	0.000272	0.000269	0.000215	0.000118	0.00031	0.000219	9.3e-05	0.000295	0.000101	0.000176	0.00025	0.000122	0.000321	6e-05	0.000138	0.000243	7.3e-05	0.000159	0.000108	0.00025	0.000231	0.000119	0.000191	8.6e-05	-3.6e-05	0.000174	0.000148	0.00015	3.8e-05	4.3e-05	-5.1e-05	6.2e-05	2.4e-05	0.000136	2.5e-05	5.7e-05	0.000189	0.000123
483.316	-8e-06	6e-06	3.8e-05	-2.4e-05	0.000208	0.000226	0.000307	0.000236	0.000199	0.000184	0.000161	0.000217	0.000306	0.000195	9e-05	0.000184	0.000228	0.000178	0.000292	0.000107	0.000248	0.000329	0.000165	0.00038	0.000182	0.00015	0.000173	4.2e-05	0.00015	6.5e-05	0.000276	0.000266	0.000196	0.000202	0.000178	1.5e-05	0.000235	0.000142	8.4e-05	0.000124	5.2e-05	0.000152	0.000147	4.2e-05	0.000232	5.1e-05	0.000102	0.000151	0.000123
484.037	2.9e-05	8e-06	2.3e-05	-8.6e-05	0.000157	0.000268	0.000247	0.000237	0.000207	0.000187	0.000108	0.000233	0.000222	0.000156	0.000132	0.000255	0.000267	0.000215	0.000308	9.3e-05	0.000161	0.000395	0.000132	0.000381	0.000223	0.000192	0.000121	0.000113	0.000145	0.000108	0.000163	0.000204	0.000164	0.000138	0.000178	0.000138	0.000144	0.000181	0.000102	0.000238	7.8e-05	0.000206	0.000265	8.3e-05	0.000159	7.2e-05	0.000179	0.000173	0.000244
484.758	4e-06	0.0001	-3.3e-05	4.5e-05	7.9e-05	0.000261	0.000254	0.000206	0.000185	0.000119	8.1e-05	0.00017	0.000255	0.000186	0.000133	0.000208	0.000268	0.000148	0.000211	3.6e-05	0.000159	0.000345	0.000137	0.000354	0.0001	0.000227	0.000104	0.000181	0.000153	0.00018	0.000185	0.000242	8.1e-05	0.000118	0.000207	0.000176	0.000129	0.000193	0.000166	0.000254	0.000126	0.000209	0.000206	5e-05	0.000101	0.000146	0.000209	0.000153	0.000232
485.479	2e-06	0.000102	-3.6e-05	2.8e-05	2.4e-05	0.000248	0.000289	0.00018	0.000196	0.00017	0.000131	0.000184	0.000202	0.000212	0.00021	0.000256	0.000315	0.000103	0.000188	0.000105	0.000215	0.000319	0.000169	0.000339	0.000101	0.000196	0.000133	0.000119	0.000163	0.000189	0.000168	0.000289	0.000164	0.000265	0.000105	0.000124	0.000197	0.000284	0.000244	0.000178	0.000106	0.000216	0.000179	0.000105	0.000159	0.000184	0.000247	0.000162	0.000189
486.2	5.9e-05	5.9e-05	-2e-05	4.9e-05	7.2e-05	0.000214	0.000293	0.00014	0.000151	0.000236	0.000246	0.000124	0.000239	0.000174	0.000118	0.000228	0.000272	0.000284	0.000282	0.000179	0.000189	0.000273	0.000264	0.000308	0.000127	0.000166	0.000158	0.000169	0.000174	0.000156	0.000171	0.000203	0.000168	0.000259	0.000102	0.000215	0.000258	0.000305	0.000174	0.000152	0.000188	0.000153	0.000211	0.000155	0.000118	0.000155	0.000208	0.000226	0.000145
486.92	-2e-05	5.1e-05	3e-05	5.3e-05	0.00014	0.000212	0.000349	0.000289	0.000161	0.00024	0.000172	0.000113	0.00029	0.000254	0.000128	0.000201	0.000306	0.000223	0.000254	7.2e-05	0.000238	0.000338	0.000276	0.000247	0.000159	0.00023	0.000182	0.000111	0.000195	0.000214	0.000152	0.000294	0.000192	0.000234	0.000205	0.000223	0.000233	0.000153	0.000109	0.00017	0.000249	8.7e-05	0.000153	5.8e-05	0.000124	0.000188	0.000229	0.000174	0.000138
487.641	-5.3e-05	4.9e-05	4.3e-05	6.2e-05	4.2e-05	0.000179	0.000346	0.000371	0.000193	0.00027	0.000193	0.000143	0.000366	0.000178	0.00021	0.00019	0.000368	0.000218	0.00027	0.000136	0.000204	0.000367	0.000271	0.000284	0.000167	0.000215	0.000102	8.6e-05	0.000235	0.000183	0.00013	0.00033	0.00018	0.000288	0.000141	0.000188	0.000223	0.000246	0.000104	9.7e-05	0.000262	5.5e-05	0.00012	3.4e-05	0.000171	0.000186	0.000207	0.000232	0.000218
488.362	1.4e-05	4e-06	5e-05	0.000125	0.000106	0.000209	0.000361	0.000335	0.000152	0.000254	0.000237	0.00014	0.000301	0.000195	0.00021	0.000294	0.000364	0.000257	0.000349	0.00023	0.000241	0.00038	0.000257	0.000275	0.000126	0.000169	0.000176	0.000104	0.000167	9.8e-05	0.000207	0.000273	0.000159	0.000259	0.000122	0.000146	0.000298	0.000254	0.00022	0.0002	0.000132	0.000125	0.000134	8.8e-05	0.000178	0.000191	0.000227	0.0002	0.000175
489.083	-4.4e-05	2.5e-05	1.5e-05	4.6e-05	4.5e-05	0.00021	0.000279	0.0003	0.000236	0.00023	0.000256	0.000167	0.000219	0.000233	0.000127	0.000224	0.000337	0.000253	0.000337	0.000227	0.000207	0.000414	0.00027	0.000296	0.000155	0.000217	0.000217	0.000111	0.000196	0.000204	0.000124	0.000285	0.000137	0.000207	0.000111	6.9e-05	0.000247	0.000219	0.000207	0.000202	0.000161	0.0001	0.000184	5.5e-05	0.000273	0.000207	0.000241	0.000157	0.000169
489.804	-3e-06	2.7e-05	-6.5e-05	2.7e-05	2.3e-05	0.000158	0.000229	0.000324	0.00024	0.000311	0.000337	0.000204	0.000173	0.000281	0.000271	0.000265	0.000296	0.00022	0.000285	0.000227	0.00023	0.000386	0.000265	0.000313	0.00021	0.000191	0.00025	0.000128	0.000195	0.000209	0.000165	0.000385	0.000159	0.000216	8.4e-05	0.000116	0.000218	0.000175	0.000167	0.000112	0.000207	6.7e-05	0.000194	0.000112	0.000175	0.000257	0.00018	0.000231	0.000216
490.524	-5.7e-05	2.9e-05	-1.8e-05	-1.3e-05	4.3e-05	9.3e-05	0.000315	0.000283	0.000292	0.000334	0.000386	0.000256	0.000234	0.000296	0.000348	0.000307	0.000354	0.000201	0.000231	0.000206	0.000214	0.000345	0.000277	0.000325	0.000213	0.000173	0.00022	0.000139	0.000188	0.000208	0.000169	0.000379	0.000169	0.000261	9.3e-05	0.000203	0.0002	0.000204	0.000194	0.000147	0.000181	8.2e-05	0.000179	0.000124	0.000189	0.00021	0.000106	0.000193	0.000174
491.245	1e-06	3e-06	1.8e-05	8e-06	1.1e-05	9e-05	0.000233	0.000261	0.000272	0.000314	0.000325	0.000252	0.000265	0.000271	0.000273	0.000354	0.000387	0.000247	0.000346	0.000217	0.000192	0.000259	0.000336	0.000421	0.000204	0.000215	0.000196	0.000153	0.000212	0.000168	0.000186	0.000282	0.000146	0.000272	9.2e-05	0.000184	0.000196	0.000234	0.000307	0.000151	0.000146	0.000158	0.000173	0.000109	0.000219	0.000181	0.000172	0.000181	0.000117
491.966	9e-06	-1.3e-05	-1.6e-05	5e-06	1.5e-05	0.000114	0.000187	0.000197	0.000267	0.000299	0.00034	0.000223	0.00032	0.000272	0.000248	0.000301	0.000353	0.000244	0.000428	0.00023	0.000264	0.000353	0.000278	0.000349	0.000268	0.000286	0.000176	0.000165	0.000143	0.000172	0.000153	0.00029	0.000166	0.000294	0.000177	0.000122	0.000283	0.000233	0.000245	0.000133	0.000188	0.000242	0.000141	0.000117	0.000235	0.000196	0.00022	0.000212	0.000189
492.687	-5e-05	7e-05	-3.4e-05	3.6e-05	2.6e-05	3.5e-05	0.00026	0.000237	0.000245	0.000328	0.000373	0.000254	0.000429	0.000282	0.000207	0.000297	0.000361	0.000222	0.000347	0.000235	0.000304	0.000333	0.000278	0.000297	0.000236	0.00024	0.000214	0.000121	0.000174	0.000223	0.000126	0.000263	0.000204	0.000268	0.000157	8.7e-05	0.000311	0.000222	0.000236	0.000142	0.000231	0.000282	0.000197	6.3e-05	0.000203	0.000257	0.000189	0.000242	0.000189
493.408	-3.9e-05	0.000103	1e-06	4.4e-05	-8e-06	4.5e-05	0.000228	0.000185	0.000212	0.000331	0.000398	0.000297	0.00039	0.000248	0.000219	0.000308	0.000418	0.000304	0.000347	0.000233	0.000218	0.000322	0.000275	0.000361	0.000206	0.000242	0.000242	0.00018	0.000213	0.000218	0.00011	0.0003	0.000206	0.000269	0.000229	9.2e-05	0.000242	0.000228	0.000234	0.000191	0.000194	0.000159	0.000204	0.000144	0.000212	0.000253	0.00024	0.000249	0.000176
494.128	-1e-06	9.8e-05	-4.4e-05	1.5e-05	-3.7e-05	2.9e-05	0.000133	0.000181	0.000248	0.000336	0.000434	0.000317	0.000383	0.000273	0.00021	0.000359	0.000387	0.000329	0.000398	0.000254	0.000246	0.000402	0.000244	0.000338	0.000238	0.000229	0.000231	0.000172	0.000228	0.000228	0.000181	0.000272	0.000217	0.000256	0.000195	0.000131	0.000224	0.00023	0.000273	0.000201	0.000188	0.000153	0.000176	0.000163	0.000248	0.000237	0.00023	0.000165	0.000177
494.849	-5.7e-05	2.3e-05	-9.9e-05	-6e-06	-4.9e-05	5.9e-05	8.7e-05	0.000146	0.000235	0.000353	0.000471	0.000307	0.000457	0.000332	0.00025	0.000408	0.0004	0.000274	0.000375	0.000246	0.000279	0.000421	0.000284	0.000388	0.000285	0.000228	0.000256	0.000155	0.000213	0.000208	0.000225	0.000286	0.000211	0.000298	0.000166	0.000105	0.000267	0.000251	0.000256	0.000221	0.000174	0.000151	0.000236	0.000135	0.000242	0.000224	0.000178	0.000231	0.000131
495.57	-1.1e-05	1.6e-05	-6.6e-05	8.2e-05	1.8e-05	6.3e-05	0.000143	7.2e-05	0.000185	0.000324	0.000437	0.00032	0.000457	0.000276	0.000316	0.000366	0.000362	0.000331	0.000384	0.000251	0.000235	0.000375	0.000302	0.000332	0.000263	0.000283	0.000247	0.000183	0.000245	0.000281	0.000254	0.000313	0.000202	0.000276	0.000217	0.000105	0.000306	0.000271	0.000255	0.000222	0.000154	0.000237	0.000222	0.000168	0.000294	0.000223	0.000218	0.000216	0.000228
496.291	-8e-06	9e-06	-3.8e-05	0.000111	7.7e-05	3.6e-05	0.000149	0.000148	0.000161	0.000275	0.000434	0.000355	0.000495	0.000321	0.00037	0.000405	0.000369	0.000352	0.000378	0.000234	0.000194	0.00044	0.000305	0.000302	0.000232	0.000229	0.000291	0.00018	0.000278	0.000237	0.00019	0.000355	0.000235	0.0003	0.000192	0.000126	0.000356	0.000281	0.000273	0.000188	0.000194	0.000239	0.000156	0.00021	0.000257	0.000216	0.00018	0.000248	0.000248
497.012	-2.4e-05	1.1e-05	-4.8e-05	0.000104	8e-05	4.4e-05	6.4e-05	0.000154	0.000158	0.000262	0.000465	0.000389	0.000504	0.000428	0.000352	0.000471	0.000399	0.000344	0.000398	0.000249	0.000241	0.00043	0.000363	0.000372	0.000306	0.000248	0.000304	0.000223	0.000268	0.000223	0.000242	0.000386	0.000243	0.000303	0.000206	0.000127	0.000303	0.000278	0.000267	0.000183	0.000194	0.000265	0.000231	0.000198	0.000194	0.000151	0.000229	0.000247	0.00021
497.732	-2e-05	-3.6e-05	6e-06	6.4e-05	6e-05	7.1e-05	0.000103	3.8e-05	9.3e-05	0.000242	0.000445	0.000387	0.000463	0.000464	0.000381	0.000483	0.00039	0.000411	0.000421	0.00033	0.00025	0.000374	0.000338	0.00039	0.00027	0.000317	0.000282	0.000287	0.000249	0.000227	0.000192	0.00033	0.000266	0.000295	0.000244	0.000118	0.000245	0.000282	0.000235	0.000156	0.0002	0.000233	0.000223	0.000202	0.000192	0.000174	0.000273	0.000238	0.00016
498.453	7e-06	-3.4e-05	8e-06	6.9e-05	8e-05	7.4e-05	9.5e-05	4.9e-05	9.3e-05	0.00028	0.00035	0.00036	0.000456	0.00039	0.000319	0.00047	0.000354	0.00049	0.000452	0.000294	0.000297	0.000454	0.000328	0.00034	0.000206	0.000343	0.000289	0.000238	0.000247	0.000321	0.0002	0.000349	0.000223	0.000374	0.000231	8.8e-05	0.000308	0.000312	0.000208	0.000188	0.000219	0.000215	0.000212	0.000217	0.000216	0.000242	0.000235	0.000212	0.000169
499.174	2.5e-05	-5.1e-05	8e-06	8.2e-05	7.6e-05	5.5e-05	7.3e-05	1.6e-05	6.7e-05	0.000182	0.000321	0.000308	0.000496	0.000379	0.000393	0.0004	0.000435	0.000417	0.000429	0.000242	0.000288	0.000411	0.000394	0.000363	0.000226	0.000344	0.000278	0.000261	0.000283	0.0003	0.000212	0.000403	0.000181	0.000337	0.000199	7.1e-05	0.000324	0.000307	0.000268	0.000206	0.000209	0.000222	0.000239	0.000242	0.00022	0.00025	0.000219	0.000251	0.000184
499.895	4e-06	2.3e-05	-2.8e-05	0.000123	7.7e-05	7.4e-05	5.2e-05	-5.3e-05	6.3e-05	0.000139	0.000292	0.000332	0.000508	0.000439	0.000442	0.000417	0.000465	0.000354	0.000512	0.000284	0.000316	0.000397	0.000397	0.000391	0.0003	0.000314	0.000268	0.000221	0.000258	0.000295	0.000235	0.000316	0.000201	0.000311	0.000253	7.9e-05	0.000291	0.000314	0.000277	0.000188	0.000211	0.000214	0.000212	0.000219	0.000202	0.000259	0.000239	0.000279	0.000212
500.616	-1.4e-05	3.9e-05	-8.3e-05	0.000115	0.000117	6.1e-05	0.000118	-1e-06	5.8e-05	0.000136	0.000278	0.000311	0.000463	0.000443	0.000392	0.000394	0.000482	0.000387	0.000486	0.000311	0.000321	0.000428	0.000388	0.000342	0.000283	0.000297	0.000282	0.00018	0.000281	0.000277	0.000209	0.000316	0.000202	0.000278	0.000248	7.5e-05	0.000293	0.000314	0.000298	0.000215	0.00019	0.000288	0.000193	0.000282	0.0002	0.000215	0.000212	0.000246	0.000232
501.336	-1.2e-05	-1.3e-05	-3.6e-05	9.5e-05	0.000102	5.3e-05	8.4e-05	2.5e-05	5e-06	0.000111	0.000216	0.000252	0.000545	0.00044	0.000363	0.000389	0.000497	0.000425	0.00045	0.00028	0.000297	0.000469	0.000332	0.000388	0.000245	0.000342	0.00024	0.000185	0.000237	0.000253	0.000227	0.000362	0.000206	0.000231	0.000226	9e-05	0.000275	0.000346	0.000312	0.00024	0.000182	0.000343	0.000224	0.000285	0.000156	0.000152	0.000209	0.000174	0.00019
502.057	3.6e-05	-1.8e-05	-4.1e-05	5.4e-05	5.1e-05	4.7e-05	6e-05	1.6e-05	8e-06	0.00012	0.000196	0.000295	0.000538	0.000387	0.000353	0.000417	0.000385	0.000388	0.000457	0.000302	0.000291	0.000503	0.000298	0.000447	0.000251	0.000356	0.000278	0.000179	0.000253	0.000286	0.000269	0.000319	0.000203	0.000264	0.000219	0.000119	0.00027	0.000307	0.000277	0.000153	0.00018	0.000317	0.000233	0.000325	0.000149	0.000165	0.000279	0.000196	0.00017
502.778	1.7e-05	1.1e-05	-0.000108	3.1e-05	2.2e-05	4.1e-05	7.2e-05	-2.1e-05	9e-06	9.4e-05	0.000186	0.000215	0.000501	0.000407	0.000379	0.000444	0.000394	0.000405	0.000448	0.000321	0.00026	0.000476	0.000341	0.000384	0.000245	0.000343	0.000304	0.000194	0.000233	0.000312	0.000268	0.000349	0.000233	0.000317	0.000214	0.000103	0.000252	0.00027	0.000277	0.000185	0.000172	0.000245	0.000224	0.000271	0.000178	0.000228	0.000263	0.000232	0.000156
503.499	-1.5e-05	-3.4e-05	-6.6e-05	2e-05	3.2e-05	9.4e-05	5.8e-05	-1.6e-05	7.7e-05	8.9e-05	0.000178	0.000173	0.000491	0.000368	0.000459	0.000461	0.000415	0.000401	0.000441	0.000335	0.000269	0.000467	0.000336	0.000367	0.000275	0.000275	0.000273	0.000207	0.000223	0.00025	0.000255	0.00033	0.000232	0.000354	0.000251	6.7e-05	0.000285	0.00028	0.000306	0.000243	0.000184	0.000334	0.000236	0.000235	0.000225	0.000203	0.000244	0.000202	0.000124
504.22	2.9e-05	-2.1e-05	-1e-05	0.0001	3.8e-05	7.6e-05	5.7e-05	3e-06	4.3e-05	0.000141	9.6e-05	0.000102	0.000437	0.000365	0.000407	0.000459	0.000462	0.000405	0.000452	0.000359	0.00022	0.000534	0.000406	0.000427	0.000288	0.000284	0.000256	0.000202	0.00025	0.000318	0.000247	0.000341	0.000228	0.00036	0.000266	7.3e-05	0.00025	0.000244	0.000348	0.000204	0.000216	0.000377	0.000263	0.000258	0.000153	0.000186	0.000252	0.00025	0.000145
504.94	-3.5e-05	-3.1e-05	-8e-06	7.6e-05	1.6e-05	6e-05	5.9e-05	2.8e-05	-4e-05	8.8e-05	5e-05	-4e-06	0.000336	0.000341	0.000405	0.000507	0.000483	0.000473	0.000482	0.000308	0.000221	0.000537	0.000424	0.000497	0.000309	0.000281	0.000222	0.000193	0.00024	0.000358	0.000296	0.000372	0.000182	0.00036	0.000252	0.000114	0.000228	0.00027	0.000295	0.00023	0.000225	0.000358	0.00021	0.000273	0.000113	0.000187	0.00025	0.000248	0.000178
505.661	-5.4e-05	-1.6e-05	-5.5e-05	3.4e-05	5e-06	3.5e-05	4.1e-05	-2.8e-05	-6e-06	7.7e-05	3.3e-05	-1.6e-05	0.000303	0.00033	0.000454	0.0005	0.000512	0.000487	0.000523	0.000285	0.000254	0.000556	0.000438	0.000488	0.000297	0.000313	0.000245	0.0002	0.000267	0.000311	0.000323	0.000328	0.000182	0.000287	0.000272	8.7e-05	0.000252	0.000274	0.000285	0.000206	0.000176	0.000389	0.000229	0.00028	0.000198	0.000203	0.000293	0.00029	0.0002
506.382	-6.8e-05	6e-05	-5.7e-05	0	4.1e-05	2.5e-05	6.1e-05	-7.9e-05	-1.5e-05	9.6e-05	3.4e-05	-8.3e-05	0.000255	0.000299	0.000431	0.0005	0.000517	0.000503	0.000529	0.000344	0.000311	0.000551	0.000386	0.000511	0.000305	0.000293	0.000271	0.000177	0.000266	0.000339	0.000323	0.000354	0.000201	0.000277	0.000273	5.4e-05	0.000289	0.000261	0.000263	0.000216	0.000186	0.000332	0.000248	0.000304	0.00025	0.000181	0.000283	0.000232	0.000182
507.103	0	3.1e-05	-6.3e-05	1.1e-05	7.7e-05	4.6e-05	3.4e-05	-6.2e-05	-7.1e-05	0.000113	2.6e-05	-7.3e-05	0.000199	0.000258	0.00038	0.000503	0.000498	0.000497	0.000521	0.000353	0.000241	0.000526	0.000387	0.000535	0.0003	0.000334	0.00029	0.000226	0.000289	0.000377	0.000358	0.000372	0.0002	0.000312	0.00029	3.9e-05	0.000309	0.0003	0.000328	0.000258	0.000182	0.000379	0.000235	0.000383	0.00019	0.000178	0.000241	0.00025	0.000129
507.824	6.2e-05	1e-05	-0.00011	4.4e-05	7.9e-05	6.8e-05	1.7e-05	-3.4e-05	-1.8e-05	8.5e-05	7.8e-05	-0.000124	0.000168	0.00026	0.000363	0.000504	0.000581	0.000471	0.000561	0.000391	0.00019	0.000559	0.000442	0.000556	0.00033	0.000369	0.000268	0.00029	0.000266	0.000372	0.000373	0.000384	0.000211	0.00033	0.000339	7.3e-05	0.000256	0.000307	0.000353	0.000259	0.000194	0.000457	0.000257	0.000463	0.000171	0.000216	0.000292	0.000272	0.000181
508.544	1e-06	2.3e-05	-8.6e-05	1.4e-05	2.7e-05	6.7e-05	6e-05	-1.9e-05	-6e-05	5.3e-05	7.1e-05	-0.000122	0.000131	0.000186	0.000343	0.000504	0.000596	0.000518	0.0006	0.000414	0.000233	0.00064	0.000466	0.000546	0.000321	0.000337	0.000288	0.00032	0.000282	0.000414	0.000423	0.000391	0.000252	0.000321	0.000345	0.000158	0.000276	0.000341	0.000422	0.000204	0.000256	0.000424	0.00031	0.00049	0.000228	0.000211	0.000307	0.000303	0.000205
509.265	-0.000118	3.2e-05	-8.1e-05	1.6e-05	7.9e-05	8.9e-05	7.3e-05	-2.6e-05	-4.5e-05	4.9e-05	5.5e-05	-0.000118	2.5e-05	0.000108	0.000302	0.000496	0.000577	0.000535	0.000665	0.000459	0.00026	0.000684	0.000526	0.000553	0.000367	0.000359	0.000298	0.000312	0.000334	0.000442	0.000454	0.000431	0.000256	0.000376	0.000352	0.000113	0.000318	0.000382	0.000419	0.000221	0.00032	0.000442	0.000319	0.000499	0.000176	0.000225	0.000303	0.000343	0.000178
509.986	-0.000118	1.8e-05	1.9e-05	3e-05	9.8e-05	6.2e-05	3.6e-05	-2.1e-05	1.1e-05	8.4e-05	2.1e-05	-0.000145	-5e-06	8.1e-05	0.000287	0.000484	0.0006	0.000579	0.000676	0.000508	0.000293	0.000712	0.000521	0.000575	0.000477	0.000405	0.000284	0.000326	0.00035	0.00052	0.000473	0.000459	0.000232	0.000404	0.000383	9.6e-05	0.000329	0.000394	0.000424	0.000271	0.000267	0.000526	0.00031	0.000477	0.000202	0.000266	0.000324	0.000369	0.000219
510.707	-6e-06	-1.9e-05	3.1e-05	1.3e-05	0.000115	5.9e-05	3.8e-05	-2.8e-05	2.8e-05	0.0001	-1e-05	-0.000101	8.6e-05	9.4e-05	0.000228	0.000558	0.000669	0.000606	0.000706	0.000487	0.000327	0.000726	0.000552	0.000652	0.000474	0.000363	0.000329	0.000376	0.000332	0.000542	0.000542	0.000479	0.000287	0.000418	0.000373	0.000117	0.000343	0.000384	0.000477	0.000278	0.000287	0.000544	0.000316	0.000489	0.000198	0.000303	0.000312	0.000422	0.000246
511.428	1.1e-05	2.5e-05	-3e-05	4.1e-05	8e-05	9e-05	5.9e-05	-5.8e-05	3.5e-05	0.000139	7.2e-05	-8.3e-05	5.9e-05	8.1e-05	0.000206	0.000529	0.000677	0.000658	0.000725	0.000529	0.00037	0.00076	0.000586	0.000731	0.000486	0.000405	0.000372	0.00045	0.000344	0.000537	0.00059	0.000498	0.000344	0.000369	0.000423	0.0001	0.00035	0.000378	0.000474	0.000293	0.000335	0.000565	0.000371	0.000519	0.000234	0.000335	0.000363	0.000462	0.000266
512.148	-1.6e-05	4.8e-05	-2.6e-05	1.8e-05	4.9e-05	0.000152	6.9e-05	-2.2e-05	-1.1e-05	0.000156	8.3e-05	-9.4e-05	2.2e-05	1.5e-05	0.000197	0.000446	0.000658	0.000732	0.000801	0.000504	0.000366	0.000806	0.000661	0.000783	0.000539	0.000425	0.000411	0.000486	0.000389	0.000554	0.000645	0.000517	0.000353	0.000461	0.000512	0.000129	0.000402	0.000461	0.000446	0.000306	0.000374	0.000576	0.000404	0.000522	0.000243	0.000359	0.000454	0.000494	0.000289
512.869	3.5e-05	5e-05	-3.3e-05	7e-05	7.7e-05	0.000103	7.6e-05	-3.8e-05	3.9e-05	0.00012	9.1e-05	-6.8e-05	8.3e-05	1.6e-05	0.000196	0.00038	0.000698	0.000748	0.000915	0.000552	0.000364	0.00086	0.000693	0.000861	0.000608	0.000461	0.000414	0.00048	0.000381	0.00059	0.000678	0.000563	0.000357	0.000483	0.000507	0.000181	0.000425	0.000469	0.000495	0.000326	0.000331	0.000638	0.000414	0.00055	0.00027	0.00035	0.00047	0.00051	0.000319
513.59	4.1e-05	9e-05	-1.8e-05	8.7e-05	0.000136	0.000137	6.6e-05	-3.3e-05	3.1e-05	8.4e-05	9.4e-05	-0.000153	0.000139	1.3e-05	5.9e-05	0.000356	0.000738	0.000796	0.000972	0.000644	0.000413	0.000862	0.000751	0.000948	0.000669	0.000509	0.000404	0.000542	0.000402	0.00066	0.000677	0.000572	0.000434	0.000538	0.000512	0.000172	0.000447	0.000522	0.000538	0.00035	0.000358	0.000637	0.00038	0.000537	0.000255	0.00033	0.00046	0.000532	0.000365
514.311	-2e-06	6.6e-05	5.4e-05	7.5e-05	0.000139	0.000174	8.8e-05	-3.7e-05	5.6e-05	5.3e-05	0.000134	-0.000117	7.8e-05	6.1e-05	-1.3e-05	0.000355	0.000687	0.000819	0.00101	0.000695	0.000447	0.000867	0.000753	0.000885	0.000657	0.000548	0.000432	0.000554	0.000439	0.000728	0.000684	0.000617	0.000436	0.000594	0.000532	0.000219	0.000464	0.000553	0.000562	0.0004	0.000375	0.000678	0.000458	0.000613	0.00026	0.000357	0.000512	0.000506	0.000366
515.032	-1.7e-05	7.3e-05	3e-05	8.5e-05	0.000139	0.000136	7.4e-05	-2.3e-05	7.1e-05	6.9e-05	7.1e-05	-0.00015	4.4e-05	2.9e-05	1e-06	0.000307	0.000646	0.000874	0.00108	0.000753	0.000474	0.000976	0.000779	0.000898	0.000694	0.000532	0.000511	0.000622	0.000484	0.000727	0.000778	0.000663	0.000431	0.000582	0.000521	0.000233	0.000444	0.000491	0.000588	0.000437	0.000409	0.000663	0.000516	0.00064	0.000236	0.000392	0.000533	0.000551	0.000381
515.752	1.8e-05	8.9e-05	3.6e-05	6.6e-05	0.000163	0.000173	4.6e-05	-3e-06	9.1e-05	0.000124	6.7e-05	-0.000132	9.4e-05	2.8e-05	1.7e-05	0.000226	0.000596	0.00085	0.00108	0.000777	0.000536	0.00104	0.000808	0.00103	0.000743	0.000589	0.000595	0.000633	0.000531	0.000731	0.000831	0.000691	0.000462	0.000591	0.000542	0.000223	0.000478	0.000518	0.000584	0.000435	0.000458	0.000647	0.00056	0.000616	0.000256	0.000433	0.000518	0.000575	0.000393
516.473	3.1e-05	0.000136	3.7e-05	0.000117	0.000149	0.000159	0.000113	-3.6e-05	0.000132	0.000118	0.000102	-0.000116	9.7e-05	6e-06	-3.7e-05	0.000203	0.000523	0.000839	0.00106	0.000842	0.000503	0.00101	0.00082	0.000993	0.00072	0.000644	0.000605	0.000611	0.000509	0.000734	0.000793	0.000668	0.000495	0.000586	0.000576	0.000274	0.000504	0.00053	0.000608	0.000439	0.000447	0.000665	0.000533	0.000604	0.000294	0.000408	0.00051	0.000544	0.000391
517.194	-3e-06	0.000122	2.3e-05	7.4e-05	0.000122	0.000143	0.00013	-3.6e-05	9.8e-05	0.000117	0.000112	-8.3e-05	6.7e-05	2e-06	7e-06	0.000123	0.000503	0.000815	0.00113	0.000891	0.00052	0.000986	0.000893	0.000972	0.000749	0.000631	0.000601	0.000632	0.000503	0.000746	0.000747	0.000695	0.000501	0.00062	0.000577	0.000268	0.000503	0.000603	0.000622	0.000466	0.00042	0.000713	0.000477	0.000587	0.000318	0.000397	0.000495	0.000566	0.000438
517.915	0	0.000117	-3.5e-05	6.5e-05	9.6e-05	0.000166	0.000131	-6.9e-05	6.4e-05	0.000146	8.5e-05	-7e-05	0.000101	4.8e-05	-1.5e-05	6.9e-05	0.000416	0.000792	0.00112	0.000897	0.000588	0.00106	0.000918	0.00103	0.0008	0.000646	0.000597	0.000669	0.000505	0.000767	0.000778	0.000717	0.000518	0.000631	0.000615	0.000226	0.00054	0.000619	0.000593	0.000515	0.000398	0.000765	0.000492	0.000586	0.000369	0.000409	0.000531	0.000566	0.000427
518.636	2.6e-05	0.000123	-2.6e-05	8.6e-05	0.000173	0.000126	0.000106	2e-06	8.1e-05	0.000166	0.000117	-9.5e-05	0.000113	4.1e-05	-6.7e-05	9.1e-05	0.000319	0.000752	0.00116	0.000909	0.000629	0.00114	0.000932	0.0011	0.000792	0.000665	0.000629	0.00068	0.000489	0.000752	0.000823	0.000675	0.000495	0.000569	0.000621	0.000258	0.00059	0.00062	0.000639	0.000452	0.000492	0.000738	0.000521	0.000637	0.000319	0.000448	0.000524	0.000511	0.000407
519.356	8.8e-05	0.00015	-3.6e-05	9.3e-05	0.000153	0.000107	8.4e-05	3.8e-05	8.8e-05	0.000155	0.000143	-0.000105	6.3e-05	4.8e-05	-4.5e-05	6.3e-05	0.00027	0.000615	0.00115	0.000933	0.000664	0.00114	0.000959	0.00109	0.000823	0.00073	0.000621	0.000653	0.000567	0.000795	0.000843	0.000721	0.000509	0.000587	0.000603	0.000251	0.000594	0.000623	0.000651	0.000427	0.000484	0.000714	0.000568	0.000604	0.000359	0.000435	0.000532	0.000532	0.000428
520.077	7e-05	0.000121	-1.9e-05	6e-05	0.000142	0.000102	0.000143	-6e-06	6.4e-05	0.00016	0.000156	-0.000101	7.4e-05	1e-06	5e-06	2.8e-05	0.000206	0.000559	0.00112	0.000951	0.000653	0.00118	0.00101	0.00111	0.000887	0.000672	0.000576	0.000661	0.000556	0.000813	0.000855	0.000718	0.000517	0.000643	0.000612	0.000263	0.000592	0.000618	0.00064	0.000442	0.000476	0.000701	0.000592	0.000644	0.000342	0.000441	0.00055	0.000519	0.000475
520.798	4.1e-05	0.000101	-1.2e-05	8.7e-05	0.000142	0.000114	0.000126	-1.3e-05	4.3e-05	0.000166	0.000108	-8.8e-05	9.3e-05	3e-06	-7e-06	3.9e-05	0.000197	0.000505	0.00101	0.00102	0.000735	0.00121	0.00103	0.00113	0.000845	0.000748	0.000602	0.000671	0.000618	0.000794	0.000837	0.000719	0.00054	0.000673	0.000647	0.000316	0.000591	0.000665	0.000696	0.000427	0.000514	0.000722	0.000582	0.000647	0.000336	0.00044	0.000562	0.000505	0.000417
521.519	4e-05	7.6e-05	3e-05	0.000117	0.000124	0.000147	8.7e-05	-1.1e-05	6.6e-05	0.000142	0.000104	-0.000142	9.8e-05	4e-05	5e-06	6.8e-05	0.000172	0.000382	0.000978	0.000961	0.000765	0.00124	0.00105	0.00114	0.000821	0.00077	0.000655	0.000681	0.00066	0.000788	0.000827	0.000697	0.000566	0.00066	0.000648	0.000339	0.000574	0.000666	0.000689	0.000429	0.000486	0.000717	0.000543	0.000625	0.000381	0.000396	0.000553	0.000539	0.000412
522.24	3.4e-05	6.9e-05	5.2e-05	8.1e-05	9.5e-05	0.000186	8.8e-05	1.8e-05	4.9e-05	0.000147	0.000183	-5.2e-05	0.000113	9e-06	-4.5e-05	8.2e-05	0.000134	0.000342	0.000943	0.000998	0.000776	0.0013	0.00106	0.00117	0.000822	0.000774	0.000684	0.00067	0.000653	0.000842	0.000829	0.000711	0.000565	0.000674	0.000638	0.000322	0.000534	0.000705	0.000684	0.000467	0.000467	0.000757	0.000516	0.000631	0.000339	0.000433	0.000538	0.000596	0.000366
522.96	3.6e-05	3.1e-05	2.2e-05	7.3e-05	9.9e-05	0.000185	8.4e-05	3.1e-05	6.3e-05	0.000155	0.000194	-1.5e-05	5.7e-05	2.3e-05	-3e-05	7e-05	0.00013	0.000323	0.000818	0.001	0.000798	0.00133	0.00111	0.00124	0.000839	0.000789	0.000693	0.000731	0.000656	0.000879	0.00086	0.000744	0.000589	0.000651	0.000687	0.000287	0.000577	0.000691	0.000676	0.000482	0.000457	0.000722	0.00055	0.000594	0.000391	0.00039	0.000524	0.000573	0.000372
523.681	2.1e-05	6.8e-05	4e-06	9.3e-05	0.00013	0.000197	7e-05	4e-06	0.00011	0.000186	0.000147	-4.6e-05	9e-05	1.4e-05	3.7e-05	6.8e-05	0.000142	0.000277	0.000762	0.000948	0.000781	0.00138	0.0011	0.00124	0.000861	0.000784	0.000677	0.000729	0.000664	0.000884	0.000876	0.000777	0.000623	0.000664	0.000682	0.000327	0.00061	0.000694	0.000636	0.000481	0.000468	0.00077	0.000608	0.000606	0.000409	0.000403	0.000561	0.00056	0.000393
[truncated: 687 more rows]
[truncated: 156 more columns]

## Sheet: 3b
	0 ps		10 ps		20 ps		50 ps		100 ps		200 ps		500 ps		1000 ps
[truncated: 418 more rows]

[truncated: 46 more sheets: 3c, 3d, 3e, 3f, 3g, 3h, 3i, 4a, 4b, 4c, 4d, 4e, 4f, 4g, 4i, 5a, 5b, 5d, 5e, 5f …]
